# Supplementary material for: Crystal structure of trans-N,N′-bis­(3,5-di-tert-butyl-2-hy­droxy­phen­yl)oxamide methanol monosolvate
Source: Acta Crystallogr E Crystallogr Commun. 2016 Jun 10;72(Pt 7):918–21. doi: 10.1107/S205698901600880X (PMC4992906; doi:10.1107/S205698901600880X)
Supplement: Supplementary file 1 [file e-72-00918-sup1.cif]

##############################################################################
#                                                                            #
# This CIF contains the data in a paper accepted for publication in          #
# Acta Crystallographica Section E. It conforms to the requirements of       #
# Notes for Authors for Acta Crystallographica Section E, and has been       #
# peer reviewed under the auspices of the IUCr Commission on Journals.       #
#                                                                            #
# Full details of the Crystallographic Information File format               #
# are given in the paper "The Crystallographic Information File (CIF):       #
# a New Standard Archive File for Crystallography" by S. R. Hall, F. H.      #
# Allen and I. D. Brown [Acta Cryst. (1991), A47, 655-685].                  #
#                                                                            #
# The current version of the core CIF dictionary is obtainable from          #
# ftp://ftp.iucr.org/pub/cif_core.dic.                                       #
#                                                                            #
# Software is freely available for graphical display of the structure(s)     #
# in this CIF. For information consult the CIF software page                 #
# http://www.iucr.org/resources/cif/software.                                #
#                                                                            #
# This file may be used for bona fide research purposes within the           #
# scientific community so long as proper attribution is given to the journal # 
# article from which it was obtained.                                        #
#                                                                            #
##############################################################################
data_I
_database_code_depnum_ccdc_archive 'CCDC 1482681'
_audit_creation_method     SHELXL-2014/7
_database_code_CSD     ?
_chemical_name_systematic
;\
<i>trans</i>-<i>N</i>,<i>N</i>'-Bis(3,5-di-<i>tert</i>-butyl-2-hydroxyphenyl)\
oxamide methanol monosolvate
;
_chemical_name_common     ?
_chemical_formula_moiety     'C30 H44 N2 O4, C H4 O'
_chemical_formula_sum     'C31 H48 N2 O5'
_chemical_formula_iupac     'C30 H44 N2 O4, C H4 O'
_chemical_formula_weight     528.71
_chemical_melting_point     496
_shelx_space_group_comment     ?
_space_group_crystal_system     monoclinic
_space_group_name_H-M_alt     'C 2/c'
_space_group_name_Hall     '-C 2yc'
loop_
    _space_group_symop_operation_xyz
    'x, y, z'
    '-x, y, -z+1/2'
    'x+1/2, y+1/2, z'
    '-x+1/2, y+1/2, -z+1/2'
    '-x, -y, -z'
    'x, -y, z-1/2'
    '-x+1/2, -y+1/2, -z'
    'x+1/2, -y+1/2, z-1/2'
_cell_length_a     27.614(3)
_cell_length_b     10.5561(11)
_cell_length_c     10.6875(9)
_cell_angle_alpha     90
_cell_angle_beta     91.722(9)
_cell_angle_gamma     90
_cell_volume     3113.9(5)
_cell_formula_units_Z     4
_cell_measurement_reflns_used     3123
_cell_measurement_theta_min     4.2890
_cell_measurement_theta_max     28.4800
_cell_measurement_temperature     298.0(10)
_exptl_crystal_description     needle
_exptl_crystal_colour     colourless
_exptl_crystal_size_max     0.623
_exptl_crystal_size_mid     0.100
_exptl_crystal_size_min     0.068
_exptl_crystal_density_diffrn     1.128
_exptl_crystal_density_meas     ?
_exptl_crystal_density_method     ?
_exptl_crystal_F_000     1152
_exptl_absorpt_coefficient_mu     0.076
_exptl_absorpt_correction_type     multi-scan
_exptl_absorpt_process_details
;
(CrysAlis PRO; Agilent, 2013)
;
_shelx_estimated_absorpt_T_min     ?
_shelx_estimated_absorpt_T_max     ?
_exptl_absorpt_correction_T_min     0.66424
_exptl_absorpt_correction_T_max     1.00000
_diffrn_ambient_temperature     298.0(10)
_diffrn_radiation_type     MoK\a
_diffrn_radiation_wavelength     0.71073
_diffrn_radiation_monochromator     graphite
_diffrn_measurement_device_type     'Agilent Xcalibur Atlas Gemini'
_diffrn_measurement_device     'four-circle diffractometer'
_diffrn_measurement_method     '\w scans'
_diffrn_detector_area_resol_mean     10.5564
_diffrn_reflns_number     16488
_diffrn_reflns_av_R_equivalents     0.0380
_diffrn_reflns_theta_min     2.937
_diffrn_reflns_theta_max     26.370
_diffrn_reflns_theta_full     25.242
_diffrn_measured_fraction_theta_max     0.998
_diffrn_measured_fraction_theta_full     0.998
_diffrn_reflns_limit_h_min     -34
_diffrn_reflns_limit_h_max     34
_diffrn_reflns_limit_k_min     -13
_diffrn_reflns_limit_k_max     13
_diffrn_reflns_limit_l_min     -13
_diffrn_reflns_limit_l_max     13
_refine_special_details     ?
_reflns_number_total     3188
_reflns_number_gt     2152
_reflns_threshold_expression     'I > 2\s(I)'
_refine_ls_structure_factor_coef     Fsqd
_refine_ls_matrix_type     full
_refine_ls_R_factor_all     0.0834
_refine_ls_R_factor_gt     0.0532
_refine_ls_wR_factor_gt     0.1354
_refine_ls_wR_factor_ref     0.1552
_refine_ls_goodness_of_fit_ref     1.008
_refine_ls_restrained_S_all     1.014
_refine_ls_number_reflns     3188
_refine_ls_number_parameters     263
_refine_ls_number_restraints     174
_refine_ls_number_constraints     0
_refine_ls_hydrogen_treatment     constr
_refine_ls_weighting_scheme     calc
_refine_ls_weighting_details
              'w=1/[\s^2^(Fo^2^)+(0.0878P)^2^+2.0368P] where P=(Fo^2^+2Fc^2^)/3'
_atom_sites_solution_hydrogens     mixed
_atom_sites_solution_primary     direct
_atom_sites_solution_secondary     difmap
_refine_ls_shift/su_max     0.000
_refine_ls_shift/su_mean     0.000
_refine_diff_density_max     0.138
_refine_diff_density_min     -0.150
_refine_ls_extinction_method     none
_refine_ls_extinction_coef     .
loop_
    _atom_type_symbol
    _atom_type_description
    _atom_type_scat_dispersion_real
    _atom_type_scat_dispersion_imag
    _atom_type_scat_source
    'C' 'C' 0.0033 0.0016
                         'International Tables Vol C Tables 4.2.6.8 and 6.1.1.4'
    'H' 'H' 0.0000 0.0000
                         'International Tables Vol C Tables 4.2.6.8 and 6.1.1.4'
    'N' 'N' 0.0061 0.0033
                         'International Tables Vol C Tables 4.2.6.8 and 6.1.1.4'
    'O' 'O' 0.0106 0.0060
                         'International Tables Vol C Tables 4.2.6.8 and 6.1.1.4'
_computing_data_collection
;
CrysAlis PRO (Agilent, 2013)
;
_computing_cell_refinement
;
CrysAlis PRO (Agilent, 2013)
;
_computing_data_reduction
;
CrysAlis PRO (Agilent, 2013)
;
_computing_structure_solution
;
SHELXS2013 (Sheldrick, 2008)
;
_computing_structure_refinement
;
SHELXL2014 (Sheldrick, 2015)
;
_computing_molecular_graphics
;
SHELXTL (Sheldrick, 2008) and MERCURY (Macrae <i>et al.</i>,
2008)
;
_computing_publication_material
;
<i>CifTab</i> (Sheldrick, 2015)
;
loop_
    _atom_site_type_symbol
    _atom_site_label
    _atom_site_fract_x
    _atom_site_fract_y
    _atom_site_fract_z
    _atom_site_U_iso_or_equiv
    _atom_site_adp_type
    _atom_site_calc_flag
    _atom_site_occupancy
    _atom_site_disorder_assembly
    _atom_site_disorder_group
    O O1 0.47428(5) 0.15121(14) 0.49515(12) 0.0698(4) Uani d 1 . .
    N N1 0.46117(5) -0.01249(16) 0.62855(13) 0.0512(4) Uani d 1 . .
    H H1 0.4704(7) -0.099(2) 0.6394(17) 0.061 Uiso d 1 . .
    C C1 0.48192(6) 0.04271(18) 0.53215(15) 0.0483(4) Uani d 1 . .
    C C2 0.42414(6) 0.03520(16) 0.70695(14) 0.0431(4) Uani d 1 . .
    C C3 0.39184(6) -0.05361(16) 0.75100(15) 0.0462(4) Uani d 1 . .
    H H3A 0.3947 -0.1378 0.7268 0.055 Uiso calc 0.696(4) A 1
    O O3A 0.45301(8) 0.2536(2) 0.70552(18) 0.0704(8) Uani d 0.696(4) A 1
    H H3BA 0.4609(13) 0.230(4) 0.630(2) 0.106 Uiso d 0.696(4) A 1
    O O3B 0.39663(18) -0.1851(4) 0.7200(5) 0.0751(18) Uani d 0.304(4) A 2
    H H3BB 0.413(3) -0.248(6) 0.693(8) 0.113 Uiso d 0.304(4) A 2
    C C4 0.35521(6) -0.01909(16) 0.83061(14) 0.0449(4) Uani d 1 . .
    C C5 0.35307(6) 0.10772(16) 0.86394(14) 0.0463(4) Uani d 1 . .
    H H5A 0.3289 0.1325 0.9176 0.056 Uiso calc 1 . .
    C C6 0.38452(6) 0.19979(16) 0.82263(14) 0.0447(4) Uani d 1 . .
    C C7 0.42103(6) 0.16127(17) 0.74191(14) 0.0463(4) Uani d 1 . .
    H H7A 0.4430 0.2201 0.7122 0.056 Uiso calc 0.304(4) A 2
    C C8 0.31825(7) -0.11625(18) 0.87695(16) 0.0560(5) Uani d 1 . .
    C C9A 0.2998(9) -0.196(2) 0.7701(16) 0.112(9) Uani d 0.3333 B 3
    H H9AA 0.2768 -0.2562 0.7999 0.168 Uiso calc 0.3333 B 3
    H H9AB 0.3263 -0.2398 0.7338 0.168 Uiso calc 0.3333 B 3
    H H9AC 0.2843 -0.1426 0.7081 0.168 Uiso calc 0.3333 B 3
    C C10A 0.3456(6) -0.2269(12) 0.9387(13) 0.071(5) Uani d 0.3333 B 3
    H H10A 0.3228 -0.2880 0.9679 0.106 Uiso calc 0.3333 B 3
    H H10B 0.3651 -0.1962 1.0082 0.106 Uiso calc 0.3333 B 3
    H H10C 0.3661 -0.2660 0.8788 0.106 Uiso calc 0.3333 B 3
    C C11A 0.2718(5) -0.0582(13) 0.926(2) 0.147(8) Uani d 0.3333 B 3
    H H11A 0.2506 -0.1245 0.9524 0.220 Uiso calc 0.3333 B 3
    H H11B 0.2559 -0.0096 0.8610 0.220 Uiso calc 0.3333 B 3
    H H11C 0.2796 -0.0040 0.9960 0.220 Uiso calc 0.3333 B 3
    C C9B 0.2772(7) -0.113(2) 0.7849(19) 0.179(13) Uani d 0.3333 B 4
    H H9BA 0.2826 -0.0473 0.7245 0.268 Uiso calc 0.3333 B 4
    H H9BB 0.2477 -0.0957 0.8274 0.268 Uiso calc 0.3333 B 4
    H H9BC 0.2746 -0.1931 0.7430 0.268 Uiso calc 0.3333 B 4
    C C10B 0.3368(7) -0.1974(19) 0.9810(14) 0.124(8) Uani d 0.3333 B 4
    H H10D 0.3702 -0.1773 0.9994 0.185 Uiso calc 0.3333 B 4
    H H10E 0.3341 -0.2849 0.9571 0.185 Uiso calc 0.3333 B 4
    H H10F 0.3181 -0.1827 1.0540 0.185 Uiso calc 0.3333 B 4
    C C11B 0.3052(9) -0.0774(19) 1.0082(13) 0.128(7) Uani d 0.3333 B 4
    H H11D 0.2875 0.0008 1.0049 0.192 Uiso calc 0.3333 B 4
    H H11E 0.3343 -0.0664 1.0585 0.192 Uiso calc 0.3333 B 4
    H H11F 0.2856 -0.1421 1.0444 0.192 Uiso calc 0.3333 B 4
    C C9C 0.2858(7) -0.170(2) 0.7759(11) 0.078(5) Uani d 0.3333 B 5
    H H9CA 0.3051 -0.2076 0.7124 0.117 Uiso calc 0.3333 B 5
    H H9CB 0.2662 -0.1040 0.7395 0.117 Uiso calc 0.3333 B 5
    H H9CC 0.2653 -0.2338 0.8107 0.117 Uiso calc 0.3333 B 5
    C C10C 0.3437(7) -0.2463(12) 0.8804(18) 0.157(9) Uani d 0.3333 B 5
    H H10G 0.3675 -0.2477 0.9477 0.235 Uiso calc 0.3333 B 5
    H H10H 0.3593 -0.2604 0.8024 0.235 Uiso calc 0.3333 B 5
    H H10I 0.3202 -0.3117 0.8931 0.235 Uiso calc 0.3333 B 5
    C C11C 0.2877(7) -0.059(2) 0.9786(17) 0.147(11) Uani d 0.3333 B 5
    H H11G 0.3085 -0.0297 1.0463 0.221 Uiso calc 0.3333 B 5
    H H11H 0.2658 -0.1216 1.0089 0.221 Uiso calc 0.3333 B 5
    H H11I 0.2695 0.0114 0.9446 0.221 Uiso calc 0.3333 B 5
    C C12 0.38024(7) 0.33903(17) 0.86191(16) 0.0571(5) Uani d 1 . .
    C C13 0.33690(10) 0.3607(2) 0.9473(2) 0.0868(7) Uani d 1 . .
    H H13A 0.3415 0.3123 1.0227 0.130 Uiso calc 1 . .
    H H13B 0.3076 0.3342 0.9044 0.130 Uiso calc 1 . .
    H H13C 0.3347 0.4490 0.9677 0.130 Uiso calc 1 . .
    C C14 0.42608(10) 0.3796(2) 0.9351(2) 0.0868(7) Uani d 1 . .
    H H14A 0.4310 0.3253 1.0065 0.130 Uiso calc 1 . .
    H H14B 0.4226 0.4656 0.9627 0.130 Uiso calc 1 . .
    H H14C 0.4534 0.3734 0.8822 0.130 Uiso calc 1 . .
    C C15 0.37179(11) 0.4224(2) 0.7459(2) 0.0912(8) Uani d 1 . .
    H H15A 0.3988 0.4144 0.6919 0.137 Uiso calc 1 . .
    H H15B 0.3686 0.5092 0.7712 0.137 Uiso calc 1 . .
    H H15C 0.3427 0.3959 0.7019 0.137 Uiso calc 1 . .
    C C21 0.5064(4) 0.3703(4) 0.2258(7) 0.091(3) Uani d 0.5 C -1
    H H21A 0.5122 0.3683 0.1377 0.136 Uiso calc 0.5 C -1
    H H21B 0.5364 0.3844 0.2713 0.136 Uiso calc 0.5 C -1
    H H21C 0.4841 0.4376 0.2432 0.136 Uiso calc 0.5 C -1
    O O21 0.4864(2) 0.2543(3) 0.2625(6) 0.104(2) Uani d 0.5 C -1
    H H21 0.477(2) 0.262(4) 0.342(2) 0.156 Uiso d 0.5 D -1
loop_
    _atom_site_aniso_label
    _atom_site_aniso_U_11
    _atom_site_aniso_U_22
    _atom_site_aniso_U_33
    _atom_site_aniso_U_12
    _atom_site_aniso_U_13
    _atom_site_aniso_U_23
    O1 0.0807(10) 0.0662(9) 0.0644(8) 0.0144(7) 0.0363(7) 0.0108(7)
    N1 0.0468(8) 0.0587(10) 0.0493(8) 0.0036(7) 0.0213(6) 0.0004(7)
    C1 0.0410(9) 0.0605(12) 0.0442(9) -0.0018(8) 0.0135(7) -0.0014(8)
    C2 0.0379(8) 0.0539(11) 0.0382(8) 0.0006(7) 0.0127(7) -0.0006(7)
    C3 0.0477(10) 0.0449(10) 0.0469(9) -0.0005(8) 0.0149(7) -0.0029(7)
    O3A 0.0763(14) 0.0671(14) 0.0695(13) -0.0293(11) 0.0309(10) -0.0113(10)
    O3B 0.084(4) 0.047(3) 0.097(4) -0.007(2) 0.051(3) -0.013(2)
    C4 0.0429(9) 0.0518(10) 0.0408(8) -0.0034(8) 0.0136(7) 0.0009(7)
    C5 0.0452(9) 0.0534(11) 0.0412(8) 0.0006(8) 0.0167(7) -0.0032(7)
    C6 0.0486(9) 0.0479(10) 0.0379(8) 0.0013(8) 0.0056(7) -0.0005(7)
    C7 0.0449(9) 0.0528(11) 0.0418(9) -0.0083(8) 0.0108(7) 0.0025(7)
    C8 0.0592(11) 0.0594(12) 0.0506(10) -0.0138(9) 0.0203(8) -0.0033(8)
    C9A 0.116(17) 0.135(15) 0.087(9) -0.100(14) 0.014(8) 0.013(9)
    C10A 0.074(7) 0.074(7) 0.064(10) -0.027(5) 0.000(7) 0.042(6)
    C11A 0.086(8) 0.090(7) 0.27(2) -0.063(6) 0.104(11) -0.106(10)
    C9B 0.113(13) 0.22(2) 0.203(18) -0.129(15) -0.082(12) 0.118(16)
    C10B 0.102(11) 0.201(17) 0.068(10) -0.064(10) 0.000(7) 0.060(10)
    C11B 0.162(16) 0.141(11) 0.084(7) -0.109(10) 0.058(8) 0.002(8)
    C9C 0.076(10) 0.123(12) 0.035(4) -0.028(7) -0.006(5) 0.011(5)
    C10C 0.198(17) 0.060(6) 0.22(2) -0.004(8) 0.148(16) 0.031(10)
    C11C 0.141(16) 0.188(16) 0.120(11) -0.147(12) 0.116(12) -0.121(12)
    C12 0.0720(13) 0.0487(11) 0.0509(10) -0.0004(9) 0.0072(9) -0.0030(8)
    C13 0.1055(19) 0.0671(15) 0.0893(16) 0.0140(13) 0.0284(14) -0.0191(12)
    C14 0.1032(19) 0.0709(15) 0.0854(16) -0.0121(13) -0.0117(14) -0.0195(12)
    C15 0.138(2) 0.0588(14) 0.0761(15) 0.0071(14) -0.0024(15) 0.0096(11)
    C21 0.117(6) 0.079(3) 0.075(6) -0.036(4) -0.003(5) -0.007(3)
    O21 0.171(7) 0.0712(19) 0.072(3) -0.031(3) 0.037(3) -0.002(2)
_geom_special_details     ?
loop_
    _geom_bond_atom_site_label_1
    _geom_bond_atom_site_label_2
    _geom_bond_site_symmetry_2
    _geom_bond_distance
    _geom_bond_publ_flag
    O1 C1 . 1.228(2) ?
    N1 C1 . 1.328(2) ?
    N1 C2 . 1.433(2) ?
    N1 H1 . 0.95(2) ?
    C1 C1 5_656 1.524(3) ?
    C2 C7 . 1.386(2) ?
    C2 C3 . 1.386(2) ?
    C3 C4 . 1.390(2) ?
    C3 O3B . 1.434(5) ?
    C3 H3A . 0.9300 ?
    O3A C7 . 1.379(2) ?
    O3A H3BA . 0.878(19) ?
    O3B H3BB . 0.85(2) ?
    C4 C5 . 1.387(2) ?
    C4 C8 . 1.539(2) ?
    C5 C6 . 1.384(2) ?
    C5 H5A . 0.9300 ?
    C6 C7 . 1.407(2) ?
    C6 C12 . 1.534(2) ?
    C7 H7A . 0.9300 ?
    C8 C9B . 1.479(12) ?
    C8 C9C . 1.495(10) ?
    C8 C10B . 1.483(12) ?
    C8 C9A . 1.495(12) ?
    C8 C11B . 1.515(11) ?
    C8 C11C . 1.522(10) ?
    C8 C10A . 1.530(10) ?
    C8 C11A . 1.530(10) ?
    C8 C10C . 1.542(11) ?
    C9A H9AA . 0.9600 ?
    C9A H9AB . 0.9600 ?
    C9A H9AC . 0.9600 ?
    C10A H10A . 0.9600 ?
    C10A H10B . 0.9600 ?
    C10A H10C . 0.9600 ?
    C11A H11A . 0.9600 ?
    C11A H11B . 0.9600 ?
    C11A H11C . 0.9600 ?
    C9B H9BA . 0.9600 ?
    C9B H9BB . 0.9600 ?
    C9B H9BC . 0.9600 ?
    C10B C11B . 1.57(2) ?
    C10B H10D . 0.9600 ?
    C10B H10E . 0.9600 ?
    C10B H10F . 0.9600 ?
    C11B H11D . 0.9600 ?
    C11B H11E . 0.9600 ?
    C11B H11F . 0.9600 ?
    C9C H9CA . 0.9600 ?
    C9C H9CB . 0.9600 ?
    C9C H9CC . 0.9600 ?
    C10C H10G . 0.9600 ?
    C10C H10H . 0.9600 ?
    C10C H10I . 0.9600 ?
    C11C H11G . 0.9600 ?
    C11C H11H . 0.9600 ?
    C11C H11I . 0.9600 ?
    C12 C14 . 1.529(3) ?
    C12 C15 . 1.533(3) ?
    C12 C13 . 1.543(3) ?
    C13 H13A . 0.9600 ?
    C13 H13B . 0.9600 ?
    C13 H13C . 0.9600 ?
    C14 H14A . 0.9600 ?
    C14 H14B . 0.9600 ?
    C14 H14C . 0.9600 ?
    C15 H15A . 0.9600 ?
    C15 H15B . 0.9600 ?
    C15 H15C . 0.9600 ?
    C21 O21 . 1.404(5) ?
    C21 H21A . 0.9600 ?
    C21 H21B . 0.9600 ?
    C21 H21C . 0.9600 ?
    O21 H21 . 0.900(10) ?
loop_
    _geom_angle_atom_site_label_1
    _geom_angle_atom_site_label_2
    _geom_angle_atom_site_label_3
    _geom_angle_site_symmetry_1
    _geom_angle_site_symmetry_3
    _geom_angle
    _geom_angle_publ_flag
    C1 N1 C2 . . 129.16(17) ?
    C1 N1 H1 . . 113.3(11) ?
    C2 N1 H1 . . 117.2(11) ?
    O1 C1 N1 . . 125.80(16) ?
    O1 C1 C1 . 5_656 121.01(19) ?
    N1 C1 C1 . 5_656 113.2(2) ?
    C7 C2 C3 . . 120.83(14) ?
    C7 C2 N1 . . 123.10(15) ?
    C3 C2 N1 . . 116.03(15) ?
    C2 C3 C4 . . 121.21(15) ?
    C2 C3 O3B . . 120.8(2) ?
    C4 C3 O3B . . 118.0(2) ?
    C2 C3 H3A . . 119.4 ?
    C4 C3 H3A . . 119.4 ?
    C7 O3A H3BA . . 104(3) ?
    C3 O3B H3BB . . 152(6) ?
    C5 C4 C3 . . 116.60(15) ?
    C5 C4 C8 . . 121.79(14) ?
    C3 C4 C8 . . 121.60(15) ?
    C6 C5 C4 . . 124.31(15) ?
    C6 C5 H5A . . 117.8 ?
    C4 C5 H5A . . 117.8 ?
    C5 C6 C7 . . 117.44(15) ?
    C5 C6 C12 . . 122.08(15) ?
    C7 C6 C12 . . 120.48(15) ?
    O3A C7 C2 . . 123.86(16) ?
    O3A C7 C6 . . 116.48(17) ?
    C2 C7 C6 . . 119.62(15) ?
    C2 C7 H7A . . 120.2 ?
    C6 C7 H7A . . 120.2 ?
    C9B C8 C10B . . 138.9(10) ?
    C9B C8 C11B . . 114.2(13) ?
    C10B C8 C11B . . 63.1(10) ?
    C9C C8 C11C . . 109.5(11) ?
    C9A C8 C10A . . 93.0(12) ?
    C9B C8 C4 . . 105.8(7) ?
    C9C C8 C4 . . 114.2(7) ?
    C10B C8 C4 . . 114.1(8) ?
    C9A C8 C4 . . 110.1(8) ?
    C11B C8 C4 . . 107.2(6) ?
    C11C C8 C4 . . 110.6(7) ?
    C10A C8 C4 . . 108.9(6) ?
    C9A C8 C11A . . 102.5(12) ?
    C10A C8 C11A . . 124.5(10) ?
    C4 C8 C11A . . 114.5(6) ?
    C9C C8 C10C . . 86.6(12) ?
    C11C C8 C10C . . 126.9(11) ?
    C4 C8 C10C . . 107.1(6) ?
    C8 C9A H9AA . . 109.5 ?
    C8 C9A H9AB . . 109.5 ?
    H9AA C9A H9AB . . 109.5 ?
    C8 C9A H9AC . . 109.5 ?
    H9AA C9A H9AC . . 109.5 ?
    H9AB C9A H9AC . . 109.5 ?
    C8 C10A H10A . . 109.5 ?
    C8 C10A H10B . . 109.5 ?
    H10A C10A H10B . . 109.5 ?
    C8 C10A H10C . . 109.5 ?
    H10A C10A H10C . . 109.5 ?
    H10B C10A H10C . . 109.5 ?
    C8 C11A H11A . . 109.5 ?
    C8 C11A H11B . . 109.5 ?
    H11A C11A H11B . . 109.5 ?
    C8 C11A H11C . . 109.5 ?
    H11A C11A H11C . . 109.5 ?
    H11B C11A H11C . . 109.5 ?
    C8 C9B H9BA . . 109.5 ?
    C8 C9B H9BB . . 109.5 ?
    H9BA C9B H9BB . . 109.5 ?
    C8 C9B H9BC . . 109.5 ?
    H9BA C9B H9BC . . 109.5 ?
    H9BB C9B H9BC . . 109.5 ?
    C8 C10B C11B . . 59.4(8) ?
    C8 C10B H10D . . 109.5 ?
    C11B C10B H10D . . 108.6 ?
    C8 C10B H10E . . 109.5 ?
    C11B C10B H10E . . 141.8 ?
    H10D C10B H10E . . 109.5 ?
    C8 C10B H10F . . 109.5 ?
    C11B C10B H10F . . 53.4 ?
    H10D C10B H10F . . 109.5 ?
    H10E C10B H10F . . 109.5 ?
    C8 C11B C10B . . 57.4(7) ?
    C8 C11B H11D . . 109.5 ?
    C10B C11B H11D . . 166.6 ?
    C8 C11B H11E . . 109.5 ?
    C10B C11B H11E . . 75.0 ?
    H11D C11B H11E . . 109.5 ?
    C8 C11B H11F . . 109.5 ?
    C10B C11B H11F . . 79.9 ?
    H11D C11B H11F . . 109.5 ?
    H11E C11B H11F . . 109.5 ?
    C8 C9C H9CA . . 109.5 ?
    C8 C9C H9CB . . 109.5 ?
    H9CA C9C H9CB . . 109.5 ?
    C8 C9C H9CC . . 109.5 ?
    H9CA C9C H9CC . . 109.5 ?
    H9CB C9C H9CC . . 109.5 ?
    C8 C10C H10G . . 109.5 ?
    C8 C10C H10H . . 109.5 ?
    H10G C10C H10H . . 109.5 ?
    C8 C10C H10I . . 109.5 ?
    H10G C10C H10I . . 109.5 ?
    H10H C10C H10I . . 109.5 ?
    C8 C11C H11G . . 109.5 ?
    C8 C11C H11H . . 109.5 ?
    H11G C11C H11H . . 109.5 ?
    C8 C11C H11I . . 109.5 ?
    H11G C11C H11I . . 109.5 ?
    H11H C11C H11I . . 109.5 ?
    C14 C12 C15 . . 110.89(19) ?
    C14 C12 C6 . . 109.83(17) ?
    C15 C12 C6 . . 109.87(16) ?
    C14 C12 C13 . . 107.51(18) ?
    C15 C12 C13 . . 106.92(19) ?
    C6 C12 C13 . . 111.78(16) ?
    C12 C13 H13A . . 109.5 ?
    C12 C13 H13B . . 109.5 ?
    H13A C13 H13B . . 109.5 ?
    C12 C13 H13C . . 109.5 ?
    H13A C13 H13C . . 109.5 ?
    H13B C13 H13C . . 109.5 ?
    C12 C14 H14A . . 109.5 ?
    C12 C14 H14B . . 109.5 ?
    H14A C14 H14B . . 109.5 ?
    C12 C14 H14C . . 109.5 ?
    H14A C14 H14C . . 109.5 ?
    H14B C14 H14C . . 109.5 ?
    C12 C15 H15A . . 109.5 ?
    C12 C15 H15B . . 109.5 ?
    H15A C15 H15B . . 109.5 ?
    C12 C15 H15C . . 109.5 ?
    H15A C15 H15C . . 109.5 ?
    H15B C15 H15C . . 109.5 ?
    O21 C21 H21A . . 109.5 ?
    O21 C21 H21B . . 109.5 ?
    H21A C21 H21B . . 109.5 ?
    O21 C21 H21C . . 109.5 ?
    H21A C21 H21C . . 109.5 ?
    H21B C21 H21C . . 109.5 ?
    C21 O21 H21 . . 108.0(19) ?
loop_
    _geom_torsion_atom_site_label_1
    _geom_torsion_atom_site_label_2
    _geom_torsion_atom_site_label_3
    _geom_torsion_atom_site_label_4
    _geom_torsion_site_symmetry_1
    _geom_torsion_site_symmetry_2
    _geom_torsion_site_symmetry_3
    _geom_torsion_site_symmetry_4
    _geom_torsion
    _geom_torsion_publ_flag
    C2 N1 C1 O1 . . . . 3.7(3) ?
    C2 N1 C1 C1 . . . 5_656 -176.68(17) ?
    C1 N1 C2 C7 . . . . -36.0(3) ?
    C1 N1 C2 C3 . . . . 146.33(18) ?
    C7 C2 C3 C4 . . . . 0.5(3) ?
    N1 C2 C3 C4 . . . . 178.20(15) ?
    C7 C2 C3 O3B . . . . -176.8(3) ?
    N1 C2 C3 O3B . . . . 1.0(4) ?
    C2 C3 C4 C5 . . . . -0.5(2) ?
    O3B C3 C4 C5 . . . . 176.8(3) ?
    C2 C3 C4 C8 . . . . 178.18(16) ?
    O3B C3 C4 C8 . . . . -4.5(4) ?
    C3 C4 C5 C6 . . . . 0.4(3) ?
    C8 C4 C5 C6 . . . . -178.29(16) ?
    C4 C5 C6 C7 . . . . -0.2(3) ?
    C4 C5 C6 C12 . . . . 179.59(16) ?
    C3 C2 C7 O3A . . . . 177.44(18) ?
    N1 C2 C7 O3A . . . . -0.1(3) ?
    C3 C2 C7 C6 . . . . -0.3(2) ?
    N1 C2 C7 C6 . . . . -177.86(15) ?
    C5 C6 C7 O3A . . . . -177.73(16) ?
    C12 C6 C7 O3A . . . . 2.5(2) ?
    C5 C6 C7 C2 . . . . 0.2(2) ?
    C12 C6 C7 C2 . . . . -179.65(15) ?
    C5 C4 C8 C9B . . . . 87.6(12) ?
    C3 C4 C8 C9B . . . . -91.0(12) ?
    C5 C4 C8 C9C . . . . 113.4(10) ?
    C3 C4 C8 C9C . . . . -65.2(10) ?
    C5 C4 C8 C10B . . . . -102.4(9) ?
    C3 C4 C8 C10B . . . . 79.0(9) ?
    C5 C4 C8 C9A . . . . 132.7(12) ?
    C3 C4 C8 C9A . . . . -45.9(12) ?
    C5 C4 C8 C11B . . . . -34.7(11) ?
    C3 C4 C8 C11B . . . . 146.7(11) ?
    C5 C4 C8 C11C . . . . -10.7(11) ?
    C3 C4 C8 C11C . . . . 170.7(11) ?
    C5 C4 C8 C10A . . . . -126.6(6) ?
    C3 C4 C8 C10A . . . . 54.8(7) ?
    C5 C4 C8 C11A . . . . 17.8(10) ?
    C3 C4 C8 C11A . . . . -160.8(10) ?
    C5 C4 C8 C10C . . . . -152.5(9) ?
    C3 C4 C8 C10C . . . . 28.9(9) ?
    C9B C8 C10B C11B . . . . -96.9(19) ?
    C4 C8 C10B C11B . . . . 97.8(8) ?
    C9B C8 C11B C10B . . . . 134.3(12) ?
    C4 C8 C11B C10B . . . . -108.8(10) ?
    C5 C6 C12 C14 . . . . 117.7(2) ?
    C7 C6 C12 C14 . . . . -62.5(2) ?
    C5 C6 C12 C15 . . . . -120.0(2) ?
    C7 C6 C12 C15 . . . . 59.8(2) ?
    C5 C6 C12 C13 . . . . -1.5(2) ?
    C7 C6 C12 C13 . . . . 178.31(17) ?
loop_
    _geom_hbond_atom_site_label_D
    _geom_hbond_atom_site_label_H
    _geom_hbond_atom_site_label_A
    _geom_hbond_site_symmetry_A
    _geom_hbond_distance_DH
    _geom_hbond_distance_HA
    _geom_hbond_distance_DA
    _geom_hbond_angle_DHA
    _geom_hbond_publ_flag
    O3A H3BA O1 . 0.878(19) 1.71(2) 2.578(2) 167(4) yes
    O3B H3BB O21 6_556 0.85(2) 2.14(2) 2.612(9) 114(4) yes
    N1 H1 O21 5_656 0.95(2) 2.27(2) 3.140(6) 152(2) yes
    O21 H21 O1 . 0.900(10)
                         2.01(3) 2.744(6) 138(4) yes
    N1 H1 O1 5_656 0.95(2) 2.20(2) 2.685(2) 110.0(10)
                                                   no
    N1 H1 O3B . 0.95(2) 2.41(2) 2.749(5) 100.0(10)
                                                no
_shelx_hkl_file
;
   0   0  -2 27240.1 127.510   4
   0   0   2 27397.4 168.426   7
   0   0  -2 27266.1 190.013   2
   0   0   2 27055.0 127.682   4
   0   0  -2 27306.0 188.889   6
   0   0  -3 2.89024 11.4054   2
   0   0  -3 1.61146 12.2796   6
   0   0  -3 12.7418 6.32269   5
   0   0   3 8.01409 12.8757   7
   0   0  -3 13.3406 10.8942   7
   0   0   3-4.15925 5.35200   1
   0   0  -3 6.74482 6.12503   4
   0   0  -3 3.26851 4.72449   1
   0   0  -4 20765.8 122.519   1
   0   0   4 20660.6 209.832   7
   0   0  -4 20805.9 206.917   7
   0   0  -4 21475.9 243.286   2
   0   0  -4 20805.5 135.759   5
   0   0  -4 20864.1 157.095   4
   0   0  -4 21057.3 239.348   6
   0   0  -5 19.6542 15.6052   6
   0   0  -5 26.7062 15.1535   2
   0   0   5 4.46640 13.5823   7
   0   0  -5 0.31738 9.19390   4
   0   0  -5-7.76591 7.75597   5
   0   0  -5 6.89226 5.44600   1
   0   0  -5 63.4730 17.0564   7
   0   0  -6 4.26301 7.22690   5
   0   0   6 30.5480 14.8394   7
   0   0  -6 10.6434 6.87431   4
   0   0  -6 27.5318 6.62481   1
   0   0  -6 20.8561 15.3129   6
   0   0  -6 40.7794 14.8315   2
   0   0  -6 42.4193 14.1206   7
   0   0  -7-2.89352 5.24361   5
   0   0  -7 0.26238 7.87581   4
   0   0  -7 13.0631 13.5173   6
   0   0  -7-10.8524 17.1330   7
   0   0  -7 11.4978 15.8005   2
   0   0   7 1.33247 13.7436   7
   0   0  -8 2936.43 64.0190   5
   0   0   8 3175.98 119.189   7
   0   0  -8 3111.69 84.7677   4
   0   0  -8 3122.86 114.995   7
   0   0  -8 3089.95 124.751   3
   0   0  -9-0.83726 4.84741   5
   0   0   9-3.69752 16.1364   7
   0   0  -9-5.29216 14.9150   7
   0   0  -9 13.5369 11.3029   4
   0   0  -9 2.15859 17.0689   3
   0   0 -10 456.502 23.0816   5
   0   0  10 534.209 58.4377   7
   0   0 -10 528.420 38.0310   4
   0   0 -10 600.249 64.3294   3
   0   0 -10 556.512 56.6437   7
   0   0 -11-10.0637 17.4755   3
   0   0 -11-5.07828 8.87202   4
   0   0 -12-8.14961 19.2467   3
   0   0 -13 20.5930 21.6779   3
   0   2   0 510.740 25.7843   4
   0   2   0 494.769 26.8648   5
   0   2   1 13335.9 146.755   7
   0   2   1 12771.5 133.865   5
   0   2  -1 12189.0 116.082   5
   0   2  -1 12884.3 134.390   4
   0   2   1 12608.4 100.689   4
   0   2  -2 731.749 37.0527   4
   0  -2   2 691.759 26.3983   5
   0   2  -2 706.398 27.1910   5
   0   2   2 737.789 35.1481   3
   0   2   2 765.103 43.1841   7
   0   2   2 742.849 35.5023   5
   0   2   2 726.898 19.3284   4
   0  -2  -3 3462.81 80.3105   5
   0   2   3 3421.35 97.9937   7
   0   2   3 3439.05 78.9300   5
   0  -2   3 3182.09 46.5590   7
   0   2   3 3407.65 82.2945   3
   0   2  -3 3171.30 54.1962   5
   0   2  -3 3421.37 82.8485   4
   0   2   4 1831.35 70.4506   3
   0   2  -4 1726.69 42.0877   7
   0  -2   4 1831.85 45.7967   7
   0   2  -4 1767.25 64.1078   4
   0  -2  -4 1857.86 61.7983   5
   0   2   4 1807.18 60.3294   5
   0   2  -4 1739.61 38.6911   5
   0   2   4 1850.70 79.4938   7
   0   2   5 831.497 44.1635   5
   0   2  -5 762.613 24.6666   5
   0  -2   5 828.464 33.6466   1
   0   2   5 849.411 59.0511   7
   0  -2  -5 886.959 45.8425   5
   0  -2  -5 726.065 51.0519   6
   0  -2  -5 928.362 59.9480   7
   0   2   5 888.637 59.8436   6
   0  -2   5 838.575 37.4449   7
   0   2  -5 856.371 48.7317   4
   0   2  -5 786.656 33.7465   7
   0   2   6 34.6014 11.9718   5
   0   2  -6 23.1606 12.0843   4
   0   2   6 9.97543 17.2717   7
   0  -2   6 30.7892 9.39586   1
   0  -2  -6 28.6471 8.54343   1
   0   2  -6 32.6636 6.02924   5
   0  -2   6 38.3698 11.9533   7
   0  -2  -6 34.4431 16.7466   6
   0   2  -6 30.7542 12.6537   2
   0   2  -6 27.3960 5.65962   5
   0   2   6 41.1334 19.7094   6
   0   2  -6-3.22068 11.8447   7
   0  -2  -6 29.1842 11.5608   5
   0  -2  -6 8.19919 12.6790   7
   0   2  -6 21.4126 14.5049   6
   0  -2  -7 196.541 24.5424   5
   0   2   7 186.761 23.2201   5
   0  -2  -7 218.702 20.8898   1
   0   2  -7 174.883 31.4816   6
   0   2  -7 242.643 36.6916   2
   0   2   7 169.798 33.7891   7
   0   2  -7 215.363 29.2280   4
   0   2   7 200.446 36.2932   6
   0  -2  -7 226.376 35.3185   7
   0  -2  -7 206.323 31.9465   3
   0   2  -7 186.513 20.9009   7
   0  -2   7 198.720 24.1927   7
   0  -2  -7 198.382 32.0221   6
   0  -2   7 218.470 18.4796   1
   0  -2  -8 168.062 19.0505   1
   0  -2   8 175.155 16.4526   1
   0  -2  -8 170.700 31.8359   7
   0  -2  -8 129.992 28.3178   3
   0   2  -8 130.322 19.7079   7
   0  -2  -8 146.943 21.9014   5
   0   2   8 123.147 28.6250   7
   0  -2   8 138.037 23.6777   7
   0   2   8 112.729 30.7748   6
   0   2  -8 152.131 26.0039   4
   0   2   8 159.606 23.7518   5
   0   2  -9 95.0644 17.8625   7
   0   2   9 70.4368 29.2059   7
   0   2   9 92.2623 31.5316   6
   0  -2  -9 99.1742 29.1066   3
   0   2  -9 106.625 23.9893   4
   0  -2   9 101.071 22.2314   7
   0  -2  -9 112.646 20.7735   5
   0  -2  -9 96.9003 14.6267   1
   0   2 -10 74.2178 23.0587   4
   0   2 -10 45.8908 11.1614   7
   0   2  10-20.2348 31.5479   6
   0   2  10 59.1092 26.5799   7
   0  -2 -10 112.435 22.1812   5
   0  -2 -10 60.0831 11.0542   1
   0  -2 -10 77.5408 26.9792   3
   0   2 -11-0.95440 13.5325   4
   0  -2 -11-29.1964 24.4167   3
   0  -2 -11 9.14309 11.5721   5
   0  -2 -12 36.2964 25.9945   3
   0   2 -12 60.0710 21.6031   4
   0   2 -13 12.7746 18.8561   3
   0  -2 -13 31.4470 28.5674   3
   0   4   0 1746.40 66.4949   5
   0   4   0 1733.39 62.8341   4
   0  -4   0 1742.70 63.7872   7
   0  -4   1 3437.47 78.4274   7
   0  -4   1 3463.06 92.3819   5
   0   4   1 3305.09 80.3463   4
   0   4  -1 3410.42 93.2041   4
   0   4  -1 3480.58 91.6117   5
   0  -4  -1 3579.31 98.0862   7
   0   4   1 3453.63 96.9324   5
   0   4   2 7286.63 159.925   7
   0   4  -2 7402.21 129.466   5
   0  -4   2 7356.36 127.993   5
   0   4   2 7357.62 145.664   5
   0   4   2 7528.51 109.555   4
   0  -4   2 7261.94 98.7994   7
   0   4  -2 7466.61 146.604   4
   0   4  -3 2612.05 75.2032   5
   0   4   3 2784.26 106.458   7
   0  -4  -3 2926.63 97.0563   5
   0   4   3 2843.99 91.3753   3
   0   4  -3 2739.51 93.7105   4
   0   4   3 2706.19 57.8260   4
   0   4   3 2846.59 94.3778   5
   0  -4   3 2678.04 74.7668   5
   0  -4   4 5.75179 3.72285   7
   0   4   4-1.47966 20.6829   7
   0   4   4 10.5077 14.3153   3
   0  -4  -4 14.9767 16.2455   5
   0   4  -4 13.9118 9.42855   5
   0  -4   4 14.8641 15.8520   2
   0   4   4 14.7613 4.69513   4
   0   4  -4 19.1577 14.4719   4
   0   4   4 13.1981 12.0626   5
   0   4   5 58.1760 17.3479   5
   0  -4   5 46.6627 6.54262   7
   0  -4   5 54.0246 19.2261   2
   0   4  -5 57.8379 20.4324   4
   0  -4  -5 78.1083 21.5959   5
   0   4   5 49.9928 26.0231   7
   0   4  -5 64.6220 12.7629   5
   0   4   5 79.5950 18.4291   3
   0   4   5 81.4489 22.4758   6
   0   4   6 127.236 24.1149   3
   0  -4  -6 181.588 34.2046   7
   0   4   6 152.782 31.2775   6
   0   4   6 142.664 25.4684   5
   0  -4   6 150.358 30.4068   2
   0   4   6 129.650 31.1240   7
   0  -4   6 106.238 10.3513   7
   0  -4  -6 140.030 25.5783   5
   0   4  -6 141.306 16.4032   5
   0  -4  -6 182.963 35.7413   3
   0   4  -6 141.099 27.1745   4
   0  -4  -7 667.869 54.0640   5
   0   4   7 724.651 71.2363   7
   0   4   7 736.705 55.5540   5
   0   4   7 715.488 64.5140   6
   0   4  -7 595.703 28.5572   5
   0   4  -7 632.465 54.9258   4
   0  -4   7 649.686 29.0768   7
   0  -4   7 672.509 40.6508   1
   0  -4  -7 693.676 62.3579   3
   0  -4   7 685.235 63.1360   2
   0  -4  -8 966.644 64.3480   5
   0   4   8 929.982 63.2793   5
   0  -4  -8 869.969 50.4592   1
   0  -4  -8 925.310 75.1245   3
   0  -4   8 904.760 46.8252   1
   0  -4   8 902.984 77.3352   2
   0   4   8 898.715 77.2849   6
   0   4  -8 964.540 72.3049   4
   0   4   8 1059.72 88.2340   7
   0   4   9 38.8199 14.5638   5
   0   4   9 17.3841 22.3182   7
   0   4   9 12.7108 22.5771   6
   0  -4  -9 0.43473 12.3157   5
   0  -4  -9 21.3710 19.0477   3
   0  -4   9 26.3403 11.0734   1
   0  -4  -9 12.4631 8.85908   1
   0   4  -9-4.76253 19.4846   4
   0  -4  10 84.3087 14.7399   1
   0   4 -10 70.3876 24.2822   4
   0   4  10 55.3467 30.4562   6
   0   4  10 93.9856 24.4415   5
   0  -4 -10 36.8505 26.0647   3
   0  -4 -10 56.3641 18.9673   5
   0   4  11 631.339 77.8787   6
   0  -4 -11 689.175 78.0087   3
   0   4 -11 663.397 67.5363   4
   0  -4 -11 689.884 59.3361   5
   0   4  12 17.1700 26.7456   6
   0  -4 -12 29.1164 23.8019   3
   0   4 -12-37.5682 24.1786   4
   0  -6   0 1297.42 67.0033   7
   0   6   0 1365.82 73.6194   5
   0   6   0 1193.02 66.1257   4
   0  -6   1 17.8224 13.4757   7
   0  -6  -1 29.2496 18.5147   7
   0   6  -1 38.3759 18.7101   5
   0   6   1 20.6717 13.5437   5
   0   6  -1 13.5199 13.3482   4
   0  -6   1 15.1607 15.0962   5
   0   6   1 22.4450 13.7598   4
   0  -6   2 786.373 43.6440   7
   0   6  -2 763.017 53.6028   5
   0   6   2 820.069 59.4796   5
   0   6  -2 769.493 58.4243   4
   0  -6  -2 796.902 60.6300   7
   0   6   2 767.090 46.7656   4
   0  -6   2 852.084 57.4326   5
   0   6   3 1460.95 59.1753   4
   0  -6   3 1366.20 50.0272   7
   0   6  -3 1321.03 77.3525   4
   0  -6  -3 1557.86 88.0732   7
   0  -6   3 1441.09 70.9816   5
   0   6  -3 1468.02 71.2781   5
   0   6   3 1555.34 83.4260   5
   0  -6  -3 1513.80 84.6306   5
   0  -6   4 45.4466 15.1257   5
   0   6   4 62.6855 21.6476   3
   0  -6   4 39.0500 8.30700   7
   0   6   4 48.1709 18.0563   5
   0  -6  -4 45.5987 21.0775   7
   0   6  -4 56.3530 22.1037   4
   0   6  -4 54.7604 16.5808   5
   0  -6  -4 47.3796 22.1148   5
   0   6   4 56.2961 12.0986   4
   0   6  -5 23.1151 17.2494   4
   0   6   5 46.5349 20.1523   5
   0  -6   5 12.8503 15.5394   2
   0   6  -5 18.6595 13.0919   5
   0  -6  -5 11.6573 14.6330   5
   0   6   5 32.8975 8.59955   4
   0   6  -6 733.812 65.9769   4
   0  -6  -6 745.434 64.9332   5
   0  -6   6 869.518 70.8121   2
   0   6   6 877.657 71.1730   6
   0   6  -6 798.961 49.3382   5
   0   6  -7 800.701 71.1383   4
   0   6  -7 761.929 45.6331   5
   0  -6  -7 750.521 66.2156   5
   0  -6   7 907.049 77.8205   2
   0   6   7 731.901 71.3652   6
   0   6  -8 33.1868 9.24036   5
   0  -6  -8 8.18412 18.4763   5
   0   6  -8 10.4212 19.1508   4
   0  -6   8 64.4556 30.6199   2
   0   6   8 37.8336 24.5173   6
   0  -6   9 216.179 29.6840   1
   0   6   9 261.845 50.5905   6
   0  -6   9 248.210 50.4105   2
   0   6  -9 254.939 47.2796   4
   0  -6  -9 237.040 40.7121   5
   0   6  10-2.74570 21.9505   6
   0   6 -10 6.29245 21.3275   4
   0  -6 -10 35.1134 23.3245   5
   0  -6 -11 127.299 31.6104   5
   0   6 -11 180.606 41.8792   4
   0   6  11 151.945 42.8555   6
   0   6  12-16.9843 26.5044   6
   0   6 -12 20.7565 21.0979   4
   0   6 -13 6.39334 22.8066   4
   0  -8   0 768.998 66.5435   5
   0  -8   0 784.130 62.2923   7
   0   8   0 743.931 60.2686   4
   0  -8   1 38.1076 21.6347   5
   0  -8  -1 47.1100 20.9534   7
   0  -8  -1 53.7325 23.8815   5
   0  -8   1 18.3140 14.7945   7
   0   8  -1 16.8037 16.5177   4
   0   8   1 33.6034 17.9079   4
   0   8  -2 177.040 32.5574   5
   0   8  -2 138.853 31.2854   4
   0  -8  -2 196.665 37.7167   7
   0   8   2 232.788 33.5097   4
   0  -8   2 207.019 29.4397   7
   0  -8  -2 199.683 36.7083   5
   0  -8   2 179.812 33.6565   5
   0   8  -3 572.581 55.2570   5
   0   8   3 563.629 46.0920   4
   0  -8   3 548.949 52.7239   5
   0   8  -3 523.857 58.2920   4
   0  -8   3 506.190 39.1625   7
   0  -8  -3 524.121 59.2764   5
   0  -8  -4 1413.90 96.4767   5
   0  -8   4 1429.57 83.4189   5
   0   8  -4 1365.24 81.1092   5
   0   8  -4 1288.80 91.7609   4
   0  -8   4 1241.08 51.3361   7
   0   8   4 1271.76 64.1903   4
   0  -8  -5 1143.01 88.9765   5
   0   8  -5 1085.88 87.0291   4
   0  -8   5 947.926 30.3367   7
   0   8  -5 1135.15 73.0807   5
   0   8   5 1152.66 55.2334   4
   0   8   6 2.21582 6.68120   4
   0   8  -6-3.81300 19.2240   4
   0   8   6 51.6188 28.2008   6
   0  -8  -6 34.5406 23.6681   5
   0   8  -6 12.3601 12.5148   5
   0  -8   6 6.39767 19.3454   2
   0  -8   7 53.8812 24.8656   2
   0   8   7 11.7005 20.4989   6
   0   8  -7 65.2446 29.0220   4
   0  -8  -7 29.6436 24.0001   5
   0   8  -7 12.6537 13.6258   5
   0  -8   8 32.4107 22.0615   2
   0   8  -8 2.41676 22.6025   4
   0   8   8-18.1726 23.5650   6
   0  -8  -8 17.1023 24.4297   5
   0   8   9 44.3995 27.9877   6
   0  -8   9 43.1022 29.2768   2
   0   8  -9 81.7565 32.9895   4
   0  -8  -9 56.6510 27.4843   5
   0  -8 -10-5.93587 19.0827   5
   0  -8  10-37.8931 29.6411   2
   0   8 -10-4.19806 23.8004   4
   0   8  10 17.9229 27.3669   6
   0   8  11 63.0181 30.4927   6
   0  -8 -11 30.5052 25.8022   5
   0   8 -11-14.8514 27.9435   4
   0 -10   0 449.529 60.4176   5
   0  10   0 482.888 58.6383   4
   0 -10  -1 13.9657 23.4923   5
   0  10  -1-2.22628 18.9179   4
   0  10   1-7.01906 19.4342   4
   0 -10   1 17.5474 22.3311   5
   0 -10   1 13.6987 16.6129   7
   0 -10   2 13.8858 15.5321   7
   0 -10   2 2.89686 19.0925   5
   0 -10  -2-15.6095 21.8855   5
   0  10  -2-12.2977 25.7159   4
   0  10   2-1.56917 14.8574   4
   0  10   3 343.975 42.1291   4
   0 -10   3 353.503 49.7277   5
   0  10  -3 360.728 57.3717   4
   0 -10  -3 390.105 60.8142   5
   0  10  -4 991.789 91.6673   4
   0 -10  -4 1118.29 97.8110   5
   0  10   4 960.048 66.5720   4
   0 -10   4 1080.12 85.9707   5
   0 -10  -5 1.24424 22.2592   5
   0  10  -5 55.5184 31.0141   4
   0  10   5 31.5475 15.2492   4
   0 -10   6 170.097 42.3639   2
   0  10  -6 101.675 35.7688   4
   0 -10  -6 93.5464 34.7901   5
   0 -10   7 50.8205 27.3193   2
   0 -10  -7 27.4162 24.7404   5
   0  10   7 31.0459 28.3146   6
   0  10  -7-5.59561 28.2971   4
   0 -10   8 38.3224 27.7929   2
   0  10   8 60.8812 32.4967   6
   0  10  -8 16.3343 27.7360   4
   0 -10  -8 41.4960 32.2704   5
   0  10  -9-70.0281 34.8642   4
   0  10   9-21.5084 32.9335   6
   0 -10  -9 17.9839 22.2745   5
   0 -10   9 28.5363 27.6931   2
   0 -10 -10 79.1511 38.1929   5
   0 -10  10 72.1453 47.5413   2
   0 -12   0 15.3184 23.4201   5
   0  12   0-24.3072 24.4145   4
   0 -12  -1 14.4869 23.9009   5
   0  12   1 8.01506 20.1228   4
   0  12  -1 34.3442 30.6623   4
   0 -12   1 48.3743 29.0930   5
   0 -12  -2 35.6743 29.8691   5
   0 -12   2 7.31772 20.6154   5
   0  12   2-11.1646 23.3193   4
   0  12  -2 51.0987 28.9041   4
   0 -12   3 9.61890 20.2718   5
   0  12   3 13.1929 23.2963   4
   0  12  -3-19.3880 30.5473   4
   0 -12  -3-22.3205 25.2687   5
   0 -12   4 44.7346 27.0830   5
   0 -12  -4-7.32091 22.6354   5
   0  12  -4 0.07343 22.4963   4
   0  12  -5 30.2999 28.1586   4
   0 -12  -5-51.3521 33.8005   5
   0 -12   6-26.9016 23.0514   2
   0 -12  -6 40.2305 33.0553   5
   0 -12   7 15.9952 23.0014   2
   0 -12   8 71.3328 31.8019   2
   0  14   0 51.4875 35.0329   4
   0  14  -1 24.7321 27.6001   4
   0  14   1 2.27810 18.3063   4
   0  14   2-7.68783 27.9983   4
   1  -1 -13 24.2889 35.0194   3
   1   1 -13-14.0169 21.5982   3
   1  -1 -12-50.4636 27.7602   3
   1   1 -12 14.2882 20.1602   3
   1   1 -11 30.7347 18.9621   4
   1  -1 -11 16.7334 18.4250   3
   1  -1 -11 12.2801 8.22630   5
   1   1 -11 0.26476 16.3508   3
   1  -1 -10 1.26791 5.92370   4
   1   1 -10 12.5736 14.1396   4
   1  -1 -10 10.3604 10.2448   5
   1   1 -10 11.6238 12.4665   7
   1  -1 -10-36.9211 28.8911   3
   1  -1  -9 267.638 40.5260   3
   1  -1  -9 260.592 39.5947   7
   1  -1  -9 227.755 19.8321   1
   1  -1  -9 255.716 25.6379   5
   1   1  -9 205.380 14.4977   5
   1   1  -9 292.121 34.9194   7
  -1  -1   9 308.413 38.2306   7
  -1   1   9 279.747 43.4174   7
   1   1  -9 324.674 35.0133   4
   1  -1  -9 234.766 18.8893   4
   1  -1  -8 1634.24 91.1290   3
   1   1  -8 1656.32 71.3362   4
   1  -1  -8 1652.81 61.6277   5
   1  -1  -8 1808.23 94.6387   7
  -1   1   8 1683.89 93.5026   7
   1  -1  -8 1534.36 46.6064   4
   1   1  -8 1518.33 41.9160   5
  -1   1   8 1659.04 104.257   6
   1   1  -8 1609.65 75.0097   7
   1  -1  -8 1624.22 51.9521   1
  -1  -1   8 1692.85 80.3964   7
  -1   1   7 143.528 31.7274   6
   1  -1  -7 121.836 11.7518   4
   1  -1  -7 102.195 15.1168   5
   1  -1  -7 132.202 15.5743   1
   1  -1  -7 138.630 26.7326   7
   1   1  -7 120.022 19.4783   7
  -1  -1   7 147.272 15.9783   1
   1   1  -7 110.245 12.5448   5
   1  -1  -7 112.473 25.6144   2
   1  -1  -7 154.960 29.8502   6
   1   1  -7 170.357 30.7566   2
  -1  -1   7 107.247 22.5488   7
   1   1  -7 151.404 29.3201   6
   1   1  -7 86.6420 15.3363   4
  -1   1   7 91.6644 25.1357   7
   1   1  -6 289.336 27.4030   7
  -1   1   6 332.080 38.1935   7
   1   1  -6 299.618 19.1446   5
  -1   1   6 322.944 26.5993   5
   1  -1  -6 336.324 27.2203   5
  -1   1   6 345.866 42.2705   6
   1   1  -6 350.224 31.0485   4
  -1  -1   6 342.168 21.8993   1
   1   1  -6 358.753 39.3322   2
   1  -1  -6 372.132 39.6253   7
  -1  -1   6 313.334 29.6205   7
   1  -1  -6 331.527 22.8730   1
   1  -1  -6 279.216 16.6714   4
   1  -1  -6 381.348 41.2389   6
   1   1  -6 355.407 40.6399   6
   1  -1  -5 121.677 14.4730   1
   1   1  -5 96.4279 11.8009   5
   1  -1  -5 127.287 24.8535   6
   1   1  -5 91.9060 19.8108   2
  -1  -1   5 105.433 19.2524   7
  -1   1   5 106.229 16.4832   5
   1  -1  -5 118.058 17.1135   5
   1  -1  -5 95.8466 9.26523   4
   1   1  -5 124.987 17.5484   7
  -1   1   5 75.0092 21.4257   7
   1  -1  -5 86.8692 19.4683   7
  -1  -1   5 99.1937 12.7815   1
   1   1  -5 99.8157 22.0313   6
   1   1  -5 96.6294 16.7329   4
   1   1  -4 916.521 36.8962   7
   1  -1  -4 901.565 22.3467   4
   1   1  -4 960.252 50.6623   2
  -1  -1   4 951.379 39.3004   7
  -1   1   4 949.622 52.4232   7
   1  -1  -4 991.270 40.1312   5
  -1   1   4 952.363 39.0564   5
  -1  -1   4 936.996 31.7247   1
   1  -1  -4 961.105 34.0517   1
   1   1  -4 918.958 40.8134   4
   1  -1  -4 997.728 52.0265   6
   1   1  -4 925.670 51.5990   6
   1  -1  -4 935.556 50.5154   7
  -1  -1   3 2535.07 50.8910   7
   1  -1  -3 2558.93 51.5939   1
   1   1  -3 2618.22 61.9274   4
   1  -1  -3 2521.93 72.7125   6
  -1   1   3 2569.46 58.6637   5
  -1  -1   3 2608.09 49.1586   1
   1   1  -3 2589.99 49.6335   7
   1   1  -3 2628.44 71.8921   2
   1  -1  -3 2666.95 59.8680   5
  -1   1   3 2648.30 75.1261   7
   1   1  -2 1021.82 36.8104   2
  -1   1   2 1035.52 42.7155   7
  -1   1   2 1045.83 34.3952   5
   1  -1  -2 1009.44 39.9489   6
  -1   1   2 1009.74 36.5597   3
   1   1   2 4331.46 64.2968   5
  -1   1  -2 4553.00 73.4870   4
  -1  -1  -2 4537.30 77.7115   6
  -1   1  -2 4361.57 55.7259   7
   1   1   2 4374.26 75.6282   3
  -1  -1  -2 4501.47 65.9472   5
   1   1   2 4593.31 87.4014   7
   1  -1   2 4399.32 57.0495   7
   1   1   3 30.5323 8.86624   5
   1  -1   3 42.1743 10.6112   7
   1  -1   3 20.3343 9.47257   4
  -1   1  -3 29.8885 12.0125   4
  -1   1  -3 38.4902 11.7825   2
  -1   1  -3 50.4935 9.66985   7
  -1  -1  -3 42.1280 10.3111   5
  -1  -1  -3 32.1606 13.1256   6
   1   1   3 30.5479 14.1830   7
   1   1   3 30.4079 5.29921   4
   1  -1   4 3185.15 76.6281   4
  -1   1  -4 3160.81 76.5569   4
  -1   1  -4 3014.82 69.6953   7
  -1  -1  -4 3111.39 64.5273   5
  -1   1  -4 3117.73 92.0201   2
  -1  -1  -4 3033.87 88.0441   6
   1  -1   4 3078.14 45.0651   1
  -1   1  -4 3054.81 91.9863   6
  -1  -1  -4 3077.18 46.4445   4
   1   1   4 2881.39 62.8242   5
   1  -1   4 3013.18 72.9560   7
   1   1   4 2952.43 91.8758   7
   1   1   4 3214.55 93.5840   6
   1   1   4 2979.42 46.3222   4
  -1  -1  -4 3229.14 92.8000   7
   1  -1   5 1917.01 37.5640   1
  -1  -1  -5 2035.97 44.9771   1
  -1  -1  -5 1934.00 54.4731   5
   1   1   5 2073.84 82.7551   7
  -1  -1  -5 2060.22 81.8700   6
  -1   1  -5 1925.63 63.7964   7
  -1  -1  -5 1935.74 42.2206   4
  -1   1  -5 2049.73 65.8246   4
  -1   1  -5 2068.97 83.6531   2
   1  -1   5 1970.64 66.6462   7
  -1   1  -5 2084.90 84.5093   6
   1   1   5 1974.07 54.8147   5
   1   1   5 2100.54 85.5976   6
  -1  -1  -5 2002.49 84.3047   2
  -1  -1  -5 1982.09 81.0436   7
  -1  -1  -6 4075.74 67.5644   1
  -1  -1  -6 4200.62 134.988   2
  -1  -1  -6 4185.48 127.381   6
   1   1   6 4036.91 84.6862   5
  -1   1  -6 4070.23 100.138   4
   1   1   6 4010.78 126.177   7
  -1  -1  -6 3915.67 67.6429   4
  -1   1  -6 4133.72 130.568   6
   1   1   6 4303.50 135.436   6
  -1  -1  -6 4339.85 128.099   7
   1  -1   6 4013.35 106.180   7
   1  -1   6 3962.18 56.2372   1
  -1   1  -6 4200.72 131.639   2
  -1  -1  -6 3965.85 81.3929   5
  -1   1  -6 4007.83 102.369   7
  -1   1  -7 1052.25 55.0342   4
  -1  -1  -7 1100.78 45.5509   5
  -1  -1  -7 996.214 33.4497   1
  -1  -1  -7 1030.53 67.4779   3
   1  -1   7 1050.28 60.4538   7
   1   1   7 1030.68 74.3181   6
   1   1   7 1088.99 45.7229   5
  -1   1  -7 1189.22 76.1589   2
  -1  -1  -7 1085.15 71.7630   6
  -1  -1  -7 1232.09 79.2996   2
  -1  -1  -7 1128.64 70.8595   7
  -1  -1  -7 1023.00 37.4560   4
  -1   1  -7 1087.67 74.1252   6
  -1   1  -7 1062.12 58.2770   7
   1   1   7 1035.35 69.7925   7
  -1  -1  -8 333.529 43.7739   6
   1   1   8 304.123 41.8301   7
  -1   1  -8 291.026 32.4637   4
  -1   1  -8 304.309 34.4073   7
   1  -1   8 298.048 36.1480   7
  -1  -1  -8 322.902 23.1277   4
  -1  -1  -8 377.290 27.8206   5
  -1  -1  -8 368.533 45.5273   7
  -1  -1  -8 290.269 17.5192   1
  -1  -1  -8 322.239 41.7892   3
  -1  -1  -9 712.824 35.8340   4
  -1  -1  -9 711.524 65.0561   3
   1  -1   9 698.392 58.7480   7
  -1   1  -9 714.093 50.5925   4
   1   1   9 805.179 69.3050   7
  -1   1  -9 711.261 55.0799   7
  -1  -1  -9 720.881 63.5172   7
  -1  -1  -9 711.033 38.6246   5
  -1  -1 -10 8.60911 7.80462   5
  -1  -1 -10 48.9928 25.2208   3
   1  -1  10 5.88493 17.8680   7
  -1   1 -10 21.6356 13.1419   4
  -1   1 -10 32.1503 17.8986   7
   1   1  10 14.6598 21.9186   7
  -1   1 -11 16.2307 20.9084   3
   1  -1  11 38.3692 21.4198   7
  -1   1 -11 12.8922 12.2545   4
  -1  -1 -11-20.8011 25.2890   3
   1   1  11-6.21712 22.7144   7
  -1   1 -12 112.116 34.6575   3
  -1  -1 -12 43.4692 30.9367   3
  -1  -1 -13 15.3993 25.7561   3
  -1   1 -13 35.0329 20.1060   3
   1  -3 -13 20.2682 23.6013   3
   1   3 -12 419.816 52.3261   4
   1  -3 -12 462.823 66.3106   3
   1  -3 -11 72.0824 19.8932   5
  -1   3  11 38.5927 27.1626   6
   1  -3 -11 20.3570 25.0488   3
   1   3 -11 84.0258 29.4315   4
   1   3 -10 420.178 48.4940   4
  -1  -3  10 368.657 27.0608   1
  -1   3  10 328.647 54.1283   6
   1  -3 -10 397.124 33.7658   1
   1  -3 -10 431.186 58.9563   3
   1  -3 -10 345.930 38.6805   5
  -1  -3   9 248.019 23.0167   1
   1   3  -9 215.073 23.0315   7
  -1   3   9 234.505 31.2544   5
   1   3  -9 228.384 35.7599   4
   1  -3  -9 304.227 30.3793   1
  -1   3   9 225.882 45.0186   6
   1  -3  -9 258.660 42.5490   3
   1  -3  -9 241.617 32.4232   5
   1   3  -8-7.47551 18.0823   4
   1   3  -8 8.32161 4.28151   5
  -1   3   8 19.2702 12.3401   5
  -1   3   8-2.90818 21.7765   7
   1  -3  -8 10.6003 7.98890   1
  -1   3   8 1.77607 19.8482   6
   1   3  -8 9.25671 4.10934   5
   1  -3  -8-2.14908 17.8543   3
   1  -3  -8-1.68049 11.8538   5
  -1  -3   8 16.3507 10.0126   1
   1   3  -8 9.45380 7.21193   7
   1  -3  -7 40.3586 12.2146   1
  -1   3   7 52.2489 25.7325   7
   1   3  -7 48.3749 9.07934   7
   1   3  -7 40.9387 18.3240   4
  -1   3   7 39.4258 16.4086   5
   1  -3  -7 47.5196 19.3183   3
   1  -3  -7 74.4505 24.0621   7
  -1   3   7 49.0840 26.9685   6
   1   3  -7 41.5963 7.84432   5
   1  -3  -7 32.8896 13.9741   5
   1   3  -7 35.5028 16.4492   6
  -1  -3   7 38.5138 13.0940   1
  -1  -3   6 19.7514 7.89836   7
   1   3  -6 12.6312 15.3750   4
  -1  -3   6 17.3807 9.15795   1
   1  -3  -6 5.01947 15.5161   7
  -1   3   6 25.8009 21.5757   7
  -1  -3   6 13.2261 16.2845   2
   1   3  -6-1.20495 5.95509   5
   1   3  -6-1.04753 5.58221   7
  -1   3   6 19.8325 19.8387   6
   1  -3  -6 3.58845 11.1390   5
  -1   3   6 4.35334 9.91752   5
   1  -3  -5 6034.30 133.833   5
  -1   3   5 5977.80 154.297   6
  -1   3   5 6187.07 168.555   7
   1   3  -5 5725.29 91.5487   5
  -1  -3   5 5932.86 149.269   2
  -1   3   5 5979.25 142.316   3
  -1   3   5 5840.27 131.878   5
   1   3  -5 5751.25 135.665   4
   1   3  -4 2395.65 61.3158   5
  -1  -3   4 2623.82 88.7280   2
   1   3  -4 2455.84 84.3856   4
  -1   3   4 2411.73 81.9286   5
  -1   3   4 2494.27 101.387   7
   1  -3  -4 2672.83 86.5640   5
  -1   3   4 2442.82 84.0062   3
  -1   3   3 732.248 52.3443   7
  -1   3   3 701.703 43.3365   5
  -1   3   3 703.810 21.6263   4
   1  -3  -3 768.221 45.5850   5
   1   3  -3 764.775 36.4667   5
   1   3  -3 726.457 46.0266   4
  -1   3   3 751.278 44.6985   3
  -1  -3   3 851.185 46.4861   2
  -1   3   2 23.4065 17.1710   7
   1   3  -2-0.23827 14.7002   4
  -1   3   2 24.6073 7.40688   4
  -1  -3   2 13.6300 4.87414   7
  -1   3   2 13.8377 13.1037   5
   1   3  -2 20.7238 10.5569   5
  -1  -3   2 13.3639 9.18950   5
  -1   3   1 107.530 14.3374   4
  -1   3   1 138.235 19.6263   5
   1   3  -1 110.420 18.5894   4
   1   3  -1 109.031 16.4150   5
  -1  -3   1 99.6641 12.8032   7
   1   3   0 3420.90 81.0438   5
  -1   3   0 3621.64 77.4522   4
  -1  -3   0 3537.45 76.4012   7
  -1   3   0 3711.35 83.6649   5
   1   3   0 3732.14 80.3703   7
   1  -3   0 3649.59 82.1798   7
   1   3   1 606.013 38.3186   7
   1   3   1 579.496 36.5315   5
  -1   3  -1 548.290 31.6272   5
   1  -3   1 510.142 31.5475   5
  -1   3  -1 561.681 35.2987   4
   1   3   2 176.510 27.1794   7
  -1   3  -2 160.861 18.1711   5
   1  -3   2 182.702 19.6412   5
   1   3   2 196.988 22.9746   3
   1   3   2 177.535 21.0274   5
  -1   3  -2 190.743 24.2020   4
   1   3   3 1982.21 70.2030   3
   1   3   3 2000.78 70.1490   5
  -1   3  -3 2129.52 75.1412   4
  -1   3  -3 1993.76 53.1135   5
  -1  -3  -3 2121.22 73.0318   5
   1  -3   3 2016.16 53.1146   5
   1  -3   3 2015.64 40.1846   7
   1   3   3 2044.45 85.2742   7
  -1  -3  -4 7861.57 143.369   5
   1   3   4 7581.98 172.152   7
   1  -3   4 7343.94 86.2545   7
   1   3   4 7509.19 153.885   6
   1   3   4 7904.63 144.840   5
   1   3   4 7609.72 145.690   3
  -1   3  -4 7205.55 94.8420   5
  -1   3  -4 7433.85 147.946   4
   1  -3   4 7768.50 156.806   2
   1   3   5 335.170 31.4603   5
   1  -3   5 321.192 22.1895   7
   1   3   5 332.980 33.5061   3
   1   3   5 339.224 41.9229   7
  -1  -3  -5 347.648 33.7928   5
  -1   3  -5 285.774 18.0455   5
   1   3   5 345.676 38.5330   6
  -1   3  -5 300.127 33.6121   4
   1  -3   5 287.569 34.5728   2
   1   3   6 96.5644 18.6727   5
   1  -3   6 83.2226 12.9062   1
   1  -3   6 83.7233 24.9760   2
  -1   3  -6 71.1629 20.6064   4
   1   3   6 87.5264 22.8925   6
  -1   3  -6 119.863 15.6324   7
  -1  -3  -6 102.932 26.0965   7
  -1  -3  -6 81.7412 19.0730   5
   1  -3   6 83.3242 13.8391   7
   1   3   6 82.3739 24.7126   7
  -1   3  -6 63.0346 7.80557   5
  -1   3  -7 58.9955 13.0477   7
   1   3   7 67.8690 26.2179   6
  -1  -3  -7 57.7172 17.2828   3
  -1   3  -7 53.9502 19.0925   4
   1  -3   7 26.7095 10.5146   7
   1  -3   7 48.0971 10.6949   1
  -1  -3  -7 43.7204 14.8338   5
  -1   3  -7 12.9475 18.3773   6
  -1  -3  -7 63.0709 23.5013   7
   1  -3   7 30.5856 21.1055   2
   1   3   7 90.1222 29.2551   7
   1   3   7 51.7068 15.4152   5
  -1   3  -8 518.720 36.1249   7
  -1  -3  -8 511.412 42.4443   5
  -1  -3  -8 560.710 36.1916   1
   1   3   8 529.056 57.1816   6
  -1   3  -8 506.977 48.3258   4
   1  -3   8 542.608 39.0870   7
  -1  -3  -8 537.413 54.8287   3
   1  -3   8 511.178 29.3133   1
   1   3   8 557.036 43.8614   5
   1   3   8 485.393 58.7714   7
  -1  -3  -9 11.9988 9.60246   1
   1   3   9 10.2822 13.7731   5
  -1  -3  -9 8.03789 12.5067   5
   1   3   9 39.0551 24.9915   6
   1  -3   9 6.73160 6.20200   1
  -1   3  -9-0.85645 9.52152   7
  -1  -3  -9-6.61436 18.5847   3
  -1   3  -9 12.2900 15.3515   4
   1   3   9-0.26729 21.5751   7
   1  -3   9 2.94154 10.3234   7
  -1   3 -10 8.57708 16.0571   4
   1  -3  10 28.4532 16.8513   7
   1   3  10-6.62017 24.2484   6
   1   3  10-10.0757 24.2140   7
  -1  -3 -10 3.93169 20.9567   3
  -1  -3 -10 9.42239 13.9399   5
  -1  -3 -10 6.57817 8.97645   1
   1   3  10 7.06126 9.16762   5
  -1   3 -11 58.7657 24.5937   4
   1   3  11 59.5005 36.8853   6
  -1  -3 -11 74.5130 19.7262   5
   1   3  11 69.7675 34.3633   7
  -1  -3 -11 29.2329 19.6090   3
  -1   3 -12 98.1602 24.3166   4
  -1  -3 -12 151.470 39.5742   3
  -1  -3 -13 37.6175 33.9317   3
  -1   5  13 87.7378 39.5651   6
   1   5 -13 40.2034 27.3279   4
   1  -5 -12 157.898 47.0969   3
  -1   5  12 47.9605 29.6725   6
   1   5 -12 47.3966 21.6197   4
   1  -5 -11 439.364 64.6391   3
  -1   5  11 497.440 71.1570   6
   1  -5 -11 532.888 58.5277   5
   1   5 -11 296.741 50.0418   4
  -1  -5  10 558.987 40.7207   1
   1  -5 -10 643.357 74.0427   3
   1   5 -10 479.346 59.3489   4
  -1   5  10 458.744 66.0340   6
   1  -5 -10 548.293 56.2842   5
   1  -5  -9 778.106 53.1087   1
   1   5  -9 743.770 29.9116   5
  -1  -5   9 887.037 52.4962   1
  -1   5   9 917.649 85.0224   6
   1   5  -9 857.065 74.1331   4
   1  -5  -9 887.721 69.6980   5
   1   5  -8 9.05223 7.23285   5
   1   5  -8 11.5966 19.6652   4
  -1  -5   8 21.1716 11.9557   1
  -1  -5   8 20.3440 23.8736   2
  -1   5   8 37.7239 25.9207   6
  -1   5   8 18.2327 13.0912   5
   1  -5  -8 13.6231 16.4606   5
   1  -5  -7 480.565 49.3649   5
  -1   5   7 483.379 56.6352   6
   1   5  -7 489.645 52.5995   4
   1   5  -7 469.024 32.9763   5
  -1  -5   7 478.200 53.6977   2
  -1   5   7 603.065 55.4366   5
  -1  -5   6 585.489 56.4415   2
   1   5  -6 588.973 39.5438   5
  -1   5   6 638.234 60.2089   6
   1  -5  -6 642.105 55.3600   5
   1   5  -6 579.778 54.6522   4
  -1   5   6 657.882 55.0495   5
  -1   5   5 103.194 9.00025   4
  -1  -5   5 123.951 25.6270   2
  -1   5   5 127.145 29.2120   6
   1   5  -5 115.435 26.9462   4
   1  -5  -5 139.912 28.6407   5
   1  -5  -5 124.384 28.1168   7
  -1   5   5 141.830 25.1115   3
   1   5  -5 121.593 20.0744   5
  -1   5   5 119.719 24.5980   5
   1   5  -4 396.093 34.2869   5
   1   5  -4 357.431 40.8682   4
  -1   5   4 426.487 41.9062   5
   1  -5  -4 395.349 41.3214   5
  -1   5   4 382.536 39.5485   3
  -1   5   4 402.324 23.5167   4
  -1  -5   3 1383.06 62.8470   5
  -1   5   3 1320.25 48.2604   4
  -1  -5   3 1300.11 38.5984   7
  -1   5   3 1509.66 72.9824   3
   1   5  -3 1217.96 70.4394   4
   1   5  -3 1380.77 64.0415   5
  -1   5   3 1571.03 78.1003   5
   1   5  -2 2907.41 93.6441   5
  -1  -5   2 2785.63 90.9519   5
  -1   5   2 2811.72 77.9038   4
  -1  -5   2 2806.43 69.4472   7
  -1   5   2 2976.41 104.097   5
   1  -5  -2 3095.97 108.795   7
   1   5  -2 2693.33 98.1351   4
   1   5  -1 1038.33 58.6769   5
  -1   5   1 1047.74 59.9789   5
  -1  -5   1 978.203 47.9674   7
  -1   5   1 1006.27 50.1340   4
  -1  -5   1 980.364 57.0126   5
   1  -5  -1 1035.11 60.3883   7
   1   5  -1 1011.64 58.1118   4
  -1   5   0 9511.33 173.996   5
   1   5   0 8854.30 171.550   5
  -1  -5   0 8887.49 157.385   7
   1   5   0 9265.46 162.860   4
   1  -5   0 8954.80 162.410   7
  -1   5   0 8994.46 158.041   4
  -1   5  -1 7314.82 148.676   5
   1  -5   1 6989.84 145.496   5
  -1   5  -1 7147.92 148.932   4
   1  -5   1 7042.67 132.020   7
   1   5   1 6734.18 150.551   5
   1   5   1 6866.84 157.486   7
  -1  -5  -1 7151.23 152.725   7
   1   5   1 6691.13 130.990   4
   1  -5   2 383.527 29.2312   7
   1  -5   2 405.919 36.4705   5
  -1   5  -2 360.142 36.7441   4
   1   5   2 381.201 30.8815   4
  -1   5  -2 344.018 33.7179   5
   1   5   2 397.607 42.1585   7
  -1  -5  -2 396.890 41.0897   7
   1   5   2 406.441 39.5362   5
  -1   5  -3-26.4295 18.0892   4
   1  -5   3-1.17701 11.9379   5
   1   5   3 8.55575 8.20321   4
   1   5   3 33.1570 18.1263   3
   1   5   3-5.33182 11.9417   5
  -1   5  -3 12.3782 10.9750   5
   1   5   3 8.13030 20.4340   7
  -1   5  -4 186.947 32.7474   4
   1  -5   4 194.585 23.5393   5
  -1   5  -4 194.538 24.7331   5
   1   5   4 207.183 30.7220   3
   1  -5   4 207.080 15.6801   7
  -1  -5  -4 229.461 32.7263   5
   1   5   4 190.453 36.8095   7
   1   5   4 203.814 17.8496   4
   1   5   4 228.345 31.8099   5
  -1   5  -5-15.2610 15.4389   4
   1   5   5 4.20064 13.0373   3
   1   5   5 7.11764 4.63954   4
  -1   5  -5 9.75023 8.95170   5
  -1  -5  -5 1.80832 14.0252   5
   1   5   5 15.5679 18.2073   6
   1   5   5-12.7743 15.7351   5
   1   5   5 29.8195 20.6804   7
   1  -5   5 4.62148 4.36921   7
   1  -5   5 30.6452 21.2272   2
   1   5   6 1089.79 89.0572   7
  -1  -5  -6 1043.87 69.5041   5
   1   5   6 1137.13 71.0813   5
  -1   5  -6 1012.94 46.1620   5
   1   5   6 1056.31 74.6047   6
  -1   5  -6 1102.64 73.9274   4
   1  -5   6 1227.83 80.6007   2
   1   5   7 1105.51 93.0374   7
  -1   5  -7 1089.53 44.5105   5
  -1  -5  -7 1154.38 74.7523   5
  -1   5  -7 1048.13 76.5417   4
   1  -5   7 1066.12 81.3822   2
   1   5   7 1130.92 73.5520   5
   1   5   7 1164.40 83.0393   6
   1   5   8 357.141 43.5595   5
  -1  -5  -8 331.756 42.6287   5
   1   5   8 363.328 57.6489   7
  -1   5  -8 279.057 18.6691   5
  -1   5  -8 335.008 47.1387   4
   1   5   8 338.425 50.2141   6
   1  -5   8 371.086 33.7017   1
   1  -5   8 382.520 55.3538   2
  -1  -5  -9 14.1703 18.9375   5
   1  -5   9 18.8195 24.1335   2
  -1  -5  -9 109.783 35.9204   3
   1   5   9 56.4960 33.9349   6
   1   5   9 14.0367 24.2510   7
  -1  -5  -9 38.2435 14.1191   1
   1  -5   9 39.1982 14.3822   1
  -1   5  -9 20.5069 17.1903   4
  -1  -5 -10 316.104 54.2247   3
  -1  -5 -10 348.357 46.5666   5
   1   5  10 327.405 53.9903   6
  -1   5 -10 306.287 49.5715   4
  -1  -5 -11 705.851 78.5763   3
   1   5  11 582.485 75.5858   6
  -1  -5 -11 570.240 59.7855   5
  -1   5 -11 711.855 73.9692   4
   1   5  12 5.56300 25.0479   6
  -1   5 -12-9.01884 27.4288   4
  -1   5 -13 4.33314 24.1889   4
   1   5  13-42.1128 35.8445   6
   1   7 -13 40.1373 27.9799   4
   1   7 -12 72.1579 29.3037   4
  -1   7  12 117.954 44.9759   6
  -1   7  11 26.9583 30.4677   6
   1  -7 -11 28.6754 24.2284   5
   1   7 -11 30.8564 24.2644   4
   1   7 -10 9.12764 25.4726   4
   1  -7 -10 3.68667 21.2145   5
  -1   7  10 63.1559 36.7655   6
   1  -7  -9-53.6290 29.0778   5
  -1  -7   9-21.3903 26.0601   2
  -1   7   9 11.4153 22.6868   6
  -1  -7   9 14.3001 13.9327   1
   1   7  -9 9.64562 21.7699   4
   1  -7  -8 143.861 35.1023   5
  -1   7   8 180.724 38.6860   6
   1   7  -8 172.308 25.2997   5
   1   7  -8 154.288 39.3953   4
  -1  -7   8 190.217 41.4295   2
  -1  -7   7 16.4413 18.6222   2
   1   7  -7-0.90772 19.0777   4
   1   7  -7 2.26996 9.87406   5
   1  -7  -7 12.4702 24.0068   5
  -1   7   7-27.8802 26.4081   6
  -1   7   6 14.3402 22.3947   6
   1   7  -6-5.50797 22.8442   4
  -1   7   6 15.1382 5.55510   4
   1  -7  -6-28.6872 28.4806   5
   1   7  -6 10.1442 13.1290   5
  -1  -7   6 34.0455 24.2197   2
   1  -7  -5 229.138 39.1484   5
   1   7  -5 217.426 31.4907   5
  -1   7   5 259.957 23.3918   4
  -1  -7   5 253.896 39.6359   2
   1   7  -5 175.265 36.4004   4
  -1  -7   4-25.5932 15.5765   5
  -1  -7   4 3.56767 5.48006   7
  -1   7   4 0.56074 9.11186   4
   1   7  -4 26.9576 16.8898   5
   1  -7  -4 21.3484 20.9996   5
   1   7  -4 5.41638 18.0443   4
   1   7  -3-11.0268 17.8465   4
  -1   7   3-3.76895 11.1035   4
   1   7  -3-2.01126 13.0411   5
  -1  -7   3 2.11437 13.9432   5
   1  -7  -3 24.1790 18.4903   7
  -1  -7   3-1.86222 7.26652   7
   1  -7  -3 29.3886 18.8542   5
  -1  -7   2 322.354 31.3779   7
   1   7  -2 393.050 42.7680   5
   1   7  -2 363.341 43.9781   4
   1  -7  -2 351.986 45.3944   7
  -1   7   2 399.194 47.6655   5
  -1  -7   2 333.113 40.7627   5
  -1   7   2 344.441 34.6394   4
   1  -7  -2 377.803 46.5249   5
   1   7  -1 9.64502 15.8049   4
  -1  -7   1 4.66693 10.4927   7
   1   7  -1 25.4189 18.0033   5
   1  -7  -1 5.67328 13.9266   7
   1  -7  -1 48.2027 22.0910   5
  -1   7   1 13.0410 14.6116   4
  -1  -7   1 26.7957 18.8000   5
  -1   7   1 14.6730 16.9835   5
  -1   7   0 144.833 28.1213   5
  -1  -7   0 111.394 26.5035   5
   1  -7   0 115.776 25.6777   7
  -1  -7   0 103.709 23.2060   7
   1  -7   0 107.603 27.5961   5
   1   7   0 127.398 26.4988   4
   1   7   0 159.533 29.9676   5
  -1   7   0 164.407 29.7244   4
  -1   7  -1 8.41144 13.8452   5
   1   7   1 7.57013 14.9106   4
  -1  -7  -1 21.9840 16.3000   7
   1  -7   1 44.9480 22.3874   5
   1  -7   1-2.15154 10.7245   7
   1   7   1 19.0009 17.3850   5
  -1   7  -1-4.90552 16.4956   4
  -1  -7  -1 33.8199 20.8419   5
  -1  -7  -2 218.335 34.0301   7
  -1  -7  -2 267.313 40.4250   5
   1   7   2 295.256 39.5820   5
   1  -7   2 245.422 34.8862   5
   1   7   2 246.530 31.9540   4
  -1   7  -2 250.642 33.9029   5
   1  -7   2 258.701 29.8057   7
  -1   7  -2 246.366 38.6488   4
  -1   7  -3 119.779 24.0793   5
   1  -7   3 45.3067 19.6422   5
  -1  -7  -3 55.4887 22.6995   5
   1   7   3 67.3396 16.2079   4
   1  -7   3 69.6182 14.6314   7
  -1  -7  -3 74.9355 24.7278   7
  -1   7  -3 93.3808 27.1042   4
   1  -7   4 184.504 28.9775   5
  -1   7  -4 138.767 31.0605   4
   1  -7   4 129.812 17.0640   7
   1   7   4 163.303 21.3906   4
  -1  -7  -4 153.176 31.6580   5
  -1   7  -4 157.840 26.6104   5
  -1   7  -5 36.9073 22.4889   4
  -1   7  -5 39.4234 13.7243   5
   1  -7   5 20.3105 12.5214   5
  -1  -7  -5 31.5181 18.4410   5
   1   7   5 48.3994 11.8041   4
   1  -7   5 37.7449 7.76188   7
   1  -7   5 28.6634 7.11976   7
   1   7   6 217.146 41.6260   6
  -1   7  -6 223.454 29.7313   5
   1   7   6 258.019 20.0914   4
  -1  -7  -6 211.397 38.9163   5
  -1   7  -6 178.291 36.3177   4
   1  -7   6 227.780 41.6878   2
  -1   7  -7 104.427 29.6887   4
   1  -7   7 117.080 32.8633   2
  -1  -7  -7 57.8342 26.9782   5
  -1   7  -7 128.065 23.1879   5
   1   7   7 111.094 33.2425   6
  -1  -7  -8 349.099 50.8036   5
   1  -7   8 389.429 58.6606   2
  -1   7  -8 371.454 54.9908   4
   1   7   8 409.371 58.0126   6
  -1  -7  -9 93.0842 30.4583   5
  -1   7  -9 38.2427 21.6990   4
   1  -7   9 92.7788 35.5280   2
   1  -7   9 54.2793 18.8294   1
   1   7   9 52.1927 25.1344   6
   1   7  10 39.2103 30.0358   6
  -1  -7 -10 26.4459 21.2101   5
  -1   7 -10 38.9965 26.6309   4
   1  -7  10 16.0826 25.4769   2
   1   7  11 68.7675 38.6104   6
  -1   7 -11 57.2254 28.0476   4
  -1  -7 -11 64.9011 31.7827   5
  -1   7 -12-6.17333 22.4547   4
   1   7  12 28.3147 32.5218   6
  -1   7 -13-7.56262 24.3572   4
   1  -9 -11 95.2161 36.9472   5
  -1   9  10 23.9082 24.6084   6
  -1  -9  10 2.16485 25.0940   2
   1   9 -10 22.9222 24.0787   4
   1  -9 -10 19.0592 26.1230   5
   1   9  -9 18.4490 23.7537   4
  -1  -9   9 33.3489 28.4548   2
   1  -9  -9 88.9568 35.2781   5
  -1   9   9-3.97818 23.4014   6
  -1   9   8 40.7193 26.7873   6
  -1  -9   8 30.6476 26.1792   2
   1  -9  -8 51.2829 31.3510   5
   1   9  -8-21.0922 26.2113   4
   1  -9  -7 23.4227 20.8108   5
  -1   9   7 42.9447 26.8776   6
  -1  -9   7 72.5172 30.6783   2
   1   9  -7 64.8723 34.3710   4
   1   9  -6 22.1512 25.2312   4
  -1   9   6 47.9587 13.9327   4
   1  -9  -6-2.50711 21.5613   5
  -1  -9   6 63.3202 26.5112   2
   1  -9  -5 436.517 60.9865   5
   1   9  -5 437.806 61.8879   4
  -1   9   5 434.177 39.3262   4
   1   9  -4 2219.80 129.062   4
   1  -9  -4 2339.26 132.759   5
  -1  -9   4 2452.73 118.142   5
  -1  -9   4 2197.32 70.4201   7
  -1   9   4 2367.87 94.3384   4
   1  -9  -3 242.897 44.8576   5
  -1  -9   3 227.789 40.4198   5
  -1   9   3 208.752 30.7812   4
   1   9  -3 195.158 39.6317   4
  -1  -9   3 251.787 30.2926   7
  -1   9   2 480.829 47.4709   4
  -1  -9   2 545.534 59.5902   5
  -1  -9   2 525.692 46.7548   7
   1   9  -2 506.237 57.6325   4
   1  -9  -2 506.043 58.4283   5
  -1   9   1 31.7007 19.1056   4
  -1  -9   1 12.7568 12.8017   7
   1   9  -1 11.1946 16.8956   4
   1  -9  -1 11.4683 19.4377   5
  -1  -9   1 23.6940 17.9344   5
  -1  -9   0 82.4658 27.3611   5
   1  -9   0 172.774 34.2074   7
   1  -9   0 33.3185 22.1665   5
  -1  -9   0 113.167 27.5541   7
  -1   9   0 131.670 30.0974   4
   1   9   0 45.6164 21.1549   4
  -1   9  -1 34.4494 19.4057   4
   1   9   1 67.4263 22.5228   4
   1  -9   1 94.0064 24.8733   7
  -1  -9  -1 65.4417 27.7987   5
   1  -9   1 54.7011 26.0782   5
   1  -9   2 270.640 44.0168   5
  -1   9  -2 227.566 36.7115   4
  -1  -9  -2 270.786 46.2361   5
   1  -9   2 240.439 33.1850   7
   1   9   2 256.174 37.7065   4
   1  -9   3 487.128 42.8129   7
   1  -9   3 491.522 56.0861   5
  -1   9  -3 476.066 56.9668   4
   1   9   3 517.736 49.0774   4
  -1  -9  -3 541.188 63.7796   5
   1   9   4 723.381 54.6088   4
  -1  -9  -4 867.458 82.3604   5
  -1   9  -4 888.858 81.2250   4
   1  -9   4 794.882 47.9095   7
   1  -9   4 847.233 70.5068   5
   1   9   5 28.9801 13.2630   4
  -1  -9  -5 41.4025 32.6686   5
   1  -9   5 24.1362 20.4113   5
  -1   9  -5 105.346 36.7939   4
  -1  -9  -6 415.736 60.2316   5
  -1   9  -6 377.357 58.2455   4
   1   9   6 425.545 34.6162   4
   1  -9   6 410.284 57.4908   2
  -1   9  -7 45.4331 26.4570   4
   1  -9   7 78.1499 26.2773   2
   1   9   7 31.1424 26.4682   6
  -1  -9  -7 41.0092 28.2883   5
  -1  -9  -8-21.7128 20.5764   5
  -1   9  -8-48.6974 35.2105   4
   1   9   8 27.9578 21.6676   6
   1  -9   8-1.94134 23.4792   2
   1   9   9 13.0393 27.1009   6
   1  -9   9-12.8081 23.6617   2
  -1  -9  -9 18.4656 25.5012   5
  -1   9  -9-19.0364 24.5070   4
   1   9  10 44.3060 27.6270   6
  -1  -9 -10 55.4901 32.5729   5
   1  -9  10 19.8357 24.5828   2
  -1   9 -10 83.7344 35.7052   4
  -1  -9 -11-8.15051 26.7047   5
  -1 -11   9 32.1294 29.5838   2
   1 -11  -8 18.0135 26.0249   5
  -1  11   8 76.0083 40.4959   6
  -1 -11   8 0.66713 22.3658   2
   1 -11  -7 17.9191 24.7071   5
  -1  11   7 139.740 46.0328   6
   1  11  -7 109.912 42.5944   4
  -1 -11   7 103.978 37.3267   2
  -1 -11   6 9.31804 17.6536   2
   1  11  -6 66.7870 29.2189   4
   1 -11  -6 23.5047 34.2442   5
   1 -11  -5-14.3412 19.1502   5
   1  11  -5 42.5049 28.2963   4
   1  11  -4 207.055 51.2913   4
   1 -11  -4 101.983 36.7037   5
  -1 -11   4 138.774 36.5647   5
  -1  11   4 144.864 29.5928   4
  -1  11   3-4.59069 16.5425   4
  -1 -11   3-9.75610 24.8592   5
   1  11  -3 17.0758 27.4901   4
   1 -11  -3 35.0814 26.9573   5
   1 -11  -2 47.8650 29.8280   5
   1  11  -2 4.19401 25.4255   4
  -1 -11   2 20.7302 20.0979   5
  -1  11   2-15.0908 21.6435   4
   1  11  -1 19.3471 22.0820   4
   1 -11  -1 41.3069 24.9506   5
  -1  11   1 59.2560 24.4110   4
  -1 -11   1 106.439 38.6748   5
  -1 -11   0-4.03780 20.6939   5
  -1  11   0 9.74791 21.7162   4
   1 -11   0 25.7425 27.9769   5
   1  11   0-3.57112 19.6300   4
  -1 -11  -1 46.6302 29.7855   5
   1  11   1 27.3782 29.1389   4
  -1  11  -1 18.6169 20.2075   4
   1 -11   1 61.4735 27.3596   5
   1 -11   2 57.3078 26.4470   5
   1  11   2 5.05699 15.6491   4
  -1  11  -2 32.0471 26.2946   4
  -1 -11  -2 13.1385 19.6679   5
   1  11   3 16.9489 14.8877   4
  -1 -11  -3 8.71255 24.8835   5
   1 -11   3 15.9504 22.0976   5
  -1  11  -3 6.70637 21.6914   4
   1 -11   4 53.8625 25.8867   5
  -1 -11  -4 59.7031 31.4816   5
   1  11   4 76.8381 23.2007   4
  -1  11  -4 78.3718 29.0655   4
  -1  11  -5 3.55171 21.7910   4
   1 -11   5 29.4946 24.1576   5
  -1 -11  -5 3.83645 24.0320   5
  -1 -11  -6 7.35319 26.5996   5
  -1  11  -6-22.8420 26.1614   4
   1 -11   6-41.7145 25.4049   2
   1  11   7 55.7978 31.5949   6
   1 -11   7 29.8485 24.8379   2
  -1 -11  -7 20.3346 31.3618   5
  -1  11  -7 13.6411 28.2382   4
   1 -11   8 47.0761 25.0126   2
  -1 -11  -8 19.1462 35.4708   5
   1  11   8 13.9105 30.6064   6
   1 -11   9 33.9352 26.3065   2
   1  13  -3 110.667 39.4521   4
  -1  13   3 75.5798 30.4124   4
  -1 -13   3 58.7987 28.9004   5
   1  13  -2-30.8220 32.5646   4
  -1 -13   2 0.07053 20.9307   5
  -1  13   2 30.2848 24.5273   4
   1 -13  -2 6.93806 24.2590   5
   1 -13  -1 29.6270 30.2117   5
  -1 -13   1 33.8110 29.8418   5
   1  13  -1 72.7858 37.5080   4
  -1  13   1 43.7283 24.5171   4
   1  13   0 113.539 36.5344   4
  -1 -13   0 65.1085 33.8246   5
  -1  13   0 56.6324 30.3992   4
   1 -13   0 97.0628 41.6104   5
  -1  13  -1-12.0193 26.6759   4
   1 -13   1-3.23638 19.7851   5
  -1 -13  -1 11.5491 27.3808   5
   1  13   1-15.9342 23.7284   4
  -1 -13  -2 181.421 51.5842   5
   1 -13   2 258.007 52.2406   5
  -1  13  -2 138.885 43.1148   4
   1  13   2 194.269 43.1055   4
  -1  13  -3 2.73689 24.3302   4
   1 -13   3 35.5524 27.6778   5
   1  13   3 24.9260 22.8510   4
   1 -13   4-14.8432 22.0177   5
   1 -13   6 36.6876 30.9134   2
   2   0 -13-17.2257 25.8277   3
   2   0 -12 11.5320 16.1045   3
   2   0 -11-29.7295 16.2649   4
   2   0 -11-36.6009 24.0601   3
   2   0 -10 137.226 31.4065   3
   2   0 -10 123.522 16.2126   5
   2   0 -10 95.7593 23.6130   7
   2   0 -10 144.315 20.7833   4
   2   0  -9-2.16529 17.4495   3
   2   0  -9-13.1693 26.0178   7
   2   0  -9-7.37737 8.53415   4
   2   0  -9 5.43402 7.06172   5
   2   0  -8 4712.48 97.7090   5
   2   0  -8 4856.47 155.330   3
   2   0  -8 4943.68 144.955   7
   2   0  -8 4869.94 104.682   4
   2   0  -7-11.7325 9.16755   4
   2   0  -7 49.4019 22.7524   2
   2   0  -7 10.5729 13.7701   7
   2   0  -7-0.24694 6.06687   1
   2   0  -7 1.11889 6.13396   5
   2   0  -7 11.7070 16.5856   6
  -2   0   7 0.50700 12.4230   7
  -2   0   6 1687.34 74.3596   7
   2   0  -6 1569.78 52.0912   5
   2   0  -6 1704.77 54.4830   4
   2   0  -6 1726.27 85.5194   2
   2   0  -6 1561.11 49.0551   1
   2   0  -6 1761.88 87.6518   6
   2   0  -6 1624.99 72.6521   7
  -2   0   5-0.97669 13.6585   7
   2   0  -5-14.3038 14.7797   6
   2   0  -5 2.12782 5.77073   4
   2   0  -5-1.16724 6.49686   1
   2   0  -5 2.84214 11.2596   7
   2   0  -5-7.44175 12.5347   2
  -2   0   5-9.98842 8.53091   1
   2   0  -5 2.44181 6.78874   5
   2   0  -4 18300.1 147.689   1
  -2   0   4 18760.3 197.580   7
   2   0  -4 18345.9 193.990   7
   2   0  -4 18435.7 231.017   6
   2   0  -4 18659.9 149.213   4
  -2   0   4 18276.0 147.580   1
   2   0  -4 18298.7 155.115   5
  -2   0   3-11.9015 10.7710   7
   2   0  -3-5.36032 6.03216   1
   2   0  -3 27.5662 13.6393   6
   2   0  -3-1.13781 7.03003   5
   2   0  -3-1.59631 8.15223   7
  -2   0   3-9.77387 8.67813   1
   2   0  -2 25774.0 143.592   1
   2   0  -2 25485.4 196.152   6
  -2   0  -2 74883.3 315.970   2
   2   0   2 74909.7 301.366   7
  -2   0  -2 74940.8 244.195   4
   2   0   2 74903.7 249.210   4
  -2   0  -2 76208.2 297.425   6
   2   0   3 5.20625 6.37227   4
  -2   0  -3-3.47101 11.0499   7
   2   0   3-0.95510 10.6391   7
  -2   0  -3 7.84385 12.6820   2
  -2   0  -3 11.8859 11.4176   6
  -2   0  -3 25.5331 8.71526   4
  -2   0  -4 1698.24 68.5632   2
   2   0   4 1634.80 46.8812   4
   2   0   4 1520.28 31.7974   5
  -2   0  -4 1667.03 47.0665   4
  -2   0  -4 1676.42 60.2369   7
  -2   0  -4 1636.87 32.4875   5
  -2   0  -4 1834.71 69.1650   6
   2   0   4 1704.64 63.2512   7
   2   0   5 5.84363 4.66263   5
  -2   0  -5 14.1767 16.4786   2
  -2   0  -5-0.83914 12.4439   7
  -2   0  -5 18.9812 10.4208   4
   2   0   5 2.45079 6.82970   4
  -2   0  -5 16.3337 13.6434   6
   2   0   5 2.58431 13.8271   7
  -2   0  -5-0.15546 4.94094   5
  -2   0  -6 1950.43 89.4164   2
  -2   0  -6 1921.40 87.1503   6
  -2   0  -6 1853.47 59.2093   4
   2   0   6 1852.85 79.6915   7
  -2   0  -6 1812.31 76.8500   7
  -2   0  -6 1647.10 38.1721   5
   2   0   6 1844.68 59.7393   4
  -2   0  -7 6.96374 11.7985   7
  -2   0  -7 0.55222 11.1901   2
  -2   0  -7-7.72028 5.46184   5
   2   0   7 5.73612 14.2470   7
  -2   0  -7-1.46302 9.15471   4
  -2   0  -7 18.3227 14.9123   6
  -2   0  -8 696.280 55.3707   7
  -2   0  -8 744.952 65.7490   6
   2   0   8 711.321 57.4853   7
  -2   0  -8 629.075 23.2502   5
  -2   0  -8 670.272 40.5445   4
   2   0   9 4.84238 19.1056   7
  -2   0  -9 3.19327 10.6055   4
  -2   0  -9 23.0886 20.1327   3
  -2   0  -9 11.1823 17.5875   7
  -2   0 -10 242.061 42.6451   3
  -2   0 -10 234.227 27.1824   4
   2   0  10 245.922 41.3901   7
   2   0  11 10.1335 18.5070   7
  -2   0 -11 25.0400 14.9928   4
  -2   0 -11 2.13887 20.7038   3
  -2   0 -12-21.9363 22.9408   3
   2   0  12 22.2181 18.4426   7
  -2   0 -13-57.0826 31.9513   3
   2   2 -13 16.1009 25.0051   3
   2  -2 -13 30.7760 27.0302   3
   2  -2 -12 213.387 43.5830   3
   2   2 -12 212.817 34.9698   4
   2   2 -11 7.97399 15.3443   4
   2  -2 -11-0.87308 21.3610   3
   2  -2 -11 37.6135 16.9024   5
  -2   2  10 105.727 34.2753   6
   2  -2 -10 141.646 18.6572   1
   2  -2 -10 121.669 31.1321   3
   2   2 -10 98.6333 17.9076   7
   2   2 -10 163.489 29.7701   4
   2  -2 -10 157.676 26.6631   5
   2   2  -9 122.604 11.4633   5
  -2  -2   9 175.380 19.7677   1
   2  -2  -9 175.037 21.0683   1
   2  -2  -9 168.984 26.0243   5
   2   2  -9 125.819 12.1031   5
   2   2  -9 144.536 20.6505   7
   2   2  -9 159.829 27.2567   4
   2  -2  -9 194.058 37.4461   3
  -2   2   9 165.499 38.4870   6
   2  -2  -8 9.40052 10.0127   1
   2   2  -8-12.3868 6.40785   5
   2  -2  -8 1.78219 12.1752   5
   2   2  -8-0.22819 11.0882   7
   2   2  -8-23.8561 16.6815   4
  -2  -2   8-7.28246 9.30542   1
  -2   2   8-11.3188 22.9184   6
   2   2  -8 4.05337 6.84788   5
   2  -2  -8-11.6174 17.2847   7
   2  -2  -8 6.32488 13.7806   3
   2   2  -7 62.3963 11.2302   5
   2   2  -7 50.1925 16.8783   2
  -2   2   7 40.1838 22.7067   6
   2  -2  -7 58.2640 15.8830   5
  -2  -2   7 59.5752 13.3623   1
   2  -2  -7 75.2319 22.9157   6
   2  -2  -7 55.4762 12.4803   1
  -2   2   7 63.2124 25.0662   7
   2  -2  -7 88.6405 27.1246   7
   2   2  -7 56.0142 11.8076   7
   2   2  -7 56.6888 19.9587   4
  -2   2   7 63.5130 17.2524   5
   2   2  -7 77.9587 22.2133   6
   2  -2  -7 41.9785 17.6644   3
  -2   2   6-1.82761 19.6706   6
   2   2  -6 13.7201 8.40555   7
  -2  -2   6-2.30377 7.90836   1
   2   2  -6-1.38180 12.9260   4
   2   2  -6-3.60843 11.0355   6
   2   2  -6 0.24740 15.7843   2
   2  -2  -6-1.49658 7.51331   1
  -2   2   6 7.04554 11.7226   5
   2  -2  -6-6.55440 11.9483   5
   2  -2  -6 10.9709 15.0427   7
   2  -2  -6 26.7193 14.7151   6
  -2   2   6 2.30809 17.7204   7
   2   2  -5 1078.01 37.3462   7
   2  -2  -5 1146.12 65.0864   6
   2   2  -5 1115.37 54.8945   4
   2  -2  -5 1159.77 67.3120   7
  -2   2   5 1050.75 51.7012   5
   2  -2  -5 1145.25 54.0445   5
  -2   2   5 1071.60 66.3722   7
  -2  -2   5 1112.87 43.8934   1
   2   2  -5 1155.01 61.6176   2
   2  -2  -5 1158.81 47.9574   1
   2   2  -4 3077.99 91.1777   2
   2   2  -4 2652.38 46.2443   7
  -2   2   4 2908.01 81.1095   5
  -2  -2   4 2905.97 68.3308   1
  -2   2   4 2982.65 87.7464   3
   2   2  -4 2894.54 83.3316   4
  -2  -2   4 2938.58 91.5376   2
  -2   2   4 2931.32 100.341   7
   2  -2  -4 3001.58 82.8943   5
  -2   2   3 339.941 27.6970   5
   2   2  -3 343.229 21.2431   5
  -2  -2   3 339.776 28.7644   2
   2  -2  -3 328.207 27.9083   5
  -2   2   3 348.854 27.5337   3
  -2  -2   2 82.0042 14.7695   2
   2   2  -2 62.6860 10.9299   5
  -2   2   2 74.4797 14.1246   5
   2  -2  -2 78.6748 7.93105   4
  -2   2   2 70.4565 7.53295   4
  -2   2   2 96.0940 16.4320   3
   2   2  -1 58135.1 271.606   5
   2  -2  -1 60302.5 229.363   4
  -2   2   1 61852.2 229.488   4
  -2   2   1 59911.5 303.615   5
   2   2  -1 59434.4 189.776   7
   2   2   0 15.2939 10.0562   5
  -2   2   0 20.0318 10.2389   4
   2   2   0 13.1265 10.4694   7
  -2   2   0 18.5347 9.83927   5
   2   2   1 2576.17 66.7150   7
  -2   2  -1 2642.74 63.6270   4
  -2   2  -1 2504.57 54.5139   5
   2   2   1 2380.11 59.6093   5
   2   2   2 7303.34 108.627   5
  -2   2  -2 7345.01 114.810   4
  -2   2  -2 7171.56 82.0234   5
   2   2   2 7441.13 107.967   3
   2  -2   2 7059.67 79.5906   5
   2   2   2 7646.79 129.778   7
  -2   2  -3 14323.8 101.393   5
  -2   2  -3 14216.5 174.224   4
   2  -2   3 14482.2 98.6642   5
   2   2   3 14777.8 170.006   3
  -2  -2  -3 14970.7 162.634   5
   2  -2   3 14859.0 128.267   7
   2   2   3 14581.7 173.566   6
   2   2   3 14822.1 203.105   7
   2   2   3 14647.5 158.816   5
   2   2   4 755.520 21.0795   4
   2  -2   4 795.489 35.0984   7
  -2   2  -4 832.359 46.4641   4
   2   2   4 817.325 52.7998   7
  -2   2  -4 817.609 34.3839   7
   2  -2   4 820.268 45.9892   4
   2   2   4 793.023 47.1326   3
   2   2   4 803.475 39.8986   5
  -2  -2  -4 777.650 39.7499   5
   2   2   4 767.337 48.3494   6
  -2   2  -5 695.735 35.2189   7
   2   2   5 798.613 53.4846   6
  -2  -2  -5 750.247 55.3195   7
  -2   2  -5 709.580 46.1017   4
   2   2   5 732.975 56.5096   7
   2   2   5 749.603 40.1122   5
  -2  -2  -5 742.655 40.1682   5
   2  -2   5 751.382 46.8832   4
   2   2   5 700.292 21.4557   4
  -2  -2  -5 744.615 51.2485   6
   2  -2   5 745.446 39.3882   7
   2   2   6 1.82409 15.9197   7
  -2  -2  -6 2.38015 10.3868   5
  -2  -2  -6 3.45031 15.5453   6
  -2   2  -6 0.12559 12.3933   6
   2   2   6 13.1528 17.8281   6
   2  -2   6 8.34683 4.69885   1
   2   2   6-2.23343 8.41599   5
  -2  -2  -6 24.3676 16.1586   7
  -2   2  -6-19.0083 12.8435   7
   2  -2   6-4.80785 8.78020   7
  -2   2  -6 6.98334 12.6695   4
   2   2   7 22.3576 19.8718   6
   2  -2   7 8.72769 3.96730   1
   2   2   7 17.7639 19.4925   7
  -2   2  -7-10.9548 15.3623   7
   2   2   7 3.15884 10.4921   5
   2  -2   7 8.99392 11.3250   7
  -2   2  -7 11.3617 14.6853   6
  -2  -2  -7 16.2421 6.83200   1
  -2  -2  -7-10.2331 14.8585   7
  -2  -2  -7 7.65306 17.0817   6
  -2   2  -7 11.3405 12.2404   4
  -2  -2  -7 25.2413 17.5887   2
  -2  -2  -7 3.01386 14.3675   3
  -2  -2  -7 8.47185 9.02883   5
  -2   2  -8-8.73947 14.0142   4
   2   2   8 0.38457 18.0287   7
   2   2   8-0.37961 8.56546   5
  -2  -2  -8 15.0927 19.3514   7
  -2  -2  -8-8.95166 9.88142   5
  -2  -2  -8 6.13067 16.4223   6
  -2  -2  -8-1.76030 18.2857   3
   2  -2   8 31.1611 14.0685   7
  -2  -2  -8 7.75914 6.19934   1
   2   2   8-22.4993 19.1244   6
  -2   2  -8-28.9378 17.1112   7
  -2  -2  -9-12.6771 9.58949   5
  -2  -2  -9 8.53063 5.93465   1
  -2   2  -9-35.1067 18.1542   7
  -2   2  -9 6.81630 13.0310   4
   2   2   9-22.3805 25.3506   6
   2  -2   9-8.75464 15.0975   7
   2   2   9 3.10223 9.46468   5
   2   2   9 18.2956 22.6526   7
  -2  -2  -9-22.9036 20.5388   3
   2  -2  10-4.46664 12.9053   7
  -2   2 -10 10.7355 15.1794   4
   2   2  10-29.2290 30.9347   7
  -2  -2 -10-7.60693 20.9414   3
  -2   2 -10-17.2542 16.0000   7
  -2  -2 -10 13.5178 10.0823   5
  -2   2 -11 129.681 28.9017   4
   2   2  11 86.2451 32.1476   7
   2  -2  11 126.107 30.2979   7
  -2  -2 -11 127.507 36.0350   3
  -2   2 -12 86.8730 25.3197   4
  -2  -2 -12 112.638 39.5919   3
   2   2  12 65.4338 34.7958   7
  -2  -2 -13-5.19403 24.5946   3
  -2   2 -13 23.3012 26.3909   3
   2   4 -12 66.0281 25.5409   4
  -2   4  12 83.1391 32.0685   6
   2  -4 -12 100.943 39.7542   3
   2  -4 -11 867.342 86.7039   3
  -2   4  11 653.593 79.9694   6
   2   4 -11 664.751 67.9623   4
   2  -4 -11 790.271 63.9499   5
   2  -4 -10 404.156 46.0614   5
  -2   4  10 467.775 65.9939   6
   2  -4 -10 482.910 62.9788   3
   2   4 -10 446.260 53.4875   4
  -2  -4  10 455.059 35.7228   1
   2  -4 -10 432.295 38.9118   1
   2  -4  -9 231.468 43.0321   3
  -2  -4   9 246.211 27.2408   1
   2   4  -9 203.774 37.2844   4
   2   4  -9 193.955 15.5966   5
  -2   4   9 216.530 34.6747   5
   2  -4  -9 205.654 26.7755   1
  -2   4   9 179.160 39.8337   6
   2  -4  -9 182.705 33.1271   5
   2  -4  -8 91.1861 29.3629   3
  -2   4   8 95.1395 32.8717   6
   2  -4  -8 65.7527 19.9281   5
  -2   4   8 107.679 24.0747   5
   2   4  -8 62.6538 10.9797   5
   2   4  -8 87.3076 26.0484   4
   2  -4  -8 92.7126 19.6021   1
  -2  -4   8 72.8345 16.7026   1
  -2   4   7 21.8792 15.0004   5
   2   4  -7 18.6241 9.07898   5
  -2   4   7 33.6769 22.6170   6
   2   4  -7 6.27016 15.0231   4
   2  -4  -7 39.8070 23.0939   3
  -2  -4   7 44.6675 21.8807   2
   2  -4  -7 8.44984 13.4607   5
  -2  -4   7 32.2364 12.1267   1
  -2   4   6 149.926 27.9005   3
  -2  -4   6 136.619 29.4264   2
   2   4  -6 104.277 23.6827   4
   2  -4  -6 94.6403 27.2261   7
   2  -4  -6 175.376 30.6401   5
  -2   4   6 149.818 26.6308   5
  -2   4   6 133.527 29.2822   6
   2  -4  -6 215.132 38.9758   3
   2   4  -6 119.298 17.4769   5
   2   4  -5 1158.05 68.0819   4
  -2  -4   5 1096.59 65.4349   2
  -2   4   5 1103.97 64.6396   5
  -2   4   5 1087.56 71.2184   6
   2   4  -5 998.060 47.1734   5
  -2   4   5 1115.96 64.7925   3
   2  -4  -5 1130.84 65.9325   5
   2   4  -4 2915.77 80.8792   5
  -2   4   4 3020.07 101.432   5
   2   4  -4 2797.05 100.850   4
  -2   4   4 3096.49 101.202   3
  -2  -4   4 2992.47 96.1723   2
   2  -4  -4 2975.43 101.802   5
  -2   4   4 2792.46 46.6687   4
  -2   4   3 96.2360 11.9600   4
  -2   4   3 88.7688 20.3268   5
   2   4  -3 59.6358 17.5294   4
  -2   4   3 115.888 23.4235   3
   2   4  -3 107.633 19.0464   5
   2   4  -2 15122.1 213.769   4
  -2   4   2 16618.4 221.711   5
  -2   4   2 15566.5 157.332   4
   2   4  -2 15385.3 193.562   5
  -2  -4   2 16171.5 192.702   5
  -2  -4   2 15687.0 129.089   7
  -2   4   1 771.046 39.8605   4
  -2   4   1 770.548 47.3948   5
   2   4  -1 711.280 42.9689   5
   2  -4  -1 853.059 51.5776   7
  -2  -4   1 763.078 36.3139   7
  -2  -4   1 816.507 45.8915   5
   2  -4  -1 794.356 41.5483   4
  -2   4   0 3455.37 95.6657   5
  -2   4   0 3449.21 89.6722   4
   2  -4   0 3510.43 92.3690   4
   2   4   0 3630.28 96.8443   5
  -2  -4   0 3542.50 88.3967   7
   2  -4   0 3547.56 95.0416   7
   2   4   0 3493.48 90.9353   7
   2  -4   1 83.5072 19.4753   5
  -2   4  -1 51.0618 14.8696   5
   2   4   1 69.5406 20.2858   7
  -2   4  -1 76.6606 18.7604   4
  -2  -4  -1 88.8290 18.9460   7
   2   4   1 66.7615 15.9096   5
   2   4   2 456.707 38.3716   5
   2  -4   2 450.600 33.7890   5
  -2   4  -2 490.251 34.6096   5
  -2   4  -2 436.620 37.1280   4
   2   4   2 456.623 41.9187   7
   2   4   3 3172.45 98.2722   5
  -2   4  -3 3071.96 78.4289   5
  -2  -4  -3 3096.43 99.6433   5
   2   4   3 3029.48 95.2822   3
   2  -4   3 3114.00 81.1225   5
  -2   4  -3 3175.77 101.359   4
   2   4   3 3214.65 114.487   7
  -2  -4  -4 40.7821 18.1991   5
   2  -4   4 38.1633 11.4443   5
  -2   4  -4 51.7580 18.0711   4
   2  -4   4 39.9214 9.25737   7
   2   4   4 54.3082 18.6423   5
   2   4   4 47.0130 21.4990   7
   2   4   4 42.5790 15.5230   3
  -2   4  -4 24.8724 9.64796   5
   2   4   5 837.489 56.6110   3
   2  -4   5 902.904 63.3113   2
  -2  -4  -5 899.813 58.2980   5
   2   4   5 893.118 61.2726   6
   2   4   5 865.057 57.4522   5
  -2   4  -5 805.593 36.1881   5
   2   4   5 773.556 23.3170   4
   2  -4   5 867.504 35.0529   7
   2   4   5 906.561 71.1149   7
  -2   4  -5 814.622 57.6146   4
   2   4   6 515.378 49.9616   6
  -2   4  -6 642.225 54.8193   4
  -2  -4  -6 669.823 56.8723   3
   2  -4   6 594.139 31.4493   7
  -2  -4  -6 686.133 62.2821   7
   2   4   6 628.053 51.8744   3
   2  -4   6 656.189 58.9175   2
  -2   4  -6 553.327 27.0465   5
   2   4   6 618.924 48.5161   5
   2   4   6 617.688 62.3827   7
  -2  -4  -6 552.916 46.6038   5
   2   4   7 1711.97 81.6152   5
   2   4   7 1648.88 106.133   7
   2   4   7 1754.71 98.4861   6
   2  -4   7 1730.27 57.6614   7
  -2   4  -7 1650.77 90.4463   4
  -2  -4  -7 1775.13 83.6831   5
   2  -4   7 1695.33 99.6449   2
  -2  -4  -7 1650.42 92.2487   3
   2  -4   8 14.9400 8.70494   1
   2  -4   8 34.1058 19.9593   2
  -2  -4  -8 39.7097 23.3025   3
   2   4   8 21.9204 15.1098   5
   2  -4   8 12.5812 7.81729   7
   2   4   8 17.4600 26.1894   7
   2   4   8 16.7682 18.1097   6
  -2  -4  -8 15.1365 17.1448   5
  -2   4  -8 27.9112 19.7977   4
   2  -4   9 64.2135 11.9153   1
   2  -4   9 59.1972 15.4915   7
   2   4   9 121.321 37.6214   7
  -2  -4  -9 57.6786 13.7130   1
  -2  -4  -9 72.6292 29.3778   3
   2   4   9 45.1760 16.9142   5
   2   4   9 46.4936 24.7367   6
  -2   4  -9 69.5425 23.5768   4
  -2  -4  -9 61.6770 20.5002   5
  -2   4 -10 344.943 50.4614   4
   2   4  10 415.451 61.2216   7
   2   4  10 357.643 55.0612   6
  -2  -4 -10 359.172 40.0294   5
  -2  -4 -10 395.711 57.7078   3
   2  -4  10 358.664 33.7986   7
  -2  -4 -11 61.7132 20.0846   5
  -2  -4 -11 37.4187 27.6596   3
  -2   4 -11-2.02319 22.9945   4
   2   4  11 40.0409 33.0485   7
   2   4  11 25.0579 25.0074   6
   2   4  12 407.706 68.1470   6
  -2   4 -12 437.879 58.2572   4
  -2  -4 -12 492.374 71.4579   3
   2   6 -13 31.1630 23.4244   4
  -2   6  12 24.1246 25.7435   6
   2   6 -12 14.4354 19.3290   4
   2  -6 -11 7.18967 19.3055   5
   2   6 -11-18.8944 22.4089   4
  -2   6  11-5.99104 31.3152   6
  -2   6  10 31.8075 30.7612   6
  -2  -6  10 21.5786 13.3276   1
   2  -6 -10 45.8812 26.9062   5
   2   6 -10 13.0254 18.4254   4
   2   6  -9-2.27605 21.8804   4
  -2   6   9 8.83513 23.1424   6
  -2  -6   9 37.9394 14.4429   1
   2  -6  -9 19.7430 20.3609   5
  -2   6   8 977.198 87.6508   6
  -2  -6   8 1026.91 65.6279   1
   2   6  -8 957.294 52.3448   5
  -2  -6   8 981.104 84.4139   2
   2  -6  -8 914.213 75.1923   5
   2   6  -8 1009.27 81.7862   4
  -2  -6   7 594.302 64.1117   2
   2   6  -7 494.318 56.6991   4
   2  -6  -7 582.057 59.5545   5
  -2   6   7 541.511 63.0411   6
   2   6  -7 548.193 42.4721   5
   2  -6  -6 550.952 55.6906   5
   2   6  -6 533.322 42.5714   5
   2   6  -6 545.584 56.5964   4
  -2   6   6 596.861 61.6695   6
  -2  -6   6 587.929 58.5434   2
  -2   6   5 777.118 33.4156   4
   2   6  -5 773.065 51.9516   5
  -2   6   5 859.745 66.5444   5
   2   6  -5 717.916 63.4948   4
   2  -6  -5 812.366 67.2904   5
  -2  -6   5 836.805 63.9894   2
   2  -6  -4 458.813 50.6577   5
   2   6  -4 497.603 52.4399   4
  -2   6   4 556.595 51.3686   5
   2  -6  -4 530.991 56.1210   7
  -2   6   4 579.210 51.8697   3
   2   6  -4 458.996 41.7095   5
  -2   6   4 536.298 32.8103   4
  -2   6   3 134.735 19.4934   4
  -2  -6   3 98.0385 13.2200   7
   2   6  -3 138.727 24.8005   5
  -2   6   3 126.410 26.6656   5
   2   6  -3 99.4008 23.2756   4
  -2  -6   3 118.602 24.0431   5
   2  -6  -3 117.508 28.6228   7
   2  -6  -2 2003.93 99.3811   7
  -2   6   2 1951.80 92.7717   5
  -2   6   2 1870.35 72.3909   4
  -2  -6   2 2012.55 66.1986   7
   2   6  -2 1825.86 90.4119   4
   2   6  -2 1922.65 84.9902   5
  -2  -6   2 1964.51 86.1871   5
  -2  -6   1 181.820 24.2440   7
  -2   6   1 196.313 26.7306   4
   2   6  -1 174.029 28.8613   4
  -2  -6   1 136.971 27.8883   5
   2   6  -1 179.135 29.3178   5
  -2   6   1 204.255 31.4972   5
   2  -6  -1 195.321 31.4271   7
  -2  -6   0 646.669 47.6020   7
   2   6   0 674.192 50.1668   4
  -2   6   0 636.765 48.1296   4
  -2   6   0 727.849 54.4911   5
   2  -6   0 603.539 48.3384   7
   2   6   0 654.702 52.0827   5
   2  -6   0 683.689 53.5441   5
   2   6   1 315.301 37.4245   5
   2   6   1 340.291 35.6866   4
   2   6   1 304.808 38.5664   7
   2  -6   1 278.313 32.8743   7
   2  -6   1 296.869 36.1335   5
  -2  -6  -1 359.518 39.3558   7
  -2   6  -1 311.141 38.5827   4
  -2   6  -1 354.866 38.5163   5
  -2  -6  -2 791.494 61.1577   7
   2   6   2 827.756 50.1974   4
   2  -6   2 873.213 56.9197   5
  -2   6  -2 829.753 54.9674   5
   2  -6   2 757.709 46.8480   7
   2   6   2 733.617 59.7565   7
  -2   6  -2 705.863 56.0672   4
   2   6   2 891.598 62.2277   5
   2   6   3 209.510 36.3130   7
  -2   6  -3 209.641 27.7380   5
  -2   6  -3 188.935 33.1751   4
  -2  -6  -3 210.298 34.8995   7
   2  -6   3 182.201 21.9884   7
  -2  -6  -3 192.672 33.2146   5
   2   6   3 213.365 32.1067   5
   2   6   3 173.928 22.8196   4
   2  -6   3 169.835 27.5686   5
   2   6   3 268.454 35.9072   3
  -2   6  -4 93.7451 20.5262   5
   2   6   4 132.686 27.2333   5
   2   6   4 131.405 18.7993   4
  -2  -6  -4 108.088 27.1896   7
  -2  -6  -4 97.9516 26.9569   5
   2  -6   4 116.452 22.2910   5
  -2   6  -4 84.0753 23.8925   4
   2   6   4 125.975 26.0112   3
   2   6   4 96.2410 29.2307   7
   2   6   5 17.1882 7.96646   4
  -2  -6  -5 20.6135 17.6297   5
  -2   6  -5 8.33802 17.7382   4
   2  -6   5 14.3301 11.3846   5
   2  -6   5 29.3462 7.55030   7
   2   6   5 32.7911 25.9194   7
  -2   6  -5 26.5802 10.8715   5
   2   6   5 37.1102 21.1846   5
   2   6   6 9.97774 17.7600   6
  -2   6  -6 4.89989 18.0703   4
   2   6   6 16.2550 24.5259   7
   2  -6   6 15.4169 17.2730   2
  -2  -6  -6 11.7814 18.0300   5
   2  -6   6 19.3096 5.69422   7
   2   6   6 11.4674 4.67025   4
  -2   6  -6 20.8437 9.66972   5
   2  -6   7 482.554 58.5610   2
   2   6   7 457.321 65.1061   7
  -2   6  -7 440.426 32.4180   5
  -2  -6  -7 482.854 54.6167   5
   2   6   7 433.339 53.7925   6
  -2   6  -7 482.654 56.7358   4
   2   6   8 51.5963 27.2171   6
  -2   6  -8 34.2292 22.8997   4
   2  -6   8 78.4857 33.7518   2
  -2   6  -8 42.8216 10.4627   5
   2   6   8 70.8866 34.8905   7
  -2  -6  -8 82.6505 28.6463   5
   2   6   9-21.6559 24.2720   6
  -2  -6  -9 1.49036 18.8235   5
   2  -6   9 11.5211 11.8796   1
  -2   6  -9-46.0637 29.8576   4
   2  -6   9 77.0672 31.8911   2
   2   6   9 75.7810 38.3746   7
   2   6  10 48.2820 27.9379   6
  -2  -6 -10 22.5513 16.8547   5
   2  -6  10 30.0366 20.7166   2
  -2   6 -10 51.7196 26.0198   4
  -2  -6 -11 42.3983 20.4529   5
  -2   6 -11 112.961 38.6313   4
   2   6  11 35.3457 28.2528   6
  -2   6 -12 22.0849 23.8964   4
   2   6  12 3.32927 22.7034   6
  -2   6 -13 20.4849 26.1216   4
   2   8 -11-9.78195 26.2032   4
  -2   8  11 13.7312 32.0847   6
   2  -8 -11 58.0121 31.6703   5
   2  -8 -10-6.85803 19.9731   5
  -2   8  10 22.7631 24.7342   6
   2   8  -9 24.7738 26.2425   4
  -2  -8   9 19.5177 32.6084   2
  -2   8   9-46.6528 33.3202   6
  -2  -8   9 15.4858 16.3117   1
   2  -8  -9-16.5557 22.4250   5
   2  -8  -8-8.65646 23.6796   5
  -2   8   8 53.1941 28.9223   6
   2   8  -8-21.3606 23.1982   4
  -2  -8   8-2.80056 19.0912   2
  -2  -8   7 74.0908 27.9031   2
   2   8  -7 127.467 36.3390   4
   2   8  -7 163.806 28.6668   5
  -2   8   7 121.161 36.9526   6
   2  -8  -7 156.283 38.6686   5
  -2   8   6 34.1552 29.2306   6
   2   8  -6-9.39602 15.7689   5
   2  -8  -6-18.0457 22.1347   5
  -2  -8   6 40.6170 25.5854   2
   2   8  -6 19.6435 25.6672   4
  -2   8   6 19.9888 7.97670   4
  -2   8   5 1101.90 54.3018   4
   2   8  -5 1010.41 85.7153   4
   2  -8  -5 936.226 81.6454   5
   2   8  -5 1063.48 73.7932   5
  -2  -8   5 1217.65 84.2234   2
  -2   8   4 462.438 38.6640   4
  -2  -8   4 431.293 27.1953   7
  -2  -8   4 521.262 53.8601   5
   2  -8  -4 429.993 55.5655   5
   2   8  -4 429.508 54.5717   4
   2   8  -4 459.381 49.4459   5
   2   8  -3 958.970 71.4363   5
  -2  -8   3 902.436 68.6306   5
  -2   8   3 854.887 55.2889   4
   2   8  -3 902.157 74.9663   4
  -2  -8   3 899.783 48.2445   7
   2  -8  -3 949.806 78.5076   5
  -2  -8   2 64.6076 25.6784   5
   2   8  -2 88.7067 25.3681   4
   2  -8  -2 88.6807 27.5442   5
  -2   8   2 90.6706 23.6455   4
  -2  -8   2 77.9247 19.0138   7
   2   8  -1 1242.65 82.2523   4
   2  -8  -1 1166.45 83.2416   5
  -2  -8   1 1266.70 71.2106   7
  -2  -8   1 1204.91 82.2150   5
  -2   8   1 1160.45 74.5506   4
   2  -8  -1 1294.93 84.3441   7
   2   8   0 266.356 38.3966   4
   2  -8   0 191.252 33.2835   7
   2  -8   0 228.149 39.5229   5
  -2   8   0 240.868 37.1027   4
  -2  -8   0 238.386 34.5581   7
  -2  -8   0 248.308 39.4024   5
   2  -8   1 206.444 35.5096   5
  -2  -8  -1 218.501 37.8753   5
  -2  -8  -1 250.900 39.2869   7
   2  -8   1 255.606 34.8816   7
   2   8   1 182.533 31.1216   4
  -2   8  -1 253.254 38.7905   4
   2  -8   2 481.299 43.7514   7
  -2  -8  -2 561.591 58.3350   7
  -2  -8  -2 559.543 59.3074   5
   2  -8   2 506.488 52.5898   5
  -2   8  -2 454.288 50.9031   4
  -2   8  -2 615.791 57.7063   5
   2   8   2 512.680 47.1126   4
   2   8   3 333.793 36.2485   4
  -2   8  -3 379.587 44.7737   5
   2  -8   3 372.210 45.1697   5
   2  -8   3 371.261 35.8734   7
  -2  -8  -3 381.936 50.4789   5
  -2   8  -3 399.302 50.1149   4
  -2   8  -4 80.9367 23.4123   5
   2   8   4 54.0206 17.6982   4
  -2  -8  -4 93.8012 29.9786   5
  -2   8  -4 89.3671 29.3043   4
   2  -8   4 56.0299 21.9231   5
   2  -8   4 95.4437 17.4561   7
  -2   8  -5 64.3505 29.6150   4
  -2   8  -5 30.1322 18.7123   5
   2   8   5 80.0935 17.5809   4
   2  -8   5 29.2472 16.2399   5
  -2  -8  -5 87.2268 32.0403   5
   2  -8   5 46.4553 10.9668   7
   2  -8   5 75.1717 13.3557   7
  -2  -8  -6 5.28165 20.4141   5
  -2   8  -6-5.44577 24.6129   4
   2   8   6 7.65585 8.29040   4
   2  -8   6-16.8728 21.5667   2
  -2   8  -6 10.9876 11.0575   5
   2  -8   6 4.64899 3.03044   7
   2  -8   7-19.7680 22.7780   2
  -2  -8  -7-34.8480 24.0674   5
   2   8   7 13.0170 21.1623   6
  -2   8  -7 21.4291 16.8624   5
  -2   8  -7 13.8377 21.3353   4
  -2  -8  -8 14.5554 22.0862   5
   2  -8   8-4.87689 21.5777   2
  -2   8  -8 2.56459 20.2388   4
   2   8   8-21.0506 26.4499   6
  -2   8  -9-15.2234 21.1905   4
   2   8   9-22.9688 26.4278   6
   2  -8   9 60.5954 33.5475   2
  -2  -8  -9-19.4248 24.4753   5
  -2  -8 -10 5.52772 23.6384   5
   2  -8  10 3.27123 22.8289   2
   2   8  10 0.07378 22.1010   6
  -2   8 -10-6.92019 23.2691   4
   2  -8  11-47.3824 31.9686   2
   2   8  11 30.7236 28.4832   6
  -2  -8 -11-10.8797 19.6759   5
  -2   8 -11-3.16904 22.4328   4
   2 -10 -10 17.8494 26.9960   5
  -2 -10  10-17.4246 26.9729   2
   2  10  -9 107.391 40.7362   4
  -2  10   9 49.0828 31.5028   6
  -2 -10   9 66.1350 36.3069   2
   2 -10  -9 52.4751 31.5090   5
  -2  10   8 41.2984 29.0124   6
  -2 -10   8 11.5773 19.8612   2
   2  10  -8 86.2635 39.3750   4
   2 -10  -8-4.44529 23.1420   5
  -2  10   7 42.9608 29.9717   6
  -2 -10   7 94.7089 33.3628   2
   2 -10  -7 84.2756 33.9376   5
   2  10  -7 107.132 40.4760   4
  -2 -10   6-7.31163 24.3501   2
   2 -10  -6 11.3824 20.8688   5
   2  10  -6-3.83566 24.3648   4
   2  10  -5 29.9553 28.9928   4
   2 -10  -5 122.378 38.5838   5
  -2  10   5 30.4507 14.2958   4
   2  10  -4 1090.65 98.3526   4
  -2 -10   4 1069.59 86.8261   5
   2 -10  -4 965.872 92.2273   5
  -2  10   4 979.743 66.6197   4
   2  10  -3 34.0785 23.2008   4
   2 -10  -3 32.7378 21.7631   5
  -2  10   3 15.9841 13.4754   4
  -2 -10   3 64.4898 28.7205   5
   2 -10  -2 83.9851 28.6279   5
  -2 -10   2 61.1681 22.6015   5
  -2 -10   2 59.5149 18.6986   7
  -2  10   2 43.5897 21.5353   4
   2  10  -2 47.5868 24.8674   4
   2 -10  -1 135.750 36.0023   5
   2  10  -1 62.2716 27.7031   4
  -2  10   1 131.077 29.7529   4
  -2 -10   1 133.200 28.4142   7
  -2 -10   1 138.335 37.1327   5
   2 -10   0 427.910 58.5010   5
   2  10   0 394.416 53.0165   4
  -2  10   0 459.099 54.4469   4
  -2 -10   0 442.776 58.6033   5
  -2 -10  -1-20.6616 24.6153   5
   2 -10   1 31.9511 17.4764   7
   2  10   1 41.2455 24.0154   4
  -2  10  -1 35.6057 24.2373   4
   2 -10   1-15.2078 23.0272   5
   2 -10   2-4.14115 12.1269   7
  -2 -10  -2 6.07457 21.4275   5
   2 -10   2 15.4898 16.9121   5
  -2  10  -2 34.1288 24.4042   4
   2  10   2 36.5463 22.3211   4
  -2  10  -3-27.4044 25.6892   4
  -2 -10  -3-12.8744 26.7035   5
   2  10   3 18.4368 17.0242   4
   2 -10   3 33.8698 22.2443   5
  -2 -10  -4 34.3036 27.7698   5
   2 -10   4 13.4420 21.4985   5
   2  10   4 50.5644 18.8234   4
  -2  10  -4 84.7500 32.7631   4
  -2  10  -5 43.4425 32.9916   4
   2  10   5 32.3077 16.5163   4
  -2 -10  -5 105.219 40.6353   5
   2 -10   5 14.4891 20.6161   5
  -2  10  -6 7.38408 25.5852   4
  -2 -10  -6 63.0124 34.2383   5
   2  10   7 130.344 41.1183   6
   2 -10   7 127.928 34.8357   2
  -2  10  -7 145.771 41.1098   4
  -2 -10  -7 156.311 44.9525   5
  -2 -10  -8 62.8962 24.0328   5
   2  10   8 24.3095 28.8737   6
   2 -10   8 19.0654 25.9931   2
  -2  10  -8 69.0960 36.4313   4
   2  10   9 5.62056 24.9063   6
   2 -10   9 11.8865 34.6224   2
  -2  10  -9 22.4200 30.6494   4
  -2 -10  -9-5.17396 26.1374   5
  -2 -10 -10-18.6280 25.3739   5
   2 -10  10 15.1640 31.7775   2
  -2 -12   8 7.64435 25.9098   2
  -2 -12   7 33.2310 28.3755   2
  -2 -12   6 28.5724 29.5966   2
   2 -12  -6 0.83470 27.9436   5
   2  12  -5-1.25022 24.4730   4
   2 -12  -5-8.38053 26.4983   5
   2  12  -4 43.0220 36.3651   4
   2 -12  -4 19.5609 26.9610   5
  -2  12   3 15.8270 20.6901   4
   2 -12  -3 19.4568 34.0419   5
   2  12  -3 21.1769 28.3129   4
  -2 -12   3-18.5364 20.7525   5
  -2 -12   2 58.0600 31.6642   5
  -2  12   2 43.7888 21.3335   4
   2 -12  -2 79.8543 34.0894   5
   2  12  -2 103.706 40.2978   4
  -2  12   1 91.1602 31.4422   4
   2  12  -1 48.8376 27.2367   4
  -2 -12   1 43.7822 26.7588   5
   2 -12  -1 113.024 43.2758   5
  -2  12   0 16.4382 24.5767   4
   2 -12   0-19.4172 25.1065   5
   2  12   0 15.3753 20.9599   4
  -2 -12   0 2.39978 19.5110   5
  -2 -12  -1 50.1561 31.5327   5
   2  12   1 49.6451 26.2367   4
   2 -12   1 34.6531 28.1919   5
  -2  12  -1 13.1980 20.6027   4
  -2  12  -2 5.21823 21.5562   4
   2  12   2 85.6198 28.5205   4
   2 -12   2 20.0631 24.6616   5
  -2 -12  -2 29.8422 28.1753   5
   2  12   3 21.4133 25.1017   4
   2 -12   3 14.1195 21.2388   5
  -2 -12  -3 22.2188 29.4382   5
  -2  12  -3 12.8769 21.2513   4
  -2  12  -4 0.58117 24.7148   4
   2 -12   4 8.23916 20.1822   5
  -2 -12  -4 21.6238 22.3078   5
  -2  12  -5-19.3274 26.0521   4
  -2 -12  -5 31.6808 26.5129   5
   2 -12   5 7.08647 21.0533   5
  -2 -12  -6 49.3719 26.1751   5
   2 -12   7 44.7449 31.1175   2
   2 -12   8 12.4408 23.3436   2
   2  14  -1 9.17435 32.6135   4
  -2  14   1 10.8076 22.6997   4
  -2  14   0-21.9896 25.6493   4
   2  14   0 33.7180 28.2062   4
   2  14   1 13.5911 21.5237   4
  -2  14  -1-54.0659 25.5687   4
   2  14   2-16.4986 18.5576   4
   2 -14   4-10.3651 21.0504   5
   3   1 -13 7.83076 15.4850   3
   3  -1 -13 18.0963 20.3935   3
   3   1 -12-16.7809 20.9094   3
   3  -1 -12-31.6251 27.7965   3
   3   1 -11 110.709 29.7289   3
   3   1 -11 131.728 23.8357   4
   3  -1 -11 120.222 20.0583   5
   3  -1 -11 70.2980 25.5239   3
   3  -1 -10 369.279 51.3081   3
   3  -1 -10 316.736 30.2308   5
   3  -1 -10 345.588 23.4028   4
   3   1 -10 327.416 46.7183   3
   3  -1 -10 285.055 25.2217   1
   3   1 -10 314.356 37.6274   7
   3   1 -10 308.996 23.2235   5
   3   1 -10 317.638 34.8999   4
   3  -1  -9 31.3867 14.7713   5
   3  -1  -9-3.49953 17.7210   3
   3   1  -9 29.0524 9.84545   5
   3   1  -9-15.6115 18.6793   4
   3   1  -9 13.1534 10.7523   7
   3  -1  -9 19.5339 9.75409   1
   3  -1  -9-8.44724 8.51508   4
   3  -1  -9 71.0714 24.6408   7
  -3   1   8 457.897 57.1656   6
   3   1  -8 531.179 32.6542   5
   3   1  -8 548.747 42.8326   4
   3  -1  -8 477.575 32.3132   1
   3  -1  -8 494.498 27.1829   4
   3   1  -8 478.250 42.0163   7
   3  -1  -8 529.753 39.8926   5
   3  -1  -8 515.401 51.8972   7
   3  -1  -8 505.990 50.5398   3
  -3  -1   8 526.979 34.6656   1
  -3  -1   7 240.870 22.9918   1
   3  -1  -7 229.417 25.9223   5
   3   1  -7 179.222 23.0469   7
   3  -1  -7 226.588 31.5917   3
  -3   1   7 258.507 40.1102   6
   3   1  -7 246.300 27.1834   4
   3  -1  -7 250.061 23.4270   1
   3  -1  -7 259.772 34.5554   7
   3   1  -7 277.898 38.3129   2
   3   1  -7 266.394 39.0831   6
   3   1  -7 217.731 20.8020   5
   3  -1  -7 225.236 35.5436   6
   3  -1  -7 268.614 19.4210   4
   3   1  -6 381.893 31.3213   7
   3  -1  -6 394.667 21.3828   4
  -3  -1   6 406.548 28.2268   1
   3   1  -6 460.326 44.2578   2
   3   1  -6 410.757 27.9864   5
   3   1  -6 376.079 42.2075   6
   3  -1  -6 374.410 27.9527   1
   3  -1  -6 401.408 40.4438   7
   3  -1  -6 423.706 43.4579   6
   3   1  -6 414.030 32.1730   4
   3  -1  -6 405.039 32.0093   5
  -3  -1   5 1688.70 53.8368   1
   3   1  -5 1666.73 58.7871   7
   3   1  -5 1659.43 59.8503   4
   3   1  -5 1720.57 77.6633   2
   3  -1  -5 1685.12 74.2882   7
   3  -1  -5 1678.14 77.1139   6
   3  -1  -5 1651.55 53.9904   1
   3  -1  -5 1624.59 58.6552   5
   3  -1  -5 1705.92 39.9128   4
   3   1  -5 1619.26 78.6110   6
   3  -1  -4 1084.16 41.6212   1
   3  -1  -4 1070.78 54.3111   7
  -3   1   4 1108.83 46.3847   5
   3   1  -4 1147.07 56.6980   2
   3   1  -4 1052.34 40.5153   7
   3  -1  -4 1054.62 45.2367   5
   3  -1  -4 999.427 53.8589   6
  -3  -1   4 1064.78 40.7172   1
   3   1  -4 1065.67 57.2650   6
   3   1  -3 1511.11 40.3572   7
   3  -1  -3 1581.61 58.8878   7
  -3   1   3 1549.92 55.0552   3
  -3  -1   3 1554.02 45.7459   1
   3  -1  -3 1531.73 46.6820   1
   3   1  -3 1604.13 58.3551   2
   3   1  -3 1588.05 61.7191   6
   3  -1  -3 1562.46 59.5349   6
   3  -1  -3 1467.92 51.0651   5
  -3   1   3 1571.28 52.3703   5
   3  -1  -2 325.925 25.4864   6
  -3   1   2 336.614 24.0321   5
   3   1  -2 321.546 22.2722   2
   3  -1  -2 324.784 22.2104   1
  -3   1   2 331.238 22.5121   3
  -3   1   1 6105.75 72.9585   3
   3   1  -1 6287.56 56.8135   7
  -3   1   1 6399.30 88.0521   5
   3   1  -1 6010.86 61.3909   2
  -3   1   0 126.542 12.5263   4
  -3   1  -1 1512.54 41.9672   4
   3   1   1 1438.99 37.8775   5
   3   1   1 1509.45 34.1290   3
   3   1   1 1413.16 43.2032   7
  -3   1  -1 1382.77 31.9932   5
  -3   1  -2 37250.5 206.773   7
   3  -1   2 37001.1 204.741   7
   3   1   2 37901.7 209.438   6
   3   1   2 37523.0 256.147   7
   3   1   2 38052.9 200.374   5
  -3   1  -2 36280.2 226.632   4
  -3  -1  -2 37514.5 197.571   5
  -3  -1  -2 36995.2 229.615   2
  -3  -1  -3 1684.53 60.6234   2
   3  -1   3 1567.80 53.4001   4
   3   1   3 1720.09 39.7986   4
   3   1   3 1700.10 44.7341   5
  -3  -1  -3 1788.54 45.8739   5
   3   1   3 1662.81 63.8182   7
   3   1   3 1695.09 57.1933   6
  -3  -1  -3 1569.83 53.5341   6
  -3   1  -3 1717.72 55.2307   4
  -3   1  -3 1708.55 50.9123   7
   3  -1   3 1653.47 51.2827   7
   3  -1   4 3028.06 78.0126   7
  -3   1  -4 2900.89 87.1179   6
  -3  -1  -4 3123.78 64.0430   5
   3   1   4 3042.13 56.9808   4
  -3   1  -4 2952.56 75.2281   7
   3   1   4 3008.49 94.3857   7
  -3   1  -4 3062.36 79.2512   4
  -3  -1  -4 3004.22 84.1532   6
   3   1   4 2952.55 89.2238   6
   3   1   4 2995.85 62.1847   5
   3  -1   4 2962.52 76.0682   4
  -3  -1  -4 3207.34 95.1017   7
  -3  -1  -4 3041.23 94.6667   2
  -3   1  -5 140.831 24.1355   6
  -3   1  -5 150.459 24.6453   2
   3  -1   5 166.004 22.5928   4
   3   1   5 128.128 23.3107   6
  -3  -1  -5 174.100 26.2066   6
   3  -1   5 173.634 24.1843   7
  -3  -1  -5 153.316 16.2525   5
   3   1   5 132.559 14.8210   5
   3   1   5 149.209 25.7153   7
  -3  -1  -5 155.315 26.5274   2
  -3  -1  -5 135.179 10.2099   1
  -3   1  -5 151.420 20.9818   4
  -3   1  -5 192.227 24.1109   7
   3   1   5 158.225 15.2851   4
  -3  -1  -5 166.073 25.8698   7
  -3   1  -6 113.382 24.2030   6
  -3  -1  -6 169.998 28.5792   6
  -3  -1  -6 114.605 9.23610   1
   3   1   6 119.137 24.5448   7
  -3  -1  -6 148.303 26.4792   7
  -3   1  -6 102.511 18.7056   4
   3   1   6 130.382 15.3060   5
   3  -1   6 127.745 19.3237   4
   3   1   6 113.854 13.6462   4
  -3   1  -6 134.491 27.1458   2
  -3   1  -6 158.105 24.2036   7
   3  -1   6 119.309 22.4252   7
  -3  -1  -6 112.301 14.6298   5
  -3  -1  -6 135.250 26.4741   2
   3   1   6 167.467 31.2694   6
  -3  -1  -6 142.018 16.5096   4
  -3   1  -7 181.119 24.7682   4
  -3  -1  -7 180.760 33.5135   2
  -3  -1  -7 171.841 29.7065   6
  -3  -1  -7 212.858 21.5654   4
   3   1   7 149.187 28.2483   6
   3   1   7 208.146 19.2378   4
  -3   1  -7 196.257 34.2303   2
  -3   1  -7 189.749 27.2026   7
   3  -1   7 150.198 25.7685   7
   3  -1   7 180.698 24.0590   4
   3   1   7 167.385 17.7679   5
  -3  -1  -7 192.545 19.0743   5
  -3   1  -7 194.495 32.4455   6
  -3  -1  -7 169.473 30.6548   7
  -3  -1  -7 197.100 32.5169   3
   3   1   7 180.564 32.0533   7
  -3  -1  -8 87.3306 13.9414   5
  -3  -1  -8 110.174 28.9831   6
  -3   1  -8 115.981 26.1566   7
   3  -1   8 55.3691 16.9786   7
  -3  -1  -8 73.9122 23.2912   7
  -3   1  -8 68.1462 17.4226   4
  -3   1  -8 84.0832 25.3569   6
   3   1   8 82.0863 26.1075   7
  -3  -1  -8 79.0498 22.9219   3
  -3  -1  -9 547.889 57.9006   3
   3  -1   9 508.219 50.5140   7
  -3   1  -9 524.287 44.4604   4
  -3  -1  -9 557.515 30.8958   5
  -3   1  -9 606.453 53.4785   7
   3   1   9 651.018 64.3566   7
  -3   1 -10 267.295 40.0889   7
  -3  -1 -10 284.605 46.0114   3
   3  -1  10 239.484 38.3026   7
   3   1  10 260.865 47.8689   7
  -3   1 -10 249.283 33.1351   4
   3  -1  11 86.0072 29.6005   7
   3   1  11 40.8122 33.0872   7
  -3  -1 -11 25.1759 22.5818   3
  -3   1 -11 54.4490 18.3753   4
  -3   1 -11 31.3545 21.9575   3
   3  -1  12 198.583 39.5940   7
   3   1  12 151.262 38.1554   7
  -3   1 -12 184.154 39.9305   3
  -3  -1 -12 162.868 37.2970   3
  -3   1 -13 39.0241 28.0635   3
  -3  -1 -13 15.7939 19.4195   3
   3  -3 -13 35.5492 36.1533   3
   3   3 -12 759.711 68.9812   4
   3  -3 -12 733.712 84.0573   3
  -3   3  11 11.3547 30.6943   6
   3   3 -11 7.60580 14.9326   4
   3  -3 -11 31.6721 17.4728   5
   3  -3 -10 26.3013 12.6596   1
   3  -3 -10 1.32652 15.7529   5
   3  -3 -10 7.92727 20.1544   3
  -3  -3  10 6.11150 9.47410   1
   3   3 -10 14.5473 17.2188   4
  -3   3  10-30.6287 29.7558   6
   3   3  -9 6.34835 6.38526   5
  -3  -3   9 10.3328 9.91320   1
   3  -3  -9 20.0736 16.2376   3
   3   3  -9 6.73457 7.06418   5
   3  -3  -9 12.1861 9.78502   1
   3   3  -9-13.2490 18.2523   4
   3  -3  -9 8.09452 17.6960   5
   3   3  -9 7.71712 8.70225   7
  -3   3   9 18.0875 25.9240   6
  -3  -3   8 0.66184 8.73053   1
   3   3  -8-10.3188 16.6559   4
   3   3  -8 2.91728 7.94880   5
   3  -3  -8 13.8917 9.88875   1
   3   3  -8 16.5552 9.70940   7
  -3   3   8 0.19476 20.7828   6
   3  -3  -8-15.5391 13.7036   5
  -3   3   8 2.21072 11.8920   5
   3   3  -8-5.02509 7.40651   5
   3  -3  -8-17.1081 15.8131   3
   3  -3  -7 16.1461 17.0494   5
  -3   3   7-15.0704 21.0663   6
   3  -3  -7-4.83575 14.5880   3
   3  -3  -7 8.11903 10.2117   1
   3   3  -7 3.93057 15.7662   4
  -3  -3   7 6.95988 9.47970   1
   3  -3  -7-22.7717 20.2010   7
   3   3  -7 22.2457 9.02890   7
   3   3  -7-9.53022 8.03496   5
  -3   3   7 5.99919 11.7644   5
  -3  -3   6 731.427 42.6859   1
   3   3  -6 770.903 54.0850   4
   3   3  -6 672.054 34.9341   5
  -3   3   6 762.550 52.2227   5
   3  -3  -6 774.186 52.6155   5
   3   3  -6 705.888 25.8158   7
   3  -3  -6 806.381 63.4017   7
   3  -3  -6 768.307 46.2188   1
  -3   3   6 806.294 64.9259   6
  -3  -3   5 654.261 38.8587   1
   3   3  -5 581.133 32.8098   5
   3   3  -5 636.909 47.6589   4
   3  -3  -5 684.969 48.1320   5
   3  -3  -5 714.499 56.7637   7
  -3  -3   5 650.122 50.4937   2
  -3   3   5 647.256 47.0117   3
  -3   3   5 684.294 46.8210   5
   3  -3  -4 563.860 42.9354   5
  -3   3   4 547.217 41.8435   5
   3   3  -4 538.543 43.0130   4
   3   3  -4 503.297 30.7128   5
  -3   3   4 528.986 40.1253   3
  -3  -3   4 581.418 43.5597   2
  -3  -3   3 220.964 25.2501   2
   3  -3  -3 234.408 14.9953   4
  -3   3   3 212.080 13.1484   4
  -3   3   3 226.990 26.2875   3
   3   3  -3 218.693 21.9504   5
  -3   3   3 241.984 26.8329   5
   3  -3  -3 232.962 28.3804   5
   3  -3  -2 5075.71 76.5650   4
  -3   3   2 5154.04 113.441   5
   3   3  -2 4948.95 97.3633   5
  -3   3   2 5132.92 75.2921   4
   3   3  -1 10389.0 111.050   7
  -3   3   1 10774.6 154.011   5
   3  -3  -1 10138.0 121.901   4
   3   3  -1 10081.2 140.513   5
  -3   3   1 10329.3 123.025   4
  -3  -3   1 10237.2 107.227   7
  -3   3   0 933.561 41.8194   4
  -3  -3   0 922.276 40.3110   7
   3   3   0 996.820 46.6901   5
   3   3   0 970.222 42.0012   7
  -3   3   0 925.645 43.4840   5
   3   3   1 150.113 20.9359   5
   3   3   1 189.655 25.2375   7
   3  -3   1 159.052 21.0706   5
  -3   3  -1 186.314 20.7889   5
  -3   3  -1 162.703 21.4110   4
  -3   3  -2 2194.31 60.0213   5
   3   3   2 2135.50 79.1578   7
   3   3   2 2314.94 72.0323   5
   3   3   2 2136.99 64.7864   3
  -3   3  -2 2234.60 74.8410   4
   3  -3   2 2154.23 58.4958   5
  -3  -3  -3 22.9120 13.1317   5
   3   3   3 36.4629 12.5162   5
   3  -3   3 39.0973 10.5328   7
   3   3   3 27.1889 11.6247   3
  -3   3  -3 36.0935 14.6262   4
   3   3   3 30.4541 20.2412   7
  -3   3  -3 51.4914 10.5748   5
   3  -3   3 40.1139 10.1539   5
   3  -3   4 852.278 37.4423   7
  -3   3  -4 778.740 29.8151   5
  -3   3  -4 801.534 50.9735   4
   3   3   4 854.214 48.3643   3
   3  -3   4 848.197 53.9854   4
   3   3   4 755.225 44.6413   5
   3   3   4 746.378 56.7335   7
  -3  -3  -4 882.851 52.7312   3
   3  -3   4 869.144 30.8520   5
  -3  -3  -4 928.839 51.2896   5
   3   3   4 834.426 50.5471   6
   3  -3   5 1248.95 48.8118   7
  -3  -3  -5 1393.58 62.8413   5
   3   3   5 1305.32 68.1500   6
   3   3   5 1212.14 75.8316   7
   3   3   5 1346.79 67.7411   3
  -3   3  -5 1249.74 67.2128   4
  -3  -3  -5 1356.38 70.4046   3
  -3   3  -5 1146.90 30.9038   5
   3  -3   5 1307.82 67.8624   4
   3   3   5 1334.03 61.6882   5
   3   3   5 1187.45 29.9573   4
  -3  -3  -6 333.946 43.0707   7
  -3   3  -6 322.704 37.8555   4
   3   3   6 328.473 39.3509   6
   3  -3   6 323.825 41.9226   2
   3  -3   6 319.574 28.3639   7
   3   3   6 331.805 31.7878   5
   3  -3   6 361.357 37.6564   4
   3   3   6 296.638 42.3660   7
  -3  -3  -6 325.041 34.4887   5
   3   3   6 272.634 12.9423   4
  -3  -3  -6 342.258 40.3415   3
  -3   3  -7 93.2546 19.2959   7
   3   3   7 79.5421 25.0568   6
   3  -3   7 48.0463 9.24880   1
   3  -3   7 69.2367 22.1557   2
  -3  -3  -7 41.2372 18.5645   3
  -3  -3  -7 55.1019 17.2483   5
   3   3   7 45.9540 21.1969   7
  -3   3  -7 45.6624 18.7146   4
   3  -3   7 60.0168 15.9622   7
   3   3   7 75.4599 17.7219   5
  -3  -3  -7 59.0302 22.9073   7
   3  -3   8 175.592 24.8745   7
  -3  -3  -8 153.414 17.4264   1
  -3   3  -8 161.814 29.3616   4
   3  -3   8 190.704 15.3333   1
  -3  -3  -8 157.941 31.6511   3
   3   3   8 169.470 35.2757   6
   3   3   8 157.287 24.1227   5
  -3   3  -8 226.028 27.2832   7
  -3  -3  -8 209.965 29.5544   5
   3   3   8 196.382 41.0886   7
   3  -3   8 175.491 35.4296   2
   3  -3   9-9.24992 13.7283   7
  -3  -3  -9-1.57938 11.6309   5
  -3  -3  -9-28.5890 25.0181   3
  -3   3  -9 27.6660 17.1958   7
  -3   3  -9-6.60253 16.8461   4
   3   3   9 34.8414 26.2245   7
  -3  -3  -9 5.08089 6.61895   1
   3   3   9-21.8061 12.9326   5
   3   3   9-31.5286 24.8659   6
   3   3  10-23.4830 29.2719   6
  -3   3 -10 0.99724 14.7792   4
   3   3  10 17.6168 24.9979   7
   3  -3  10 18.8269 15.1554   7
  -3  -3 -10 2.51279 11.9472   5
  -3  -3 -10-47.1755 23.7918   3
  -3   3 -11 24.3729 17.8655   4
   3  -3  11 37.0742 19.2694   7
   3   3  11 7.71629 28.0962   7
  -3  -3 -11 49.9882 27.8987   3
  -3   3 -12 28.3772 25.0784   4
  -3  -3 -12-5.24612 23.4328   3
   3   3  12 36.2358 33.7328   7
  -3  -3 -13 59.3144 35.7138   3
   3   5 -13 45.9768 30.8151   4
   3   5 -12 21.9774 20.1383   4
  -3   5  12 44.2031 26.1794   6
  -3   5  11 8.91425 23.8777   6
   3  -5 -11-17.2606 18.5238   5
   3   5 -11-15.5635 24.0276   4
  -3   5  10 457.191 65.4461   6
   3   5 -10 397.714 53.2645   4
   3  -5 -10 477.015 55.1387   5
  -3  -5  10 418.423 38.4928   1
   3   5  -9-2.70582 17.2152   4
   3   5  -9 27.9644 11.1110   5
   3  -5  -9 33.6724 21.9583   5
   3  -5  -9 0.12018 10.7875   1
  -3   5   9 8.43008 24.2110   6
  -3  -5   9 27.0982 14.9308   1
   3  -5  -8 1662.19 80.1635   1
   3   5  -8 1716.04 100.507   4
   3  -5  -8 1691.93 97.5455   5
  -3   5   8 1707.37 111.238   6
  -3  -5   8 1731.17 78.1438   1
   3   5  -8 1651.49 64.4204   5
   3   5  -7 82.7805 23.6454   4
  -3  -5   7 110.757 21.8275   1
   3  -5  -7 127.778 28.7372   5
  -3   5   7 112.143 33.0611   6
   3   5  -7 149.364 21.4069   5
  -3  -5   7 165.705 33.0089   2
  -3   5   7 145.738 29.7986   5
  -3   5   6 117.791 28.7282   5
   3   5  -6 72.8694 20.4850   4
   3  -5  -6 67.7276 23.9592   5
  -3  -5   6 49.9098 19.3595   2
  -3   5   6 30.5267 24.6279   6
   3   5  -6 67.9059 15.7312   5
  -3   5   5 805.342 64.0203   6
   3  -5  -5 767.869 62.6552   5
  -3   5   5 826.734 60.9380   5
  -3  -5   5 771.451 56.6372   2
   3   5  -5 769.326 61.0043   4
   3  -5  -5 823.994 70.4270   7
  -3   5   5 756.890 57.5271   3
   3   5  -5 755.287 47.7127   5
  -3   5   4 1205.81 69.8103   3
  -3   5   4 1199.50 40.6253   4
   3   5  -4 1142.74 71.5357   4
   3   5  -4 1067.11 57.6796   5
   3  -5  -4 1120.85 70.7121   5
  -3   5   4 1192.19 71.4818   5
  -3  -5   4 1162.97 64.3609   2
   3   5  -3 196.429 26.2532   5
  -3   5   3 234.539 22.0073   4
  -3   5   3 292.974 35.7343   3
   3   5  -3 201.361 32.5268   4
  -3   5   3 256.935 35.3246   5
  -3  -5   3 204.010 13.5388   7
  -3   5   2 848.023 43.7612   4
  -3   5   2 821.609 56.3553   5
   3   5  -2 860.875 57.7089   4
  -3  -5   2 809.884 35.4137   7
   3  -5  -2 1001.92 65.2268   7
  -3  -5   2 856.691 53.2915   5
   3   5  -2 904.484 53.2322   5
   3   5  -1 3428.56 105.422   5
   3  -5  -1 3456.02 95.7465   4
  -3  -5   1 3364.04 86.3644   7
  -3   5   1 3736.02 113.884   5
  -3  -5   1 3310.52 102.421   5
  -3   5   1 3383.01 93.7669   4
   3  -5  -1 3693.47 117.157   7
   3   5  -1 3391.25 89.8575   7
   3   5   0 542.099 42.9047   5
  -3   5   0 546.415 44.6091   5
   3  -5   0 532.704 43.1540   7
  -3   5   0 569.926 42.1471   4
   3   5   0 534.756 41.6159   7
   3  -5   0 576.019 43.9573   4
  -3  -5   0 540.782 39.7227   7
  -3   5  -1 215.100 29.5674   4
  -3  -5  -1 218.382 29.5910   7
   3   5   1 216.182 30.9438   7
  -3   5  -1 255.405 31.3066   5
   3  -5   1 222.938 28.2803   5
   3   5   1 219.393 29.5281   5
  -3   5  -2 1042.91 62.1898   4
   3   5   2 1005.07 65.8526   7
  -3   5  -2 1076.85 56.7829   5
   3   5   2 1058.52 62.4317   5
  -3  -5  -2 1041.18 63.6649   7
   3  -5   2 938.910 52.7102   5
   3   5   3 6591.06 147.711   3
   3   5   3 6561.38 157.108   5
   3  -5   3 6732.82 133.711   5
  -3   5  -3 6275.58 156.343   4
  -3   5  -3 6409.00 133.255   5
  -3  -5  -3 6814.26 165.262   5
   3   5   3 6759.85 175.016   7
  -3  -5  -4 2724.47 106.256   5
  -3   5  -4 2407.03 77.8325   5
   3   5   4 2496.45 96.6272   3
   3  -5   4 2499.85 64.7777   7
   3   5   4 2631.27 102.087   5
   3   5   4 2528.52 116.156   7
   3  -5   4 2621.17 81.2832   5
  -3   5  -4 2409.62 101.146   4
  -3   5  -5 16.7684 9.77152   5
   3   5   5 1.58027 20.1212   7
   3   5   5-2.89002 13.2167   3
   3  -5   5 11.1447 7.73689   5
   3   5   5 10.8469 12.6008   5
  -3  -5  -5 1.36813 16.7232   5
   3   5   5 11.1806 7.14350   4
   3   5   5 38.4200 19.0784   6
   3  -5   5 16.9186 8.73862   7
  -3   5  -5 13.4317 17.4801   4
  -3  -5  -5 9.80476 16.5258   7
   3   5   6 44.0646 21.0166   6
   3   5   6 62.2682 7.33653   4
  -3  -5  -6 104.040 26.7457   5
  -3   5  -6 41.9743 17.0910   4
   3   5   6 52.5159 6.97051   4
   3   5   6 46.5517 16.1859   5
   3   5   6 49.5502 28.6400   7
   3  -5   6 44.9406 19.9080   2
   3  -5   6 68.2022 12.4290   7
  -3   5  -6 74.0877 12.9250   5
   3   5   7 1915.55 104.976   6
   3   5   7 2115.31 125.165   7
   3  -5   7 2161.65 115.697   2
   3   5   7 2285.21 103.860   5
  -3  -5  -7 2155.86 101.836   5
  -3   5  -7 1996.82 54.6964   5
   3  -5   7 2109.48 62.8650   7
  -3   5  -7 2110.31 107.068   4
   3   5   8 441.099 48.2102   5
  -3   5  -8 427.712 52.5066   4
   3  -5   8 432.501 29.9047   7
   3   5   8 431.276 61.6265   7
   3   5   8 479.078 56.9610   6
  -3  -5  -8 421.007 46.1879   5
   3  -5   8 466.525 59.6139   2
  -3  -5  -9 31.9932 18.5060   5
   3  -5   9 51.2662 11.8820   7
   3  -5   9 49.8723 27.2953   2
  -3   5  -9 50.1638 26.5475   4
   3   5   9 43.8585 29.7016   6
   3   5   9 40.1774 16.6580   5
   3   5   9 77.7167 35.4586   7
  -3  -5  -9 90.3993 34.5728   3
   3  -5   9 61.2618 13.5927   1
  -3   5 -10 459.377 59.4912   4
  -3  -5 -10 437.306 49.5622   5
   3   5  10 491.191 71.9342   7
   3   5  10 390.538 59.3426   6
  -3  -5 -10 612.816 69.9593   3
  -3  -5 -11 31.4767 19.9730   5
   3   5  11 52.5672 27.4122   6
   3   5  11 109.568 45.5002   7
  -3  -5 -11 169.291 50.9565   3
  -3   5 -11 46.2700 27.6342   4
  -3   5 -12 301.598 56.8174   4
  -3  -5 -12 460.257 69.9435   3
   3   5  12 313.913 58.9347   6
   3   5  13-57.2199 35.5634   6
  -3   5 -13-5.71097 19.0304   4
   3   7 -13 8.87940 20.5589   4
   3   7 -12-44.8742 29.0766   4
  -3   7  11 19.1807 28.0133   6
   3  -7 -11 29.6206 23.6495   5
   3   7 -11 17.6375 27.0922   4
  -3   7  10-0.07394 23.5849   6
   3   7 -10-35.2486 26.1935   4
   3  -7 -10 11.0481 22.7018   5
  -3  -7   9 157.260 28.0492   1
  -3   7   9 149.555 42.6881   6
  -3  -7   9 150.088 39.4403   2
   3  -7  -9 131.474 35.8618   5
   3   7  -9 150.870 38.1537   4
  -3   7   8 67.6507 32.3425   6
  -3  -7   8 28.7604 17.2956   1
   3   7  -8 80.4112 34.2653   4
   3  -7  -8 21.7523 18.5698   5
   3   7  -8 49.4978 18.8715   5
  -3  -7   8 43.0904 23.0243   2
  -3  -7   7-21.1244 22.4240   2
  -3   7   7 26.9695 27.3368   6
   3   7  -7-18.3267 23.2097   4
   3   7  -7 14.7295 13.9414   5
   3  -7  -7 46.6693 22.8149   5
  -3   7   6 105.821 30.2359   6
   3   7  -6 96.7313 22.0425   5
  -3   7   6 109.632 12.3100   4
  -3  -7   6 128.645 28.9800   2
   3  -7  -6 88.4017 27.8811   5
   3   7  -6 72.8441 30.8585   4
  -3   7   5 564.211 34.4184   4
   3  -7  -5 546.588 60.4124   5
   3   7  -5 541.580 49.2240   5
   3   7  -5 483.348 56.5835   4
  -3  -7   5 587.582 53.5910   2
   3   7  -4 236.160 39.4968   4
  -3  -7   4 185.228 13.8968   7
   3  -7  -4 257.553 42.4405   5
  -3   7   4 266.248 27.5048   4
   3   7  -4 218.869 33.8416   5
  -3   7   3 57.9712 16.1627   4
   3  -7  -3 46.8426 27.9179   7
   3   7  -3 54.3827 18.8893   5
  -3  -7   3 40.8052 10.1258   7
   3   7  -3 43.0942 18.9331   4
  -3  -7   3 67.0339 23.9086   5
   3  -7  -3 75.6767 26.7545   5
   3  -7  -2-2.33137 14.8368   7
  -3   7   2-7.45831 10.2763   4
   3   7  -2 4.63043 18.4038   4
  -3  -7   2-2.65312 13.2932   5
   3   7  -2-8.34155 16.5817   5
   3  -7  -2 1.76348 15.7823   5
  -3  -7   2 2.25084 9.15037   7
  -3   7   2-6.12512 15.0062   5
   3   7  -1 422.645 46.3746   4
  -3  -7   1 455.826 40.3851   7
   3  -7  -1 441.127 49.6820   5
  -3  -7   1 398.607 46.5346   5
  -3   7   1 443.412 47.4103   5
   3  -7  -1 395.013 45.2745   7
   3   7  -1 442.673 47.2958   5
  -3   7   1 363.299 37.2887   4
  -3  -7   0 1009.66 72.1832   5
   3   7   0 1118.29 70.5932   4
  -3   7   0 1060.47 71.8511   5
   3  -7   0 1055.85 70.0542   7
   3   7   0 1111.63 73.8772   5
   3  -7   0 1013.63 70.1630   5
  -3   7   0 1026.05 68.6203   4
  -3  -7   0 1051.15 64.7504   7
   3   7   1 83.3059 25.1558   7
  -3  -7  -1 109.905 26.1714   7
   3   7   1 74.0809 20.7844   4
  -3  -7  -1 71.9284 24.0514   5
  -3   7  -1 82.2504 21.4494   4
   3  -7   1 72.2488 20.9147   7
   3   7   1 95.7942 26.6671   5
  -3   7  -1 86.6872 22.9030   5
   3  -7   1 75.4242 23.1864   5
  -3  -7  -2 3001.81 125.406   5
  -3  -7  -2 3040.93 123.880   7
   3   7   2 2799.07 101.946   4
   3   7   2 2849.87 120.206   5
   3   7   2 2949.38 125.670   7
   3  -7   2 2930.83 111.611   5
  -3   7  -2 2760.13 116.236   4
  -3   7  -2 3025.69 115.614   5
   3  -7   2 2776.02 99.6023   7
  -3   7  -3 897.073 62.7465   5
   3  -7   3 922.476 53.6219   7
  -3   7  -3 910.436 69.9652   4
   3  -7   3 889.340 61.9474   5
   3   7   3 887.587 54.4988   4
   3   7   3 896.205 75.9048   7
  -3  -7  -3 964.417 73.1625   5
  -3  -7  -3 979.518 75.4970   7
  -3   7  -4 17.6039 21.5151   4
   3  -7   4 14.9650 16.0058   5
  -3   7  -4 2.60274 11.7706   5
  -3  -7  -4 10.2286 19.3535   5
   3   7   4 15.1629 11.6820   4
   3  -7   4 10.8791 9.38605   7
   3   7   4 8.19390 22.4857   7
  -3   7  -5 395.846 39.0511   5
   3   7   5 441.477 33.3520   4
  -3   7  -5 425.029 53.7915   4
  -3  -7  -5 428.035 52.2629   5
   3  -7   5 432.382 28.6665   7
   3  -7   5 422.948 41.0131   5
   3   7   5 472.803 61.4846   7
   3   7   6 70.7827 12.6750   4
   3  -7   6 101.567 32.1861   2
   3   7   6 98.3149 37.3616   7
  -3  -7  -6 69.9196 23.9647   5
  -3   7  -6 67.4573 18.3475   5
   3  -7   6 75.9647 12.4219   7
   3  -7   6 49.4514 9.77034   7
   3   7   6 64.1682 24.4714   6
  -3   7  -6 47.6033 23.2190   4
   3   7   7 154.894 45.2941   7
  -3  -7  -7 137.328 34.6105   5
   3   7   7 140.846 34.7443   6
   3  -7   7 180.493 39.9939   2
   3   7   7 105.616 8.68673   4
  -3   7  -7 156.265 23.1730   5
  -3   7  -7 81.6543 26.2674   4
   3  -7   8 9.50544 21.7745   2
  -3  -7  -8 5.40625 17.1604   5
   3   7   8 3.89670 29.5761   7
  -3   7  -8 6.17570 19.0750   4
   3   7   8-3.92892 21.4222   6
  -3   7  -9 84.3444 30.8248   4
   3  -7   9 58.0680 27.2815   2
   3   7   9 91.3661 38.6446   7
  -3  -7  -9 117.639 32.1579   5
   3   7   9 78.1342 29.6430   6
  -3   7 -10-5.87241 23.0601   4
   3  -7  10 9.80941 21.1721   2
  -3  -7 -10 15.5000 18.1222   5
   3   7  10 31.7084 26.0855   6
  -3   7 -11-21.3594 26.5024   4
   3   7  11-21.4498 26.0424   6
  -3  -7 -11-9.03571 16.4109   5
  -3   7 -12 49.3221 34.6328   4
   3   7  12 27.8136 28.6823   6
   3  -9 -11 67.8230 33.9766   5
  -3   9  10-8.13223 29.6850   6
   3  -9 -10 88.7577 36.8617   5
   3   9 -10 31.6059 30.9739   4
   3   9  -9 22.9752 22.2268   4
  -3   9   9 32.4465 25.5133   6
   3  -9  -9 46.4804 32.1082   5
  -3  -9   9-10.4791 16.5301   1
  -3  -9   9 21.5079 25.6029   2
  -3  -9   8 31.4459 31.4314   2
   3  -9  -8 23.0006 24.4520   5
  -3   9   8-20.5836 23.2808   6
   3   9  -8-9.00575 23.4015   4
   3  -9  -7 25.1319 18.8708   5
  -3  -9   7 36.6202 20.4400   2
   3   9  -7 15.8459 27.0383   4
  -3   9   7 16.7873 21.8877   6
   3   9  -6 71.9119 32.9026   4
   3  -9  -6 52.5633 29.1640   5
  -3   9   6 36.0473 11.3913   4
  -3  -9   6 46.6510 23.7928   2
  -3   9   5 223.732 27.8621   4
   3  -9  -5 268.785 50.9115   5
   3   9  -5 224.528 43.6916   4
  -3  -9   5 255.885 41.8977   2
  -3   9   4 61.0551 19.3332   4
   3  -9  -4 97.6259 32.7274   5
   3   9  -4 22.3974 22.1189   4
  -3  -9   4 45.4291 11.1140   7
   3  -9  -3 280.829 49.2925   5
  -3  -9   3 285.095 29.7959   7
  -3  -9   3 266.043 42.3947   5
   3   9  -3 264.459 46.4194   4
  -3   9   3 321.743 38.2986   4
  -3  -9   2 20.3551 11.1708   7
  -3   9   2 15.0814 15.8196   4
  -3  -9   2 6.76984 18.8518   5
   3  -9  -2 55.9405 25.5591   5
   3   9  -2-9.03791 24.0416   4
  -3  -9   1 382.186 50.5150   5
  -3  -9   1 366.438 42.0856   7
   3  -9  -1 382.006 52.3165   5
   3   9  -1 397.559 49.8565   4
  -3   9   1 391.510 45.3752   4
   3  -9   0 1051.25 83.0018   5
  -3  -9   0 1046.66 84.4717   5
  -3  -9   0 1055.84 74.3680   7
  -3   9   0 1053.33 77.0000   4
   3   9   0 1052.03 78.5096   4
   3  -9   0 1021.63 78.7961   7
   3  -9   1 46.8375 19.1053   7
  -3   9  -1-11.2197 22.2955   4
  -3  -9  -1 37.2831 23.7964   7
   3  -9   1 57.9420 23.8712   5
  -3  -9  -1 3.38672 18.0934   5
   3   9   1 10.2554 16.5116   4
   3  -9   2 212.796 38.5452   5
  -3   9  -2 236.706 42.6484   4
   3   9   2 287.628 40.6218   4
  -3  -9  -2 298.037 49.2739   5
   3  -9   2 278.602 37.8659   7
  -3  -9  -3 75.6086 30.2443   5
   3  -9   3 31.7452 15.3883   7
  -3   9  -3 21.1098 21.5959   4
   3  -9   3 39.3316 23.0584   5
   3   9   3 38.6230 20.3318   4
  -3  -9  -4 206.081 39.9731   5
   3  -9   4 254.310 30.2174   7
  -3   9  -4 193.399 42.0538   4
   3   9   4 291.792 35.8371   4
   3  -9   4 285.745 42.5967   5
   3   9   5 858.505 55.5060   4
  -3   9  -5 786.717 80.7975   4
  -3  -9  -5 1005.44 88.4809   5
   3  -9   5 900.107 69.0072   5
  -3   9  -6 223.190 46.2806   4
  -3  -9  -6 265.447 49.1029   5
   3   9   6 257.457 28.0457   4
   3  -9   6 297.511 42.2990   5
  -3  -9  -7 160.899 41.6995   5
   3  -9   7 177.967 43.0015   2
  -3   9  -7 126.376 34.1371   4
   3   9   7 110.278 34.5018   6
  -3   9  -8 74.2498 35.0792   4
  -3  -9  -8 47.6871 26.7409   5
   3  -9   8 81.4363 30.2381   2
   3   9   8 55.3120 34.0187   6
   3   9   9 21.8892 25.3221   6
   3  -9   9 60.2011 34.1534   2
  -3  -9  -9 54.5432 30.0633   5
  -3   9  -9 33.3159 26.0612   4
  -3   9 -10-37.3806 32.6792   4
   3   9  10 0.15701 24.7592   6
   3  -9  10 0.08703 24.9941   2
  -3  -9 -10-18.3397 21.9226   5
  -3  -9 -11 7.64470 20.0134   5
  -3 -11   9 31.9465 29.6825   2
  -3 -11   8 28.1364 27.0904   2
   3 -11  -8 11.4961 27.6403   5
   3 -11  -7 6.62544 23.4187   5
  -3 -11   7 15.2751 20.8811   2
   3  11  -7-16.2014 25.4440   4
  -3  11   7 33.6691 32.9683   6
   3  11  -6 65.5427 36.6955   4
  -3 -11   6-27.2732 19.1754   2
   3 -11  -6-42.9060 29.4340   5
   3  11  -5 45.3077 36.0316   4
  -3 -11   5 32.7917 21.7361   2
   3 -11  -5-22.2177 27.1281   5
  -3  11   4-6.15375 16.6723   4
   3 -11  -4-41.5917 29.0928   5
   3  11  -4 15.4935 26.4203   4
  -3 -11   3 38.0772 31.1976   5
   3  11  -3 4.59950 24.9760   4
   3 -11  -3-4.06595 18.7011   5
  -3  11   3 5.76039 15.8976   4
  -3  11   2 83.9295 26.0835   4
   3  11  -2 52.5229 31.2487   4
   3 -11  -2 42.2685 31.4312   5
  -3 -11   2 69.7850 29.0484   5
  -3  11   1 7.46531 18.6992   4
   3  11  -1 53.2349 28.0066   4
   3 -11  -1 10.2151 22.6928   5
  -3 -11   1 5.82666 21.7634   5
   3 -11   0-73.7253 33.7304   5
  -3  11   0-6.91311 19.1657   4
   3  11   0-11.0680 17.9235   4
  -3 -11   0-1.97068 18.9032   5
   3  11   1 54.2761 25.8800   4
  -3 -11  -1 7.98653 22.8560   5
  -3  11  -1 25.6764 18.7148   4
   3 -11   1 95.9338 35.0051   5
   3  11   2 176.516 36.7175   4
   3 -11   2 158.473 38.4690   5
  -3  11  -2 188.208 42.9008   4
  -3 -11  -2 178.787 40.3882   5
   3 -11   3 12.3092 18.6193   5
   3  11   3 17.6328 17.4041   4
  -3 -11  -3-5.65785 20.9401   5
  -3  11  -4-11.9883 24.1511   4
  -3 -11  -4 32.5367 26.7306   5
   3  11   4 18.0940 14.1600   4
   3 -11   5-5.22095 18.9855   5
  -3  11  -5 56.8374 33.6585   4
  -3 -11  -5 19.8945 29.7653   5
  -3  11  -6 178.109 47.9439   4
  -3 -11  -6 271.961 56.5684   5
   3 -11   7-39.4141 22.2990   2
  -3 -11  -7-39.1857 34.4695   5
  -3  11  -7 66.8220 34.6935   4
   3  11   7 46.3390 34.5531   6
  -3 -11  -8 5.49943 24.9839   5
   3 -11   8 4.59168 27.7999   2
   3  11   8 68.7874 35.4930   6
   3 -11   9-23.0566 26.8163   2
   3  13  -3 30.9093 32.7012   4
  -3 -13   2 101.982 38.8339   5
   3 -13  -2 29.6905 33.4226   5
   3  13  -2 58.1804 36.5426   4
  -3  13   2-27.4405 25.3886   4
   3  13  -1 42.6884 31.2141   4
   3 -13  -1 48.7412 31.1632   5
  -3  13   1-45.2704 26.8861   4
  -3 -13   1-26.2635 24.7223   5
   3 -13   0 225.842 52.6153   5
   3  13   0 234.347 50.1629   4
  -3  13   0 155.338 39.7413   4
  -3 -13   0 132.024 43.5465   5
  -3  13  -1 1.65177 22.7020   4
  -3 -13  -1 32.6551 23.4018   5
   3  13   1-0.80797 22.2801   4
   3  13   2-10.2166 25.8531   4
   3 -13   2 0.20963 23.7070   5
  -3  13  -2 10.8335 27.4701   4
  -3 -13  -2 10.0162 25.8054   5
  -3  13  -3 26.6668 24.9706   4
   3 -13   3 14.7981 19.8826   5
   3  13   3-38.6550 28.0825   4
   3 -13   4 16.1740 20.3608   5
   3 -13   5 45.6959 27.7943   5
   4   0 -13 20.1538 25.4957   3
   4   0 -12-3.00821 15.7556   3
   4   0 -11 5.97202 9.43300   4
   4   0 -11-3.83053 7.34759   5
   4   0 -11-3.11658 15.3614   3
   4   0 -10 26.6324 9.35052   5
   4   0 -10 25.6794 10.3951   4
   4   0 -10 19.1406 11.9607   7
   4   0 -10 18.5217 14.8917   3
   4   0  -9-16.3780 16.4614   3
   4   0  -9 3.61386 12.4079   7
   4   0  -9 2.68249 8.85929   5
   4   0  -9-0.84594 9.36946   4
   4   0  -8 665.707 59.5476   3
   4   0  -8 621.023 40.6333   5
   4   0  -8 597.130 37.6473   1
   4   0  -8 674.058 54.4263   7
   4   0  -8 676.905 41.1351   4
   4   0  -7-16.6661 10.8177   5
   4   0  -7-2.73660 12.8168   3
   4   0  -7-1.62240 10.1972   7
   4   0  -7-1.18799 15.6495   6
   4   0  -7-2.82144 7.18500   1
   4   0  -7 6.69888 12.5164   2
   4   0  -7 3.81506 6.92787   4
   4   0  -6 10.5011 10.3679   5
  -4   0   6 6.67688 8.49427   1
   4   0  -6 24.7574 15.5205   6
   4   0  -6 11.2499 9.18691   1
   4   0  -6 7.13015 8.61848   4
   4   0  -6 22.5756 14.3682   2
   4   0  -6-4.33662 12.8183   7
  -4   0   5 1.85180 9.81603   1
   4   0  -5 0.51369 7.51106   1
   4   0  -5 2.67742 9.66226   7
   4   0  -5-9.22643 15.5950   6
   4   0  -5-1.69087 9.38074   5
   4   0  -4 17860.7 179.961   5
  -4   0   4 17300.3 169.659   1
   4   0  -4 17509.1 169.678   1
   4   0  -4 17580.8 231.127   6
   4   0  -4 17562.6 194.166   7
   4   0  -3 24.2401 10.2237   1
  -4   0   3 34.6269 10.5568   1
   4   0  -3 5.96259 12.7206   6
   4   0  -2 3210.92 64.3342   1
   4   0  -2 3345.07 75.1777   6
   4   0  -1 14.4080 8.73799   1
   4   0  -1 8.47307 8.03917   6
   4   0   0 24650.8 144.093   1
   4   0   1 14.7730 11.3574   7
   4   0   1 7.49989 5.74131   1
   4   0   2 113771. 231.884   1
   4   0   2 116284. 426.403   7
  -4   0  -3-6.11602 8.47829   4
  -4   0  -3-11.3499 11.6897   6
   4   0   3 3.03509 4.59175   5
  -4   0  -3-6.07025 10.4378   7
  -4   0  -3 14.7083 12.9281   2
   4   0   3-4.74449 13.9923   7
   4   0   3 6.91546 8.98241   4
  -4   0  -4 23.7185 10.3631   4
  -4   0  -4 33.1879 13.9124   7
   4   0   4 5.21554 12.4774   7
   4   0   4 31.2072 10.4009   4
   4   0   4 26.4051 5.44180   5
  -4   0  -4 22.8338 12.7398   2
  -4   0  -4 27.5746 13.8751   6
  -4   0  -5 14.1005 14.4270   6
   4   0   5 8.23918 3.62681   5
  -4   0  -5-1.57442 10.3825   4
   4   0   5 5.90881 14.6556   7
  -4   0  -5 14.8065 11.8877   7
   4   0   5 0.01395 7.66315   4
  -4   0  -5 18.8688 11.7689   2
   4   0   6 523.158 45.1898   7
   4   0   6 520.294 34.0529   4
   4   0   6 460.125 18.0526   5
  -4   0  -6 496.869 43.1659   7
  -4   0  -6 496.298 33.2419   4
  -4   0  -6 562.660 47.1114   6
  -4   0  -6 583.141 50.0050   2
  -4   0  -7 0.03022 11.3603   7
  -4   0  -7 3.36526 9.58602   4
  -4   0  -7-6.65254 13.6464   6
   4   0   7 2.41007 7.84406   4
   4   0   7 8.81400 15.3646   7
  -4   0  -7 2.75873 13.4631   2
   4   0   8-9.26834 16.0610   7
  -4   0  -8 28.4938 20.0676   6
   4   0   8 16.4030 11.7624   4
  -4   0  -8 10.9932 11.3965   4
  -4   0  -8 21.0717 14.7026   7
  -4   0  -9 24.1516 20.5737   7
   4   0   9 20.1616 19.9479   7
  -4   0  -9-7.67637 11.7064   4
  -4   0  -9 7.18278 16.9894   3
  -4   0 -10 2502.03 128.019   3
  -4   0 -10 2495.26 89.4826   4
   4   0  10 2616.30 127.706   7
  -4   0 -11 13.8377 16.6211   3
  -4   0 -11 8.00966 12.0348   4
   4   0  11 14.7399 23.9073   7
  -4   0 -12 182.940 41.7036   3
   4   0  12 240.803 48.6038   7
   4   0  13 14.4049 22.4071   7
  -4   0 -13 56.5156 31.2407   3
   4  -2 -13 0.07349 17.3389   3
   4   2 -13 65.5681 29.8005   3
   4   2 -12 238.764 36.2531   4
   4  -2 -12 285.388 51.1459   3
   4   2 -12 301.774 53.4533   3
   4   2 -11 8.46751 13.7885   4
   4  -2 -11 42.7360 18.8254   5
   4  -2 -11 26.4249 22.9308   3
  -4  -2  10 21.4556 12.2388   1
  -4   2  10 9.64915 23.4135   6
   4   2 -10 17.5335 8.10996   5
   4  -2 -10 8.70256 19.1997   3
   4   2 -10 5.35105 14.3729   4
   4  -2 -10 14.2494 10.7659   1
   4  -2 -10 23.6778 14.4623   5
   4   2 -10 21.6251 11.0139   7
  -4   2   9 146.380 37.7387   6
   4   2  -9 171.408 27.6038   4
   4  -2  -9 242.514 41.1259   3
  -4  -2   9 194.985 24.5563   1
   4  -2  -9 249.781 33.7790   5
   4  -2  -9 198.342 25.2333   1
   4   2  -9 205.805 27.2881   7
   4   2  -9 201.173 21.9278   5
   4   2  -8 683.523 51.5446   4
   4  -2  -8 753.776 53.4836   5
   4  -2  -8 815.578 68.7307   7
  -4   2   8 749.634 71.4664   6
   4  -2  -8 704.088 61.7520   3
  -4  -2   8 742.983 44.2101   1
   4  -2  -8 731.868 46.7705   1
   4   2  -8 681.212 42.7486   7
   4   2  -8 715.744 39.6008   5
  -4  -2   7 188.476 22.7326   1
   4   2  -7 155.068 28.3169   6
   4   2  -7 204.633 32.9455   2
   4  -2  -7 193.160 31.9969   6
  -4   2   7 139.245 32.9806   6
   4   2  -7 181.417 22.3086   7
   4  -2  -7 179.471 30.4810   3
   4  -2  -7 162.093 20.9353   1
   4  -2  -7 191.689 27.1228   5
   4  -2  -7 175.172 32.1785   7
   4   2  -7 173.450 26.0263   4
   4   2  -6 2525.53 108.762   6
   4   2  -6 2570.18 89.9172   4
   4   2  -6 2741.08 105.347   2
  -4   2   6 2611.18 89.8618   5
  -4  -2   6 2625.55 77.5219   1
   4  -2  -6 2539.91 79.6186   1
   4  -2  -6 2642.01 108.435   6
   4   2  -6 2584.44 67.1645   7
   4  -2  -6 2641.48 89.9069   5
   4  -2  -6 2742.29 110.531   7
   4   2  -5 3876.80 124.951   6
   4   2  -5 3958.56 114.360   2
   4  -2  -5 3869.40 103.984   5
  -4   2   5 3888.72 105.243   5
  -4  -2   5 3938.71 91.1063   1
   4   2  -5 3874.19 71.6893   7
   4  -2  -5 3957.45 122.694   7
   4  -2  -5 3915.96 94.2408   1
   4  -2  -5 3885.54 121.130   6
   4  -2  -4 2924.77 78.6300   1
   4  -2  -4 2787.39 83.8932   5
   4  -2  -4 2661.95 39.1305   4
   4   2  -4 2789.22 86.6936   2
  -4   2   4 2868.38 87.6157   3
   4  -2  -4 2955.29 99.5547   7
  -4  -2   4 2801.56 74.8469   1
   4   2  -4 2698.54 50.4437   7
  -4   2   4 2960.44 86.8749   5
   4  -2  -3 21.4741 5.87233   4
   4   2  -3 23.0175 11.0984   2
  -4   2   3 24.2578 10.7628   5
  -4   2   3 19.1287 11.5091   3
   4  -2  -3 24.3908 12.9799   5
  -4  -2   3 15.3413 11.5706   1
  -4   2   2 6837.54 108.916   3
   4  -2  -2 6702.63 78.9216   4
  -4   2   2 7314.12 121.504   5
  -4  -2   2 6676.48 94.8008   2
   4   2  -2 6592.73 60.1136   7
  -4   2   1 2394.09 65.6127   5
  -4  -2   1 2188.41 38.1017   2
  -4   2   1 2184.37 50.3477   4
   4   2  -1 2279.70 44.8000   7
   4  -2  -1 2172.05 51.2702   4
  -4  -2   1 2212.21 42.7925   7
  -4   2   0 25.7347 11.2864   4
  -4   2   0 25.8741 12.1277   5
   4   2   0 27.6071 13.0944   5
   4   2   0 20.0550 10.9818   7
  -4  -2   0 11.6966 9.41543   7
  -4   2  -1 2882.30 63.1879   5
   4  -2   1 2765.12 60.7211   5
  -4   2  -1 3092.78 73.8140   4
   4   2   1 2945.52 74.1934   7
   4   2   1 2706.12 67.5235   5
  -4   2  -2 27624.0 237.300   4
   4   2   2 28584.5 260.060   7
   4  -2   2 28962.7 174.653   5
   4   2   2 29597.3 225.458   5
  -4   2  -2 28613.3 177.221   5
   4   2   2 28032.6 208.692   3
  -4  -2  -2 29280.7 212.690   3
  -4  -2  -2 29323.4 223.548   5
   4   2   3 1613.87 70.6409   7
   4  -2   3 1530.96 34.7426   5
   4   2   3 1636.20 54.5668   5
  -4   2  -3 1549.34 60.7591   4
   4  -2   3 1594.66 50.3863   7
  -4   2  -3 1575.25 35.5814   5
   4   2   3 1644.87 58.9105   3
  -4  -2  -3 1671.43 56.7712   5
  -4  -2  -3 1611.10 59.7828   3
   4   2   3 1555.63 56.2262   6
  -4   2  -4 6385.67 130.413   4
  -4  -2  -4 6228.81 112.733   5
   4   2   4 5909.63 79.8086   4
   4  -2   4 6142.52 109.665   7
   4   2   4 6141.02 110.609   5
  -4  -2  -4 6068.68 125.713   3
   4   2   4 6166.67 147.133   7
   4   2   4 6306.22 127.890   6
  -4   2  -4 6064.76 105.738   7
   4  -2   4 6076.60 125.735   4
   4  -2   5 999.770 53.9346   4
   4   2   5 980.905 59.1335   6
   4   2   5 976.131 45.9371   5
   4   2   5 944.958 32.6342   4
  -4   2  -5 950.735 46.8054   7
  -4  -2  -5 964.811 45.9861   5
  -4  -2  -5 917.628 55.1629   3
  -4  -2  -5 971.458 62.4712   7
   4  -2   5 965.698 48.1056   7
  -4   2  -5 980.279 55.6091   4
   4   2   5 908.920 62.2897   7
  -4  -2  -5 895.920 59.0252   2
   4  -2   6 9.50698 11.8231   7
   4  -2   6 35.5845 14.1067   4
   4   2   6 14.4645 16.5603   6
   4  -2   6 15.7309 3.90933   1
   4   2   6-0.64899 16.2943   7
  -4   2  -6 13.4138 13.9092   6
  -4  -2  -6 21.4545 14.4951   6
  -4  -2  -6 20.9410 16.8135   3
  -4  -2  -6 15.6654 14.8904   2
  -4  -2  -6 21.0128 11.4593   5
  -4   2  -6-3.35435 12.3758   4
   4   2   6 25.7659 7.40468   4
   4   2   6 21.6637 10.2811   5
  -4  -2  -6 22.2595 15.2103   7
  -4   2  -6 23.6222 13.7438   7
  -4  -2  -7 57.9622 24.1188   7
  -4  -2  -7 25.1566 7.30279   1
  -4  -2  -7 31.5953 10.3466   5
  -4  -2  -7 56.6485 22.0006   6
   4  -2   7 32.9833 13.9677   7
   4   2   7 16.4563 7.04037   5
  -4  -2  -7 30.8381 18.7801   2
   4  -2   7 36.0992 18.8246   2
   4  -2   7 13.0527 12.1828   4
   4   2   7 24.4369 7.39300   4
  -4  -2  -7 7.12306 15.5257   3
  -4   2  -7 12.3110 12.7012   6
   4   2   7 38.5603 22.4634   7
  -4   2  -7 26.3442 14.6837   4
   4   2   7 44.8509 20.3220   6
  -4   2  -7 37.1473 14.0751   7
   4   2   8 24.6553 19.4756   6
  -4  -2  -8 10.9355 15.3877   3
   4  -2   8 17.8038 13.9859   7
  -4  -2  -8 21.4902 5.93740   1
  -4  -2  -8 23.8046 11.2490   5
  -4  -2  -8 26.4006 20.6427   6
  -4   2  -8 10.7998 11.9186   7
   4   2   8 19.4957 9.28897   5
   4   2   8 44.0231 25.4289   7
  -4   2  -8 32.2217 17.2303   4
   4  -2   9 119.857 27.7568   7
  -4  -2  -9 141.981 35.5240   3
   4   2   9 153.272 21.6215   5
  -4  -2  -9 145.721 20.7880   5
   4   2   9 114.460 28.9664   6
  -4   2  -9 171.397 28.0277   7
   4   2   9 147.246 36.0228   7
  -4   2  -9 139.135 27.3225   4
  -4   2 -10 34.9061 15.4088   7
   4  -2  10 9.68043 13.9713   7
   4   2  10-24.2381 26.3340   7
  -4  -2 -10 25.5800 10.8897   5
  -4   2 -10 8.44753 14.5082   4
  -4  -2 -10-3.30949 21.8958   3
  -4  -2 -11 10.5344 20.0199   3
  -4   2 -11 17.2248 17.7671   4
   4   2  11 57.7575 28.6649   7
   4  -2  11 10.6910 14.5474   7
   4   2  12 21.7172 24.7546   7
  -4  -2 -12 53.8411 28.9409   3
  -4   2 -12 91.6324 25.7708   4
  -4  -2 -13-36.3953 30.2083   3
   4   2  13-4.24260 23.6063   7
  -4   2 -13 39.2980 26.0429   3
   4  -4 -12 392.793 63.3896   3
  -4   4  12 374.135 70.1025   6
   4   4 -12 319.187 48.1265   4
   4   4 -11 250.684 41.5023   4
   4  -4 -11 342.473 58.5879   3
  -4   4  11 269.939 55.5514   6
   4  -4 -11 246.599 38.1952   5
   4   4 -10 155.024 33.9676   4
  -4   4  10 183.198 46.1678   6
   4  -4 -10 290.805 49.4381   3
  -4  -4  10 182.966 25.7417   1
   4  -4 -10 189.178 27.7838   1
   4  -4 -10 189.328 34.4106   5
  -4  -4   9 0.99856 9.61795   1
   4  -4  -9 19.3982 10.6109   1
   4  -4  -9 2.17018 15.5686   5
  -4   4   9 18.3258 13.4489   5
  -4   4   9 1.45885 24.2159   6
   4   4  -9 5.16848 8.60969   5
   4   4  -9 22.2195 18.0703   4
   4  -4  -9 30.1284 23.5427   3
  -4   4   8 316.585 39.9341   5
  -4   4   8 375.652 56.1144   6
   4  -4  -8 304.631 34.7730   1
   4   4  -8 340.136 44.1681   4
   4  -4  -8 370.533 48.4019   3
   4   4  -8 314.875 27.4317   5
   4  -4  -8 339.815 41.6325   5
  -4  -4   8 324.797 32.2482   1
  -4  -4   7 517.179 40.8535   1
   4  -4  -7 496.837 42.2339   1
  -4   4   7 586.852 51.5935   5
   4  -4  -7 537.108 51.3897   5
  -4   4   7 496.012 57.6526   6
   4   4  -7 511.433 36.0495   5
   4  -4  -7 595.335 59.7591   3
   4   4  -7 450.870 47.4433   4
  -4  -4   6 2730.04 109.397   2
   4   4  -6 2730.73 109.418   4
  -4  -4   6 2677.14 90.2585   1
  -4   4   6 2920.46 110.932   5
   4  -4  -6 2683.78 106.786   5
  -4   4   6 2630.67 119.332   6
  -4   4   6 2776.21 108.196   3
   4  -4  -6 2956.83 128.373   7
   4   4  -6 2545.39 79.4087   5
   4   4  -5 3241.16 115.948   4
  -4   4   5 3119.51 110.770   5
  -4   4   5 3151.22 109.494   3
   4   4  -5 2982.83 86.0802   5
  -4  -4   5 3217.87 109.454   2
   4  -4  -5 3037.06 109.280   5
  -4   4   4 208.839 15.2643   4
  -4   4   4 207.170 30.0744   5
   4  -4  -4 214.334 31.9639   5
  -4   4   4 224.818 28.7897   3
  -4  -4   4 223.211 28.8035   2
   4   4  -4 178.137 23.3086   5
  -4  -4   3 6452.13 122.365   2
   4  -4  -3 5997.64 94.3209   4
  -4   4   3 6446.78 148.624   5
   4   4  -3 6123.07 125.298   5
  -4   4   3 5944.48 135.639   3
  -4   4   3 6094.69 90.5705   4
   4   4  -2 2202.96 51.0307   7
  -4   4   2 2167.99 61.6991   4
   4   4  -2 2222.96 76.2280   5
  -4  -4   2 2173.15 47.9366   7
   4  -4  -2 2090.04 61.7655   4
  -4   4   2 2325.89 86.6887   5
   4   4  -1 2073.30 61.3354   7
  -4  -4   1 1983.69 57.9903   7
  -4   4   1 2023.90 77.6839   5
   4  -4  -1 2020.63 65.8906   4
   4   4  -1 2130.28 76.8160   5
  -4   4   1 2005.67 65.4047   4
  -4   4   0 1733.98 65.8664   4
  -4   4   0 1758.73 70.3091   5
   4   4   0 1750.99 64.8912   7
   4  -4   0 1734.60 67.0479   4
   4   4   0 1809.23 72.2136   5
  -4  -4   0 1733.25 63.2695   7
   4   4   1 3105.75 96.9246   7
   4  -4   1 3094.44 87.6816   5
  -4   4  -1 3129.11 89.0307   5
   4   4   1 3133.43 95.1190   5
  -4   4  -1 2994.87 92.0412   4
  -4  -4  -1 3109.78 94.5394   7
  -4   4  -2 665.809 46.5051   4
   4  -4   2 713.529 41.4401   5
   4   4   2 755.337 52.6799   7
   4   4   2 776.646 49.0196   5
  -4   4  -2 647.141 39.9442   5
  -4   4  -3 1647.35 74.8535   4
  -4   4  -3 1656.95 58.0577   5
   4  -4   3 1658.89 58.0372   5
   4   4   3 1717.81 84.2292   7
  -4  -4  -3 1755.15 75.9796   5
   4   4   3 1788.47 71.2317   3
   4   4   3 1777.10 75.4033   5
  -4   4  -4 2122.78 89.3385   4
   4   4   4 2222.67 102.031   7
   4   4   4 2511.17 87.9821   3
   4  -4   4 2380.56 66.3479   5
  -4   4  -4 2195.87 62.9868   5
  -4  -4  -4 2435.10 92.2288   5
   4   4   4 2283.30 87.1569   5
   4  -4   4 2280.20 64.1390   7
  -4   4  -5 583.828 50.8408   4
   4  -4   5 562.039 52.8244   2
   4   4   5 518.593 45.1789   6
   4  -4   5 574.335 29.4030   5
   4   4   5 663.260 49.4062   5
   4   4   5 540.090 46.8652   3
  -4   4  -5 578.311 29.8791   5
  -4  -4  -5 595.051 47.3124   5
   4   4   5 634.322 59.9718   7
   4  -4   5 613.539 52.1472   4
   4  -4   5 602.157 35.3741   7
   4  -4   6 54.8529 24.8418   2
   4  -4   6 26.2224 14.8285   4
   4   4   6 0.64325 21.8972   7
   4   4   6 23.3372 13.0042   3
   4  -4   6 28.3940 11.3211   7
  -4   4  -6 23.6906 6.30693   5
   4   4   6 22.0692 17.0910   6
  -4   4  -6-7.53880 18.3312   4
   4   4   6 37.5918 14.3165   5
  -4  -4  -6 37.1358 16.7940   5
   4   4   6 25.2892 5.43771   4
  -4  -4  -6 22.2201 17.6549   7
  -4  -4  -6 61.7810 22.5752   3
   4   4   7 749.116 72.0757   7
  -4  -4  -7 779.864 64.6089   3
   4  -4   7 682.221 64.6100   2
   4  -4   7 774.406 45.2361   7
   4   4   7 684.256 61.2487   6
  -4  -4  -7 781.732 55.9098   5
   4   4   7 719.334 54.2885   5
  -4   4  -7 672.945 58.5348   4
   4   4   8 295.366 44.8244   6
   4   4   8 276.346 51.9261   7
  -4   4  -8 266.116 40.1025   4
   4  -4   8 252.607 45.5879   2
  -4  -4  -8 240.122 41.6159   3
   4   4   8 248.014 32.1998   5
   4  -4   8 252.478 27.9395   7
   4  -4   8 275.724 22.3158   1
  -4  -4  -8 271.848 34.2900   5
   4  -4   9 79.8400 32.3851   2
   4   4   9 54.2912 17.5584   5
  -4   4  -9 54.2782 21.8983   4
   4   4   9 48.1523 30.5877   7
  -4  -4  -9 40.3610 9.55783   1
   4   4   9 51.2282 24.4010   6
  -4  -4  -9 28.2409 20.4583   3
   4  -4   9 52.4044 9.15205   1
   4  -4   9 57.7200 18.6507   7
  -4  -4  -9 31.4244 15.6924   5
   4  -4  10 259.805 30.7642   7
  -4   4 -10 192.328 38.7047   4
  -4  -4 -10 268.907 36.3335   5
  -4  -4 -10 287.301 49.9910   3
   4   4  10 271.027 49.6668   6
   4   4  10 350.193 56.9153   7
   4   4  11 154.544 47.6157   7
  -4   4 -11 45.7061 19.1927   4
  -4  -4 -11 57.5487 19.4708   5
   4   4  11 39.8308 21.8359   6
  -4  -4 -11 119.909 37.1026   3
   4   4  12 140.625 50.2960   7
  -4   4 -12 131.696 36.3497   4
  -4  -4 -12 118.363 46.5286   3
   4   6 -13 19.2214 24.8660   4
  -4   6  12 7.36937 24.9315   6
   4   6 -12 15.5020 21.6714   4
  -4   6  11-6.43724 24.8462   6
   4  -6 -11 58.5111 22.6213   5
   4   6 -11 26.1168 25.0205   4
  -4   6  10 31.2798 22.1989   6
  -4  -6  10-8.95698 11.2358   1
   4   6 -10 34.3024 24.6228   4
   4  -6 -10-9.65532 21.4183   5
   4   6  -9 646.167 71.3778   4
  -4   6   9 794.460 85.2090   6
  -4  -6   9 736.782 56.4530   1
   4  -6  -9 784.895 73.5414   5
   4  -6  -8 343.382 48.3827   5
  -4   6   8 311.719 51.6207   6
   4   6  -8 315.198 33.4314   5
  -4  -6   8 354.223 40.2695   1
  -4  -6   8 352.700 51.0305   2
   4   6  -8 333.570 50.3510   4
   4   6  -7 194.459 28.5153   5
  -4   6   7 211.443 44.6346   6
  -4  -6   7 220.300 41.1602   2
   4   6  -7 169.934 36.4346   4
   4  -6  -7 248.560 41.6015   5
  -4   6   6 147.635 36.1161   6
   4   6  -6 147.710 25.1477   5
  -4  -6   6 182.144 33.5647   2
   4   6  -6 114.727 30.3970   4
   4  -6  -6 188.394 36.2254   5
  -4   6   5 336.306 22.8991   4
  -4  -6   5 359.485 41.0089   2
   4   6  -5 390.092 49.6279   4
   4   6  -5 325.247 35.5037   5
   4  -6  -5 389.428 48.0531   5
  -4  -6   4 25.5994 13.8401   2
  -4   6   4 35.0140 19.1118   3
   4   6  -4 27.6008 19.5849   4
  -4   6   4 32.9804 10.3260   4
  -4   6   4 10.7910 13.4869   5
   4  -6  -4 58.5439 27.2045   7
   4  -6  -4 4.37346 17.5145   5
   4   6  -4 38.0931 16.1137   5
   4  -6  -3 121.657 30.4188   7
  -4   6   3 140.064 20.2398   4
   4   6  -3 144.949 31.2329   4
   4   6  -3 121.663 24.1181   5
   4  -6  -3 120.531 25.5934   5
  -4   6   3 123.159 25.6759   5
  -4  -6   3 129.449 14.0252   7
   4   6  -2 595.621 49.4553   5
  -4  -6   2 603.910 49.4682   5
  -4  -6   2 630.295 36.4323   7
  -4   6   2 616.783 42.6136   4
   4  -6  -2 641.407 58.0362   7
   4   6  -2 651.629 54.1774   4
  -4   6   2 688.950 56.1606   5
   4  -6  -1 81.1760 22.2328   7
  -4  -6   1 85.7545 18.0523   7
  -4   6   1 94.3649 21.2076   5
  -4  -6   1 63.4972 22.3100   5
  -4   6   1 70.2502 15.4117   4
   4   6  -1 88.7533 19.6307   7
   4  -6  -1 93.2121 20.1976   4
   4   6  -1 89.9275 21.9442   5
   4  -6   0 28.1189 15.2695   7
  -4   6   0 62.0572 21.9431   5
  -4   6   0 31.9626 16.9605   4
   4  -6   0 47.7967 18.3282   4
   4  -6   0 27.8542 15.9805   5
   4   6   0 69.9051 20.9290   5
   4   6   0 43.7015 19.2967   7
  -4  -6   0 32.0983 14.7598   7
   4  -6   1 429.369 43.0470   5
   4   6   1 431.947 45.8770   7
   4   6   1 448.378 44.7907   5
   4  -6   1 508.058 46.0872   4
  -4   6  -1 493.802 43.6258   5
  -4   6  -1 467.604 44.3360   4
  -4  -6  -1 438.124 43.6956   7
  -4   6  -2 792.403 58.2800   4
   4  -6   2 942.966 63.5155   4
   4  -6   2 814.183 55.0422   5
   4   6   2 817.082 62.1486   7
  -4   6  -2 771.015 53.9771   5
   4   6   2 891.512 63.5630   5
  -4  -6  -2 821.445 62.8241   7
   4   6   3 61.9484 21.3390   3
   4  -6   3 55.2749 16.2173   5
  -4   6  -3 23.4338 19.4783   4
   4   6   3 69.4487 21.2430   5
  -4  -6  -3 46.0284 19.2348   5
  -4   6  -3 39.4040 15.1092   5
  -4  -6  -3 25.9841 17.9282   7
   4   6   3 9.92322 16.5897   7
   4   6   4 163.141 29.3187   3
  -4  -6  -4 132.429 29.8232   7
  -4  -6  -4 130.334 29.2872   5
  -4   6  -4 118.375 21.7594   5
  -4   6  -4 88.2807 22.1458   4
   4  -6   4 153.570 28.1615   4
   4   6   4 171.731 30.7364   5
   4   6   4 154.891 34.2934   7
   4  -6   4 148.334 23.1579   5
   4  -6   5 246.246 29.1602   5
   4   6   5 242.817 24.3582   4
   4  -6   5 227.288 22.1890   7
   4   6   5 240.331 44.0296   7
  -4   6  -5 169.694 32.3711   4
  -4  -6  -5 212.391 35.3412   5
   4   6   5 226.707 33.5155   5
  -4   6  -5 197.361 25.6662   5
   4   6   6 92.7323 34.6590   7
  -4   6  -6 110.074 30.6611   4
   4  -6   6 110.007 28.8894   2
   4   6   6 99.2598 27.9235   6
   4   6   6 113.938 13.9804   4
  -4   6  -6 110.623 18.6427   5
   4  -6   6 113.734 16.3145   7
  -4  -6  -6 146.236 32.2811   5
   4   6   7-26.3345 32.1956   7
   4   6   7 19.4788 19.8835   6
  -4   6  -7 20.5018 20.6629   4
   4  -6   7 12.7188 20.6175   2
  -4   6  -7 0.78000 7.71259   5
  -4  -6  -7-16.1374 16.6947   5
   4  -6   7 1.66095 7.77240   7
  -4   6  -8 114.346 29.4197   4
   4   6   8 114.491 30.3101   6
   4  -6   8 105.001 14.6611   7
   4  -6   8 204.595 44.1692   2
  -4   6  -8 106.767 12.9813   5
   4   6   8 149.961 43.6096   7
  -4  -6  -8 135.716 34.0697   5
   4   6   9 101.997 32.9013   6
   4  -6   9 95.1901 17.4845   1
   4   6   9 133.647 41.8943   7
  -4   6  -9 74.1462 32.2931   4
   4  -6   9 126.520 40.4731   2
  -4  -6  -9 68.3179 24.9237   5
  -4   6 -10-29.2254 27.9111   4
  -4  -6 -10-16.8031 16.6085   5
   4   6  10 14.6878 23.3641   6
   4  -6  10 9.78870 20.8180   2
  -4   6 -11-9.93767 25.0277   4
   4   6  11-5.86984 21.9947   6
   4   6  11-14.3650 30.5090   7
  -4  -6 -11 40.0235 25.8657   5
  -4   6 -12-17.9191 21.0114   4
   4   6  12 4.19252 23.3489   6
   4   6  13 84.8116 41.7642   6
  -4   6 -13 76.8744 34.6512   4
  -4   8  11 63.8876 37.9645   6
   4   8 -11-14.1127 28.0769   4
   4  -8 -11-5.88690 20.3144   5
  -4   8  10-5.78941 28.8451   6
   4   8 -10 30.4397 32.4499   4
   4  -8 -10-13.4514 20.9699   5
   4  -8  -9 196.820 44.7940   5
  -4   8   9 155.216 44.8552   6
   4   8  -9 242.017 49.9579   4
  -4  -8   9 210.748 44.8926   2
  -4  -8   9 196.498 36.4407   1
   4   8  -8 129.981 38.2834   4
  -4  -8   8 127.175 38.2254   2
  -4   8   8 130.593 40.4313   6
   4  -8  -8 66.1869 29.8916   5
   4   8  -7 66.3807 26.2462   4
   4  -8  -7 81.4046 34.0384   5
   4   8  -7 78.6589 22.6994   5
  -4   8   7 117.997 34.8572   6
  -4  -8   7 100.151 31.9486   2
  -4  -8   6 37.4553 22.3643   2
  -4   8   6 46.8086 27.6972   6
   4   8  -6 20.0602 13.1408   5
   4   8  -6 26.3506 21.0282   4
  -4   8   6 34.8646 9.66983   4
   4  -8  -6 15.1394 19.9127   5
  -4   8   5 5.89136 8.79490   4
  -4  -8   5 35.3203 19.7670   2
   4   8  -5-23.0306 21.0203   4
   4   8  -5-10.9418 13.3075   5
   4  -8  -5 10.8438 21.9750   5
  -4   8   4 1327.75 65.5406   4
   4  -8  -4 1426.37 97.8009   5
   4   8  -4 1344.32 96.7394   4
   4  -8  -3 469.925 57.4143   5
   4   8  -3 514.201 59.6262   4
  -4  -8   3 482.650 33.5377   7
  -4  -8   3 502.846 54.8518   5
  -4   8   3 447.779 41.2824   4
  -4  -8   2 4075.95 113.350   7
  -4   8   2 4095.52 127.332   4
  -4  -8   2 4036.37 146.910   5
   4  -8  -2 4426.43 162.003   5
   4   8  -2 4154.86 158.816   4
  -4   8   1 340.011 42.7528   4
  -4  -8   1 417.715 40.4990   7
  -4  -8   1 457.075 51.8758   5
   4  -8  -1 414.462 50.7218   7
   4   8  -1 376.510 49.2655   4
   4  -8  -1 382.580 50.4537   5
  -4  -8   0 649.743 55.3164   7
   4  -8   0 632.795 58.3577   7
   4  -8   0 603.150 60.5521   5
   4   8   0 601.792 55.2041   4
  -4  -8   0 637.651 61.4955   5
  -4   8   0 564.416 52.8075   4
  -4  -8  -1-4.85065 19.1379   5
   4  -8   1 7.99838 15.4863   7
   4   8   1 14.9809 16.7222   4
   4  -8   1-3.43131 16.3959   5
  -4  -8  -1 13.2914 14.8652   7
  -4   8  -1-43.9606 21.1141   4
  -4   8  -2 210.333 36.0148   5
   4   8   2 263.839 44.3858   7
   4   8   2 275.301 35.5403   4
  -4   8  -2 219.499 37.8123   4
   4  -8   2 300.507 41.5185   5
  -4  -8  -2 284.313 43.7299   7
   4  -8   2 299.711 38.0748   7
  -4  -8  -2 269.398 43.3803   5
  -4   8  -3 32.6949 16.7870   5
  -4   8  -3 28.9982 16.3491   4
   4   8   3 55.4324 18.7929   4
   4   8   3 38.3197 28.9032   7
  -4  -8  -3 30.8569 20.9300   5
   4  -8   3 62.9774 18.1180   7
   4  -8   3 33.4299 19.4732   5
   4  -8   4 82.2330 18.2449   7
   4  -8   4 114.756 25.5633   5
  -4   8  -4 129.244 31.8583   4
  -4  -8  -4 99.7327 30.3561   5
  -4   8  -4 104.943 25.5449   5
   4   8   4 103.734 22.9221   4
   4   8   4 99.6468 32.2299   7
   4   8   5 1490.71 112.155   7
  -4   8  -5 1492.26 100.968   4
   4   8   5 1339.09 63.7337   4
   4  -8   5 1505.60 82.7834   5
  -4   8  -5 1311.55 75.5864   5
  -4  -8  -5 1475.54 101.257   5
   4  -8   5 1309.75 60.5435   7
   4  -8   5 1426.12 58.3873   7
   4   8   6 600.090 65.4181   6
  -4  -8  -6 635.991 69.0959   5
  -4   8  -6 567.816 48.5538   5
   4  -8   6 560.763 33.3432   7
   4  -8   6 654.063 52.8861   5
  -4   8  -6 536.317 64.4596   4
   4   8   6 529.409 71.5082   7
   4   8   6 623.661 39.5810   4
   4  -8   7 285.206 48.8999   2
   4   8   7 311.230 49.6659   6
   4   8   7 256.825 55.4443   7
  -4  -8  -7 260.625 45.7448   5
  -4   8  -7 262.792 48.1193   4
  -4   8  -8 63.1536 29.8606   4
   4  -8   8 98.5477 31.1459   2
   4   8   8 143.312 48.9494   7
  -4  -8  -8 126.019 36.1829   5
   4   8   8 41.1005 22.3643   6
   4  -8   9 1.39577 22.9546   2
   4   8   9-16.9737 28.6033   6
  -4   8  -9-28.0677 25.4005   4
  -4  -8  -9-27.3588 21.8905   5
   4   8   9 30.8197 40.2994   7
  -4  -8 -10-4.39878 20.3049   5
   4   8  10 15.1356 22.3319   6
   4  -8  10 39.5473 38.0596   2
  -4   8 -10-31.8521 29.6558   4
   4  -8  11-38.1044 31.7721   2
   4   8  11-6.84173 23.4357   6
  -4   8 -11 9.84887 22.1959   4
  -4  -8 -11 1.14881 17.4943   5
   4 -10 -10 57.8587 37.2076   5
   4  10  -9 59.5727 37.8366   4
  -4 -10   9-19.1118 24.3440   2
  -4 -10   9-37.1185 26.3769   1
   4 -10  -9-7.93737 24.2825   5
  -4  10   9 28.7939 32.9586   6
   4  10  -8 34.9845 36.3789   4
   4 -10  -8 15.2543 21.9946   5
  -4  10   8 69.4148 38.1363   6
  -4 -10   8-12.1436 21.8006   2
   4 -10  -7-17.9070 24.1014   5
  -4  10   7 15.2468 27.5599   6
   4  10  -7 32.3280 27.8033   4
  -4 -10   7 5.70134 18.0148   2
   4  10  -6 40.4801 32.5010   4
  -4 -10   6-18.9746 19.3105   2
   4 -10  -6 7.58748 22.7570   5
   4  10  -5 144.146 42.4722   4
  -4 -10   5 151.107 33.4356   2
   4 -10  -5 144.071 41.6272   5
  -4  10   5 124.302 23.0487   4
  -4  10   4 20.0211 14.7459   4
   4  10  -4 46.6748 23.5075   4
   4 -10  -4 59.4625 27.4786   5
   4  10  -3 123.147 36.2751   4
  -4 -10   3 141.828 37.8961   5
  -4  10   3 111.899 26.9367   4
   4 -10  -3 140.664 38.2828   5
   4 -10  -2 33.9354 22.2683   5
  -4  10   2 14.9307 15.3237   4
   4  10  -2 26.4974 22.0686   4
  -4 -10   2 24.2880 15.2941   7
  -4 -10   2 32.0953 23.9606   5
  -4 -10   1 34.5819 17.3191   7
   4 -10  -1 62.3542 28.3257   5
   4  10  -1 40.0806 25.0845   4
  -4 -10   1 63.1165 25.8685   5
  -4  10   1 31.6084 22.1977   4
   4  10   0 145.248 31.8914   4
  -4 -10   0 177.383 39.6278   5
  -4  10   0 162.746 34.6968   4
   4 -10   0 165.164 39.4246   5
  -4 -10  -1 35.0211 25.3958   5
   4  10   1-2.27105 17.6751   4
  -4  10  -1-11.8098 21.5022   4
   4 -10   1-15.2252 17.6950   5
  -4 -10  -2 57.8926 29.1765   5
  -4  10  -2 15.8072 21.2290   4
   4 -10   2-20.9117 23.2068   5
   4 -10   2 5.60151 14.6192   7
   4  10   2 14.6370 17.1119   4
   4  10   3 14.4153 16.9374   4
   4 -10   3 20.8208 21.4294   5
  -4 -10  -3 3.00557 20.1254   5
  -4  10  -3 38.4988 21.5423   4
  -4 -10  -4 14.5562 22.6071   5
  -4  10  -4 31.4914 23.0946   4
   4  10   4 16.6542 12.7177   4
   4 -10   4 16.2616 17.4347   5
  -4  10  -5 17.9267 23.9687   4
   4 -10   5 10.6457 15.9422   5
  -4 -10  -5 74.0166 34.2625   5
   4  10   5 7.07884 13.6191   4
   4 -10   6 771.668 66.9175   5
  -4  10  -6 762.648 85.6978   4
  -4 -10  -6 701.384 80.7567   5
  -4  10  -7 237.252 52.5134   4
   4  10   7 221.445 48.3744   6
  -4 -10  -7 222.111 50.0736   5
   4 -10   7 157.613 46.9735   2
   4  10   8 128.888 42.4835   6
  -4  10  -8 44.9399 26.9999   4
  -4 -10  -8 77.3662 38.6805   5
   4 -10   8 79.9752 37.1260   2
   4  10   9-0.07702 25.6022   6
   4 -10   9 41.7000 36.5445   2
  -4 -10  -9 28.8064 24.1295   5
   4  10  10-20.9845 29.1387   6
  -4 -10 -10 7.69903 26.3572   5
  -4 -12   6 50.9449 28.8596   2
   4  12  -5-48.3634 31.0660   4
  -4 -12   5 10.1349 16.7229   2
   4 -12  -5 12.2155 31.7857   5
   4  12  -4-30.0568 27.3293   4
   4 -12  -4-56.5049 26.8663   5
  -4  12   3 2.84404 17.1902   4
   4  12  -3-1.47430 25.0541   4
   4 -12  -3 24.7928 29.7902   5
  -4  12   2 5.87255 19.2762   4
   4 -12  -2-11.6668 29.2916   5
   4  12  -2 21.5226 27.2182   4
  -4 -12   2 28.8723 24.5066   5
   4  12  -1 97.2511 35.3041   4
  -4 -12   1 152.391 42.3452   5
   4 -12  -1 158.253 43.7757   5
  -4  12   1 124.094 35.0108   4
   4  12   0-11.8347 22.4023   4
  -4  12   0-4.81132 19.7615   4
  -4 -12   0-19.8383 24.6327   5
   4 -12   0-5.44208 21.8086   5
   4 -12   1 106.494 37.0781   5
  -4 -12  -1 93.0535 32.4312   5
  -4  12  -1 18.7789 23.2305   4
   4  12   1 36.8778 23.4972   4
  -4  12  -2-26.2363 25.1920   4
  -4 -12  -2-8.89742 26.9294   5
   4  12   2-21.8738 20.1032   4
   4 -12   2-10.2468 20.4711   5
  -4 -12  -3-12.5287 23.6241   5
   4 -12   3 17.2942 22.0676   5
   4  12   3 0.24547 18.6937   4
  -4  12  -3-1.04342 22.8455   4
  -4 -12  -4 22.8339 28.3366   5
   4  12   4 2.67422 17.4810   4
   4 -12   4 1.34816 18.5834   5
  -4  12  -4 5.86444 23.3045   4
   4 -12   5-31.0140 23.2588   5
  -4  12  -5-7.35066 23.1734   4
  -4 -12  -5 17.8992 25.4374   5
   4  12   7 195.644 54.2506   6
   4 -12   7 109.269 40.0305   2
   4  14  -1 117.336 39.8226   4
  -4  14   1-30.9629 28.9708   4
  -4  14   0 0.07382 24.0791   4
   4  14   0 73.4257 33.5547   4
   4  14   1 8.13990 23.9263   4
  -4  14  -1 0.07750 24.0556   4
   4  14   2 31.6173 22.9778   4
   5  -1 -13-8.88648 23.3689   3
   5   1 -13-21.9018 21.7307   3
   5  -1 -12 32.6220 21.0200   3
   5   1 -12 60.3475 26.3604   3
   5  -1 -11-28.9770 17.4189   5
   5  -1 -11-12.0565 23.8855   3
   5   1 -11-9.92364 15.7000   3
   5   1 -11 11.6868 11.6028   4
   5   1 -10 81.2983 22.9980   7
   5   1 -10 76.0614 14.9305   4
   5  -1 -10 67.6665 14.1432   1
   5  -1 -10 66.8126 10.4091   4
   5   1 -10 100.116 30.9270   3
   5   1 -10 103.793 17.7626   5
   5  -1 -10 83.7959 22.8187   3
   5  -1 -10 105.515 23.0107   5
   5   1  -9 11.0394 11.3982   4
   5   1  -9 17.1653 11.8688   5
  -5  -1   9 5.84611 10.4544   1
   5  -1  -9 14.0775 16.1396   3
   5  -1  -9 7.97560 8.08610   4
   5  -1  -9 9.66466 15.9850   7
   5  -1  -9-0.98969 10.9025   5
   5  -1  -9-10.2902 12.5411   1
   5   1  -9-7.96470 17.0643   7
  -5   1   8 105.509 31.9305   6
  -5  -1   8 118.750 19.4617   1
   5  -1  -8 127.247 26.5574   3
   5   1  -8 139.296 20.4361   5
   5  -1  -8 115.566 15.2874   4
   5   1  -8 99.5403 22.7102   7
   5   1  -8 117.411 20.7366   4
   5  -1  -8 126.046 23.6296   5
   5  -1  -8 129.457 19.4741   1
   5  -1  -8 129.300 28.1873   7
   5  -1  -7 210.339 32.2748   3
   5  -1  -7 227.547 19.6002   4
   5   1  -7 220.262 24.6527   5
   5   1  -7 170.966 32.1164   2
   5  -1  -7 226.880 35.5694   6
  -5   1   7 229.832 38.7562   6
   5   1  -7 210.876 27.8209   7
   5  -1  -7 217.054 27.6811   5
   5   1  -7 194.733 24.6834   4
   5  -1  -7 171.666 27.9443   7
   5   1  -7 211.252 36.2977   6
   5  -1  -7 208.424 24.2302   1
  -5  -1   7 213.359 24.3389   1
   5   1  -6 3423.05 94.7793   7
  -5  -1   6 3420.07 89.8431   1
   5   1  -6 3510.92 128.362   6
   5  -1  -6 3476.86 97.8040   5
   5   1  -6 3399.71 87.4710   5
   5  -1  -6 3554.33 116.505   7
   5  -1  -6 3382.75 111.801   3
   5  -1  -6 3357.72 90.6482   1
   5  -1  -6 3519.17 123.874   6
   5   1  -6 3592.51 123.962   2
   5   1  -5 5684.29 149.617   6
   5   1  -5 5839.22 141.508   2
   5   1  -5 5499.81 108.104   7
   5  -1  -5 5493.68 118.477   5
   5  -1  -5 5401.78 109.393   1
   5  -1  -5 5434.80 141.532   6
   5   1  -5 5340.38 107.795   1
   5  -1  -5 5622.06 130.714   3
   5  -1  -5 5444.70 136.025   7
  -5  -1   5 5611.08 110.290   1
   5  -1  -4 845.267 44.9902   5
   5  -1  -4 776.851 50.1627   6
   5   1  -4 873.355 39.2201   7
  -5  -1   4 864.569 42.3415   1
   5   1  -4 860.237 54.2892   6
   5   1  -4 864.360 49.5851   2
   5   1  -4 841.685 41.4400   1
   5  -1  -4 875.013 48.4174   3
   5  -1  -4 799.001 40.1874   1
   5  -1  -4 895.715 52.3256   7
   5  -1  -3 24.1010 13.7076   5
   5  -1  -3 27.7468 10.9676   1
  -5   1   3 11.5096 10.7865   1
  -5  -1   3 23.3084 13.0922   1
   5  -1  -3 31.0668 13.8210   3
   5  -1  -3 41.8129 15.7868   6
   5   1  -3 27.5037 10.9930   1
  -5   1   3 35.8122 12.4824   3
   5   1  -3 17.6879 14.6959   6
   5  -1  -2 733.236 34.8251   1
   5   1  -2 753.966 36.8192   1
   5  -1  -2 793.783 38.8902   6
  -5   1   2 727.045 32.3216   3
   5  -1  -2 784.838 35.3204   3
   5   1  -2 719.166 38.9159   6
   5   1  -1 13815.3 139.978   1
   5  -1  -1 13704.5 138.357   1
   5   1   0 10475.9 114.606   7
  -5   1   0 10457.9 117.690   4
   5  -1   0 10639.3 113.686   1
  -5   1  -1 54063.3 275.326   4
   5   1   1 52515.2 295.139   7
  -5  -1  -1 54688.0 199.188   3
   5  -1   1 51711.0 233.715   1
   5   1   1 52641.4 193.259   3
  -5   1  -2 77504.7 368.310   4
   5  -1   2 79002.9 351.023   7
   5  -1   2 80233.3 263.323   1
   5   1   2 79159.5 401.213   7
  -5  -1  -2 80432.1 310.475   3
   5   1   2 77038.7 312.829   5
  -5   1  -3 7024.15 118.177   4
   5   1   3 7139.07 137.212   7
   5   1   3 7174.41 110.199   6
   5  -1   3 7339.40 119.138   7
  -5  -1  -3 7367.98 124.224   2
  -5  -1  -3 7317.48 107.658   6
  -5   1  -3 7357.21 117.509   7
   5  -1   3 7355.03 118.307   4
  -5  -1  -3 7305.39 113.870   3
   5  -1   3 7182.62 68.8039   5
   5   1   3 7136.50 98.5999   4
   5  -1   3 7213.02 68.8811   1
   5   1   3 7482.65 100.733   5
   5   1   4 4423.09 80.5569   4
  -5  -1  -4 4545.01 111.476   2
   5   1   4 4620.37 105.616   6
  -5   1  -4 4337.86 99.6974   7
   5  -1   4 4457.65 97.6269   4
   5   1   4 4461.52 117.847   7
  -5  -1  -4 4427.16 117.004   7
   5  -1   4 4430.42 102.838   7
   5   1   4 4422.32 79.3893   5
  -5  -1  -4 4230.31 100.889   3
  -5   1  -4 4367.53 97.9740   4
  -5  -1  -4 4520.50 100.191   6
  -5   1  -5 3007.14 86.5272   4
   5   1   5 3097.19 106.850   7
  -5  -1  -5 3343.50 109.233   7
   5  -1   5 3049.48 86.9543   4
   5   1   5 3116.49 67.8750   5
   5   1   5 3179.76 102.239   6
  -5  -1  -5 3282.43 109.410   2
   5   1   5 3138.44 72.2783   4
  -5   1  -5 3293.30 101.183   6
  -5  -1  -5 3053.86 98.4784   3
   5  -1   5 3013.12 94.6023   7
  -5  -1  -5 3206.22 96.4089   6
  -5   1  -5 3019.45 90.0197   7
   5   1   6 98.6317 24.2551   7
  -5   1  -6 95.1680 18.8725   7
  -5  -1  -6 108.246 21.7260   6
  -5   1  -6 99.6638 23.5084   6
  -5   1  -6 83.6771 17.1467   4
   5   1   6 100.004 22.9632   6
   5   1   6 100.636 14.5470   4
  -5  -1  -6 112.323 25.5056   7
   5  -1   6 110.061 23.3689   7
   5   1   6 88.4615 12.9397   5
   5  -1   6 88.9341 17.8871   4
  -5  -1  -6 111.560 24.1153   3
  -5  -1  -6 97.4943 22.2879   2
  -5   1  -7 82.4910 18.0580   4
  -5   1  -7 58.4390 16.7000   7
  -5  -1  -7 105.365 27.4958   2
  -5   1  -7 93.5259 23.0227   6
  -5  -1  -7 129.349 28.4469   7
  -5  -1  -7 106.917 25.9758   3
   5   1   7 78.3246 13.9449   4
   5  -1   7 104.421 23.4163   7
   5   1   7 89.9219 27.3826   7
   5   1   7 89.6720 13.0285   5
  -5  -1  -7 65.3699 17.8108   6
   5  -1   7 97.7325 19.7194   4
  -5   1  -8 445.910 40.3375   4
  -5   1  -8 434.738 42.8591   7
   5   1   8 467.789 32.7721   4
   5  -1   8 413.462 38.0329   4
   5   1   8 456.063 26.9733   5
  -5  -1  -8 527.128 53.0741   3
  -5  -1  -8 496.153 52.4820   7
  -5   1  -8 515.488 54.1160   6
  -5  -1  -8 458.469 51.1416   6
   5   1   8 464.490 53.6584   7
   5  -1   8 484.376 48.9834   7
  -5   1  -9 403.476 44.6958   7
  -5  -1  -9 435.032 53.8956   3
   5  -1   9 365.956 47.6054   7
   5   1   9 319.559 48.1238   7
  -5   1  -9 340.710 37.5465   4
  -5   1 -10 62.4988 21.6761   7
  -5   1 -10 76.6869 21.9648   4
  -5  -1 -10 115.591 33.6093   3
   5  -1  10 70.7889 22.9298   7
   5   1  10 76.3465 29.7213   7
  -5  -1 -11 56.9247 24.6043   3
  -5   1 -11 60.5748 20.3124   4
   5  -1  11 54.7196 22.3792   7
   5   1  11 61.6519 30.2545   7
   5   1  12 33.5395 26.6882   7
  -5   1 -12 60.8253 28.2391   3
   5  -1  12 83.2742 27.4798   7
  -5  -1 -12 62.0159 26.1311   3
  -5  -1 -13 13.9186 22.2620   3
  -5   1 -13-3.77193 23.6648   3
   5   1  13 14.3225 24.0763   7
   5   3 -13 48.9899 26.4966   3
   5  -3 -13 187.517 44.5393   3
   5  -3 -12 18.6876 20.7767   3
   5   3 -12-0.95563 20.3793   4
   5   3 -11 282.268 42.7554   4
   5  -3 -11 262.954 38.2675   5
  -5   3  11 274.079 56.9548   6
   5  -3 -11 300.541 51.8151   3
  -5   3  10 255.288 52.4997   6
   5   3 -10 223.284 23.3281   5
   5   3 -10 202.573 37.2426   4
   5  -3 -10 233.504 30.6419   1
   5  -3 -10 309.501 50.8925   3
   5  -3 -10 263.488 39.4251   5
  -5  -3  10 212.961 27.9286   1
   5  -3  -9 45.9122 13.9077   1
   5   3  -9 30.5719 9.16782   7
   5  -3  -9 16.0505 17.4317   3
   5   3  -9 52.3887 15.3173   5
  -5   3   9 57.1439 24.6933   6
  -5  -3   9 54.5999 14.7340   1
   5  -3  -9 34.0900 20.2108   5
   5   3  -9 50.3596 18.2037   4
   5   3  -9 45.9580 13.0623   5
  -5  -3   8 792.799 50.2390   1
   5  -3  -8 781.943 52.0970   1
   5  -3  -8 827.518 69.6472   3
   5   3  -8 782.933 59.5085   4
   5  -3  -8 889.119 62.7947   5
   5   3  -8 820.368 37.3770   7
  -5   3   8 871.687 81.0526   6
   5   3  -8 751.815 41.9594   5
   5  -3  -7 546.631 56.6059   7
   5   3  -7 547.731 52.4943   2
   5  -3  -7 525.783 42.2291   1
  -5  -3   7 501.398 38.8335   1
   5   3  -7 505.445 46.9155   4
  -5   3   7 520.169 47.2112   5
   5  -3  -7 481.830 45.4617   5
   5  -3  -7 504.424 51.9128   3
  -5   3   7 554.169 60.4622   6
   5   3  -7 458.978 24.4522   7
   5  -3  -6 316.082 42.4122   7
   5  -3  -6 377.168 35.4226   1
   5   3  -6 225.633 14.6829   7
   5  -3  -6 297.271 36.8396   5
   5   3  -6 296.340 36.9265   2
   5   3  -6 272.357 35.0651   4
   5  -3  -6 263.883 35.2329   3
  -5   3   6 294.446 36.4083   3
  -5  -3   6 269.546 29.0602   1
  -5   3   6 296.492 35.3962   5
   5  -3  -5 109.198 19.7535   1
  -5   3   5 138.330 24.4691   5
   5  -3  -5 125.072 23.9324   5
   5  -3  -5 151.733 28.3858   7
  -5   3   5 105.589 20.8005   3
  -5  -3   5 148.771 22.8125   1
  -5  -3   4 628.615 43.1282   2
  -5   3   4 669.501 46.3223   5
   5  -3  -4 640.099 46.4025   5
   5  -3  -4 589.466 22.8180   4
  -5  -3   4 600.337 40.9907   1
  -5   3   4 675.098 44.9334   3
  -5   3   3 1025.80 56.2811   5
  -5  -3   3 880.305 45.0383   2
   5  -3  -3 891.442 32.0962   4
   5   3  -3 861.182 44.3561   5
  -5   3   3 989.919 51.8923   3
   5  -3  -2 4639.92 81.2373   4
   5   3  -2 4670.59 65.1893   7
  -5   3   2 4773.15 115.413   5
  -5  -3   2 4769.51 61.6660   7
  -5  -3   2 4707.63 80.9894   2
   5   3  -2 4870.56 102.938   5
  -5   3   2 4693.14 80.4872   4
   5  -3  -1 591.677 33.2370   4
  -5  -3   1 630.599 29.6618   7
  -5   3   1 670.936 42.1754   5
  -5   3   1 605.592 33.1505   4
   5   3  -1 568.007 36.7141   5
   5   3  -1 596.666 29.8034   7
  -5   3   0 290.461 28.3256   5
  -5   3   0 280.625 25.4829   4
  -5  -3   0 274.132 23.9650   7
   5   3   0 273.768 26.2293   5
   5   3   0 281.865 25.8148   7
  -5   3  -1 2535.50 78.8730   4
   5   3   1 2321.85 75.0326   5
   5   3   1 2516.74 78.8665   7
   5  -3   1 2357.75 69.4422   5
  -5  -3  -1 2408.82 75.6024   7
  -5   3  -1 2478.68 72.0538   5
   5   3   2 588.467 44.1702   7
   5  -3   2 615.867 34.0437   5
   5   3   2 590.474 39.5164   5
  -5   3  -2 600.302 34.4889   5
  -5   3  -2 627.830 43.3341   4
   5   3   2 599.573 36.0301   3
   5  -3   3 5884.38 104.880   7
   5   3   3 6019.43 123.172   5
  -5   3  -3 6032.57 135.237   4
  -5   3  -3 5727.25 92.8555   5
   5  -3   3 5705.36 91.2702   5
  -5  -3  -3 6001.76 125.172   5
   5   3   3 5738.99 114.952   3
   5   3   3 5837.36 144.995   7
   5   3   4 204.746 26.5179   6
   5  -3   4 199.594 26.1497   4
   5   3   4 234.043 25.6962   5
   5   3   4 220.980 34.3411   7
  -5   3  -4 217.498 30.7493   4
  -5   3  -4 220.007 17.5343   5
   5  -3   4 201.002 15.9274   5
   5   3   4 239.312 28.2639   3
  -5  -3  -4 218.070 29.1803   3
   5  -3   4 229.776 23.3789   7
  -5  -3  -4 200.957 26.7172   5
  -5   3  -5 646.056 51.2075   4
   5   3   5 636.798 55.9199   7
   5   3   5 650.965 29.1982   4
   5  -3   5 701.010 42.1514   7
   5   3   5 676.559 44.4528   5
  -5  -3  -5 657.737 50.2949   3
   5  -3   5 627.694 46.8519   4
  -5  -3  -5 671.661 45.8309   5
   5  -3   5 589.005 20.5201   5
   5   3   5 674.122 48.7639   6
  -5  -3  -6 101.114 26.4386   7
   5  -3   6 93.1635 21.2046   4
   5   3   6 84.6569 16.9367   5
   5  -3   6 73.5783 15.3960   7
   5   3   6 88.8963 25.9831   7
  -5  -3  -6 73.0134 19.1290   2
  -5   3  -6 107.529 24.3837   4
   5   3   6 89.0566 11.2075   4
   5   3   6 119.315 27.7308   6
  -5  -3  -6 95.4275 26.9025   3
   5  -3   6 93.4400 25.2341   2
  -5  -3  -6 89.5903 18.7273   5
  -5  -3  -7 1.08738 15.5638   3
  -5  -3  -7-3.76333 10.9925   5
   5   3   7 3.05447 4.93561   4
   5  -3   7 19.1133 11.0940   4
  -5   3  -7-3.76196 15.0357   4
  -5  -3  -7-5.62542 16.5546   2
   5   3   7-41.8125 26.4428   7
   5   3   7-0.55428 10.0074   5
   5  -3   7 3.93878 4.41656   1
   5  -3   7 3.94446 14.8132   2
   5   3   7-4.36719 16.4983   6
   5  -3   7 16.3299 13.0307   7
   5  -3   8-6.97922 12.6395   4
  -5   3  -8-10.5533 18.4710   4
   5   3   8 4.89471 11.0131   5
   5  -3   8 10.7170 22.3103   2
   5   3   8-2.58116 3.49061   4
  -5  -3  -8-17.8890 20.3385   3
  -5  -3  -8 5.65602 12.4910   5
  -5   3  -8 17.8092 14.4742   7
   5  -3   8-1.81147 12.4879   7
   5   3   8-14.3742 23.1494   7
   5   3   8 17.7825 20.3334   6
  -5   3  -9 23.0319 16.6967   4
  -5  -3  -9 43.1760 10.2415   1
  -5   3  -9 76.6957 21.4411   7
   5  -3   9 42.8786 17.1234   7
   5   3   9 48.2148 15.5958   5
  -5  -3  -9 6.50267 20.1806   3
   5   3   9-8.51389 19.2767   6
   5   3   9 47.3759 25.9484   7
  -5  -3  -9 27.0807 13.1011   5
   5  -3  10 35.8174 18.1143   7
  -5  -3 -10 38.4288 26.0657   3
   5   3  10 12.8817 21.7875   6
   5   3  10 23.7106 28.4986   7
  -5  -3 -10 17.3611 14.5451   5
  -5   3 -10 37.7935 20.3636   4
  -5   3 -11 6.02850 16.9235   4
  -5  -3 -11 7.98992 28.1752   3
   5  -3  11-6.38205 15.9097   7
   5   3  11-2.09183 25.3242   7
  -5  -3 -12 41.0544 23.7719   3
  -5   3 -12-13.6840 22.3665   4
   5   3  12 61.1317 32.8180   7
  -5  -3 -13 108.360 40.8896   3
   5   3  13 94.8135 42.3714   7
   5   5 -13-13.7058 20.4537   4
  -5   5  12 121.533 41.0478   6
   5   5 -12 60.9775 26.5797   4
   5  -5 -11 44.0467 22.5600   5
  -5   5  11 42.8287 24.6684   6
   5   5 -11-20.1241 23.6063   4
  -5  -5  10 11.2476 12.5831   1
  -5   5  10-16.0599 26.7583   6
   5   5 -10 2.08551 18.1486   4
   5  -5 -10-2.72666 17.4853   5
   5  -5  -9 726.668 56.1957   1
  -5   5   9 916.657 91.3276   6
  -5  -5   9 779.654 56.3132   1
   5  -5  -9 809.309 70.9017   5
   5   5  -9 728.298 46.2512   5
   5   5  -9 722.247 70.2673   4
  -5   5   8 4.28076 23.3574   6
  -5  -5   8 15.4649 14.2489   1
   5   5  -8-8.69970 20.4143   4
   5  -5  -8-7.09989 12.5543   1
   5  -5  -8-33.7588 23.2853   5
   5   5  -8 11.0539 11.5502   5
  -5  -5   7 1245.67 70.5396   1
  -5   5   7 1158.29 87.0697   6
   5   5  -7 1280.50 85.3941   4
   5   5  -7 1147.50 60.7334   5
   5  -5  -7 1305.16 73.9827   1
   5  -5  -7 1336.15 85.7868   5
  -5   5   6 511.193 56.4607   6
  -5  -5   6 544.797 50.9164   2
   5   5  -6 541.122 43.2109   5
   5   5  -6 520.144 55.5951   4
  -5   5   6 533.456 52.6876   5
   5  -5  -6 564.346 55.0666   5
  -5  -5   6 486.093 44.5079   1
  -5   5   5 497.775 53.4899   6
   5  -5  -5 531.400 57.6364   7
  -5  -5   5 486.421 46.7876   2
   5   5  -5 549.692 54.3384   4
  -5   5   5 519.973 50.3456   5
   5  -5  -5 447.275 47.6233   5
  -5   5   5 548.374 49.6125   3
   5   5  -5 451.669 38.7986   5
  -5   5   4 31.1980 15.2587   3
   5   5  -4 56.2645 18.2466   5
  -5  -5   4 60.6144 17.1394   2
  -5   5   4 72.4672 22.1185   5
   5  -5  -4 60.3935 22.0354   5
  -5   5   4 48.9136 10.0893   4
  -5  -5   3 37.0694 6.57095   7
  -5   5   3 34.2804 17.4177   5
  -5   5   3 30.5281 9.10864   4
  -5  -5   3 47.2930 16.1125   2
   5  -5  -3 24.7884 9.80500   4
   5   5  -3 38.5113 14.5876   5
  -5   5   2 196.374 32.1099   5
  -5   5   2 117.159 19.3076   4
   5   5  -2 136.915 24.2337   5
   5  -5  -2 142.044 20.1412   4
   5   5  -2 158.587 18.8060   7
  -5  -5   2 140.244 15.9742   7
   5   5  -1 70.0921 16.7761   7
  -5  -5   1 51.7603 11.4541   7
  -5  -5   1 70.4718 20.1667   5
  -5   5   1 109.392 23.1849   5
   5  -5  -1 63.0521 15.5737   4
   5   5  -1 48.8961 16.3531   5
  -5   5   1 64.0520 16.8661   4
   5  -5   0 2462.42 85.9612   4
  -5   5   0 2540.92 92.9022   5
   5  -5   0 2426.86 90.7766   5
   5   5   0 2297.98 83.0422   7
   5   5   0 2377.60 91.4773   5
  -5   5   0 2202.14 82.1087   4
  -5  -5   0 2260.99 81.1618   7
  -5   5  -1 3632.19 111.148   4
  -5   5  -1 3593.48 109.147   5
   5  -5   1 3847.26 109.969   5
   5   5   1 3782.60 115.374   7
   5   5   1 3716.06 115.595   5
   5  -5   1 3704.24 110.604   4
  -5  -5  -1 3792.78 116.024   7
  -5   5  -2 796.526 49.6804   5
   5   5   2 745.937 55.3278   7
  -5  -5  -2 720.783 55.1407   7
   5  -5   2 732.824 48.0915   5
   5   5   2 751.823 53.4862   5
  -5   5  -2 754.465 53.5455   4
  -5   5  -3 53.3967 14.3550   5
   5   5   3 65.9314 24.5172   7
  -5  -5  -3 45.0069 17.6436   5
  -5   5  -3 67.5601 22.7077   4
   5   5   3 39.9064 17.2216   5
   5   5   3 71.8403 17.6723   3
   5  -5   3 44.8354 15.6146   5
  -5  -5  -3 17.2523 16.2902   7
   5  -5   4 191.795 22.0084   7
   5   5   4 200.295 27.9060   3
  -5  -5  -4 154.265 28.6243   5
  -5   5  -4 165.657 22.0915   5
   5  -5   4 218.284 25.2723   5
   5   5   4 175.446 29.2036   5
   5   5   4 194.932 35.8000   7
  -5   5  -4 177.515 30.2787   4
   5   5   5 0.61133 16.0776   6
   5   5   5 20.5442 12.5785   3
   5  -5   5-0.96492 8.70634   7
  -5   5  -5-5.55122 9.37616   5
  -5   5  -5-3.63520 13.8893   4
  -5  -5  -5 40.9057 19.9520   7
   5  -5   5 5.81163 9.03049   5
   5   5   5 2.85427 14.8596   5
  -5  -5  -5 6.54354 16.0379   5
   5   5   5-18.1503 21.3625   7
   5  -5   5-8.71150 12.9742   4
   5   5   6 148.905 30.3022   6
   5  -5   6 162.810 32.6811   2
   5   5   6 206.385 31.7511   5
  -5   5  -6 169.371 33.5370   4
  -5   5  -6 193.623 20.0671   5
   5  -5   6 206.823 23.5272   7
   5   5   6 214.962 42.9109   7
  -5  -5  -6 187.226 32.0850   5
   5  -5   7 197.240 23.3765   7
   5  -5   7 164.759 36.2187   2
   5   5   7 139.715 27.2232   5
   5   5   7 133.107 35.3398   7
  -5  -5  -7 141.263 26.9458   5
  -5   5  -7 138.404 32.0184   4
   5   5   7 164.979 11.8257   4
   5   5   7 171.139 33.4871   6
   5   5   8 152.743 33.5122   6
   5   5   8 219.824 35.2973   5
  -5   5  -8 241.327 43.2607   4
   5  -5   8 243.022 42.5658   2
   5   5   8 257.836 49.6642   7
  -5  -5  -8 242.141 36.6061   5
   5  -5   8 270.881 29.0046   7
  -5   5  -9 334.790 49.6878   4
   5  -5   9 262.635 49.9512   2
   5   5   9 296.652 41.5788   5
   5  -5   9 318.717 31.6261   7
  -5  -5  -9 291.290 40.2558   5
   5  -5   9 303.392 24.9837   1
   5   5   9 329.838 50.7327   6
   5   5   9 349.170 56.9433   7
  -5  -5  -9 326.392 51.4693   3
  -5  -5 -10 70.0219 21.6718   5
  -5  -5 -10 127.063 41.8160   3
   5   5  10 100.055 31.5179   6
  -5   5 -10 80.0789 25.8664   4
   5  -5  10 67.7849 32.4428   2
   5   5  10 86.3370 36.8364   7
  -5  -5 -11 66.0946 32.8905   3
   5   5  11 36.2539 26.6327   6
  -5   5 -11-18.7895 26.2804   4
   5   5  11 38.4974 34.2524   7
  -5  -5 -11 24.5820 16.0483   5
   5   5  12 4.40540 23.8756   6
  -5   5 -12-0.29869 21.8679   4
   5   5  12 26.7403 37.2592   7
  -5   5 -13 101.557 34.6293   4
   5   7 -13 51.9221 23.3659   4
   5   7 -12-0.55153 22.9493   4
   5  -7 -11 28.8946 24.0552   5
  -5   7  11 2.37017 26.5349   6
   5   7 -11 4.25820 21.0693   4
   5  -7 -10-2.52793 21.3118   5
  -5   7  10-8.77901 28.2925   6
  -5  -7  10 3.83250 13.0124   1
   5   7 -10-1.32106 21.1167   4
   5   7  -9 237.400 47.8306   4
  -5  -7   9 173.082 31.4055   1
  -5   7   9 133.153 39.5865   6
   5  -7  -9 178.790 42.4876   5
  -5   7   8 56.8521 32.8568   6
   5  -7  -8 89.6016 32.8958   5
   5   7  -8 81.2695 21.5383   5
  -5  -7   8 85.8652 28.3975   2
   5   7  -8 78.8432 33.2921   4
  -5  -7   8 70.3707 22.9898   1
  -5   7   7 240.295 47.4244   6
  -5  -7   7 229.248 40.3554   2
   5   7  -7 267.193 47.5925   4
   5  -7  -7 231.438 42.9609   5
   5   7  -7 246.562 34.1231   5
  -5  -7   6 889.175 69.5275   2
   5   7  -6 848.509 79.1993   4
   5  -7  -6 869.376 76.5590   5
  -5   7   6 858.756 77.0286   6
   5   7  -6 805.265 59.6519   5
  -5  -7   5 380.005 43.0095   2
   5   7  -5 338.902 40.5433   5
   5   7  -5 362.697 50.8671   4
  -5   7   5 349.854 27.6478   4
   5  -7  -5 386.343 50.8587   5
   5   7  -4 8.74770 12.2294   5
  -5   7   4-9.01595 9.77817   4
   5   7  -4 10.5284 16.3969   4
  -5  -7   4 12.5550 14.3324   2
   5  -7  -4 11.0645 18.2111   5
  -5   7   3 644.204 45.6452   4
   5   7  -3 667.455 55.7718   5
   5   7  -3 675.489 64.1761   4
  -5  -7   3 691.841 36.1258   7
   5  -7  -3 617.372 60.5255   5
  -5   7   2 29.1272 14.2062   4
  -5  -7   2 12.3256 13.5080   5
   5   7  -2 27.0819 18.9633   4
   5  -7  -2 17.9861 19.5101   7
   5  -7  -2 16.4416 18.0393   5
   5   7  -2 25.3836 18.5077   5
  -5  -7   2 2.27535 8.55729   7
  -5   7   1 355.740 38.4697   4
  -5   7   1 364.111 43.9670   5
   5  -7  -1 365.325 46.7587   5
   5   7  -1 375.301 43.8778   5
  -5  -7   1 351.195 42.9688   5
   5  -7  -1 390.766 46.9281   7
  -5  -7   1 383.289 36.2446   7
  -5   7   0 312.406 38.4560   4
  -5  -7   0 316.856 35.7105   7
   5   7   0 336.036 40.5448   7
   5  -7   0 339.920 42.4354   7
  -5   7   0 359.345 43.0877   5
  -5  -7   0 311.989 40.3127   5
   5  -7   0 352.495 41.2612   4
   5  -7   0 348.136 43.3529   5
   5   7   0 340.513 41.0600   5
  -5  -7  -1 24.4271 19.7799   5
  -5   7  -1 26.7448 18.2690   4
   5  -7   1 25.3176 15.8900   4
   5  -7   1 14.4140 16.9874   5
   5   7   1-0.87076 11.6794   5
  -5   7  -1 19.8815 15.3086   5
  -5  -7  -1 16.1783 13.5601   7
   5   7   1 38.9483 21.5259   7
  -5  -7  -2 243.070 37.2577   7
   5   7   2 272.600 42.8820   7
  -5   7  -2 286.214 38.3533   5
   5  -7   2 260.134 37.5068   4
  -5   7  -2 284.496 41.3170   4
   5  -7   2 294.654 37.2605   5
  -5  -7  -2 264.750 40.5981   5
   5   7   3 250.795 35.8049   3
  -5   7  -3 188.099 37.0891   4
  -5  -7  -3 197.518 37.7901   5
  -5   7  -3 168.377 28.3371   5
   5  -7   3 179.028 30.7012   5
   5   7   3 136.377 31.7943   7
  -5  -7  -3 180.866 34.7993   7
  -5   7  -4 441.561 43.3117   5
   5   7   4 454.662 55.4280   7
   5  -7   4 495.416 46.1794   5
  -5  -7  -4 501.250 56.5985   5
  -5   7  -4 410.237 50.0763   4
  -5  -7  -5 178.992 38.1758   5
   5   7   5 194.755 42.8816   7
   5   7   5 169.117 23.5083   4
  -5   7  -5 178.087 28.2100   5
  -5   7  -5 147.667 32.9850   4
   5  -7   5 199.039 24.1326   7
   5  -7   5 212.464 29.8856   5
   5   7   6 11.0035 19.4109   6
   5  -7   6 23.3824 12.9121   5
   5  -7   6 3.54968 8.77784   7
  -5   7  -6 1.47861 16.9736   4
   5   7   6-10.6024 25.9563   7
   5   7   6 9.04303 8.70640   4
  -5   7  -6 5.27937 11.4065   5
  -5  -7  -6-23.2052 21.2589   5
  -5  -7  -7 9.77301 19.2464   5
   5   7   7 10.0284 26.7232   7
   5   7   7-6.48739 18.0056   6
  -5   7  -7 18.0173 19.8586   4
   5  -7   7 19.1586 9.33338   7
   5  -7   7 41.4188 22.8200   2
  -5   7  -7 22.2286 12.4101   5
   5   7   7 21.4723 7.34539   4
  -5  -7  -8-17.8593 22.2317   5
  -5   7  -8 4.33685 22.4821   4
   5   7   8-42.0087 27.0875   6
   5   7   8 19.1808 27.7763   7
   5  -7   8 36.7319 31.5659   2
   5   7   9 65.6077 40.1957   7
  -5   7  -9 8.49097 22.0732   4
   5  -7   9 24.7633 29.2712   2
   5   7   9 7.60731 21.5931   6
  -5  -7  -9 1.15266 17.5487   5
   5   7  10-12.0908 21.0478   6
   5   7  10-26.1060 26.6013   7
  -5   7 -10-24.1607 22.9209   4
  -5  -7 -10 23.1901 24.6256   5
   5  -7  10-49.2661 31.3088   2
   5   7  11 0.07209 21.0853   6
  -5  -7 -11 40.9300 20.8923   5
  -5   7 -11 34.8612 27.9617   4
   5  -7  11-61.0199 24.0288   2
   5   7  11 11.4627 27.6979   7
  -5   7 -12-17.9731 27.0949   4
   5   7  12 34.3059 28.5620   6
   5  -9 -11 3.59140 26.7073   5
  -5   9  10 107.437 52.4622   6
   5   9 -10 111.046 47.6937   4
   5  -9 -10 11.9869 27.1106   5
  -5   9   9 14.9531 28.1969   6
   5  -9  -9 38.4761 30.2350   5
   5   9  -9 75.4202 35.9318   4
  -5  -9   9 66.3463 25.8177   1
  -5   9   8-17.4831 31.1608   6
   5   9  -8 56.9057 32.0702   4
  -5  -9   8 23.5318 22.6647   2
   5  -9  -8 50.3841 30.1048   5
  -5   9   7 15.1790 28.3213   6
   5  -9  -7-44.7203 34.1138   5
  -5  -9   7-6.06460 16.8730   2
   5   9  -7 1.11780 24.1234   4
  -5   9   6-0.09521 8.94268   4
  -5  -9   6-5.18354 17.4931   2
   5   9  -6 25.4635 26.4837   4
   5  -9  -6 8.06941 20.9081   5
   5   9  -5 213.142 45.0122   4
  -5  -9   5 187.084 34.2944   2
  -5   9   5 242.557 30.1144   4
   5  -9  -5 225.370 44.5507   5
  -5  -9   4 11.1268 6.52170   7
   5  -9  -4 43.7767 22.4572   5
  -5   9   4-0.20313 15.4820   4
   5   9  -4-17.2088 27.5170   4
  -5  -9   3 388.615 33.3783   7
   5   9  -3 338.632 52.6844   4
  -5   9   3 358.123 40.7373   4
   5  -9  -3 358.288 54.1306   5
  -5   9   2 2151.93 101.818   4
   5   9  -2 2267.85 123.613   4
  -5  -9   2 2112.02 86.4732   7
   5  -9  -2 2231.80 124.007   5
  -5  -9   2 2451.54 122.461   5
  -5  -9   1-5.88671 13.3808   7
  -5   9   1-10.9733 16.3058   4
   5   9  -1 13.6947 23.3262   4
   5  -9  -1 18.3708 21.0097   5
  -5  -9   1 25.9147 24.2655   5
  -5  -9   0 59.7900 21.2324   7
   5  -9   0 57.9281 28.1698   5
  -5  -9   0-0.04730 18.9681   5
  -5   9   0 78.7727 26.2165   4
   5   9   0 90.1886 28.0432   4
  -5   9  -1 36.4647 18.5429   4
   5  -9   1 11.6672 19.7218   5
  -5  -9  -1 54.8748 25.0546   5
   5   9   1 76.9587 26.2436   4
   5  -9   1 54.0835 21.6190   7
  -5  -9  -2 56.2881 28.3073   5
   5   9   2 97.2458 28.1255   4
   5  -9   2 54.7536 19.9923   7
   5  -9   2 55.6535 21.2775   5
  -5   9  -2 73.0322 30.4590   4
  -5   9  -3 63.1969 27.9905   4
  -5  -9  -3 118.949 34.7531   5
   5   9   3 118.260 27.3547   4
   5  -9   3 102.821 22.8639   7
   5  -9   3 56.2285 23.0894   5
   5   9   3 85.6996 32.1965   7
  -5  -9  -4 14.5389 22.6096   5
   5  -9   4 13.4903 10.9322   7
  -5   9  -4 66.2541 35.2954   4
   5   9   4 3.59266 11.6304   4
   5  -9   4-21.2357 23.0813   5
   5   9   4-0.91665 24.7644   7
   5  -9   5 267.360 38.6065   5
  -5   9  -5 196.954 44.0992   4
   5   9   5 206.624 29.1304   4
  -5  -9  -5 201.066 43.2520   5
   5   9   5 257.669 55.7174   7
   5   9   6 1013.91 56.8895   4
   5   9   6 1076.43 102.550   7
   5  -9   6 1018.28 70.7656   5
  -5  -9  -6 1045.12 91.1005   5
  -5   9  -6 892.773 87.3755   4
   5   9   7 253.114 55.8797   7
   5   9   7 285.912 51.3656   6
   5  -9   7 356.286 57.7689   2
  -5   9  -7 344.980 58.0967   4
  -5  -9  -7 292.560 54.3969   5
   5   9   8 45.7744 26.1532   6
   5  -9   8 118.544 41.6416   2
   5   9   8 97.8886 40.2995   7
  -5  -9  -8 92.8206 33.3334   5
  -5   9  -8 112.566 38.7175   4
  -5   9  -9 94.6653 35.5227   4
   5  -9   9 64.3795 36.8279   2
  -5  -9  -9 38.1317 23.7395   5
   5   9   9 60.0683 30.2820   6
  -5   9 -10 1.55586 28.8424   4
   5  -9  10-25.2420 22.8193   2
   5   9  10 12.2349 27.6472   6
  -5  -9 -10-6.28239 19.3104   5
   5   9  11 1.81607 25.6549   6
  -5  -9 -11-88.1946 32.9423   5
  -5 -11   9-0.33363 19.4832   1
  -5 -11   8 3.12266 20.4019   2
   5 -11  -8-14.7289 21.0837   5
   5 -11  -7 40.1645 28.4014   5
   5  11  -7 79.2222 40.0210   4
  -5 -11   7 77.4571 31.7510   2
  -5  11   7 133.827 47.3332   6
   5 -11  -6-4.43988 22.9399   5
  -5 -11   6-15.7475 18.1532   2
   5  11  -6 25.6856 30.9594   4
  -5 -11   5-51.5022 25.7797   2
   5  11  -5 25.1588 28.1156   4
   5 -11  -5-15.4137 22.4123   5
   5 -11  -4-29.6514 34.0515   5
   5  11  -4 45.9986 26.2756   4
  -5  11   4 42.5434 16.5742   4
  -5  11   3 25.4944 19.0189   4
   5 -11  -3 0.87555 22.4798   5
   5  11  -3 3.30214 24.6837   4
   5 -11  -2 246.891 49.7846   5
  -5  11   2 200.498 39.0994   4
  -5 -11   2 192.398 42.3554   5
   5  11  -2 162.061 38.7448   4
  -5  11   1 122.400 34.2005   4
  -5 -11   1 151.395 37.6093   5
   5  11  -1 166.471 41.3253   4
   5 -11  -1 195.794 43.5215   5
  -5  11   0 57.4138 29.4262   4
   5  11   0-7.03352 21.1896   4
  -5 -11   0-8.09410 19.5060   5
   5 -11   0 7.26033 19.1065   5
  -5  11  -1 85.8902 31.1924   4
  -5 -11  -1 59.8772 28.0415   5
   5  11   1 23.4915 17.5035   4
   5 -11   1 10.3559 19.1335   5
  -5 -11  -2 60.9847 27.8192   5
  -5  11  -2 44.0308 25.0816   4
   5  11   2 20.7906 19.3759   4
   5 -11   2 24.8642 18.6560   5
  -5 -11  -3-4.13204 18.5063   5
  -5  11  -3 32.4371 27.4130   4
   5  11   3 64.3133 24.9358   4
   5 -11   3 21.1395 20.1796   5
  -5  11  -4 15.0128 22.8395   4
   5 -11   4-29.1870 24.3845   5
   5  11   4 16.1125 18.0421   4
  -5 -11  -4-2.08214 22.0011   5
  -5  11  -5 23.6102 29.3858   4
   5 -11   5 38.9178 21.9633   5
  -5 -11  -5 75.4213 31.8960   5
  -5 -11  -6 99.2000 35.6406   5
   5 -11   6 80.9984 25.5447   5
  -5  11  -6 62.9749 34.9337   4
   5  11   7 63.3609 34.6273   6
  -5 -11  -7-17.2516 21.3020   5
  -5  11  -7-6.78797 24.0847   4
   5 -11   7-22.1363 23.1227   2
   5  11   8 30.0899 29.9428   6
   5 -11   8 19.2740 27.8628   2
  -5 -11  -8 91.4635 36.6149   5
   5  13  -3-42.4999 30.7796   4
   5 -13  -2 24.4265 23.6039   5
  -5  13   2-33.3058 23.1193   4
   5  13  -2 11.5694 21.0848   4
   5 -13  -1 61.5057 35.4311   5
  -5  13   1 80.3529 34.6689   4
   5  13  -1 121.933 42.1357   4
  -5 -13   1 134.812 44.5151   5
   5 -13   0 61.9773 34.8228   5
  -5 -13   0 61.0899 35.9818   5
  -5  13   0 29.1756 28.0527   4
   5  13   0 55.7019 32.2697   4
   5 -13   1 46.2943 35.1334   5
  -5 -13  -1 1.25277 22.9939   5
  -5  13  -1-13.2952 24.3479   4
   5  13   1 14.2481 25.5018   4
  -5  13  -2 192.877 49.1035   4
   5  13   2 242.284 48.4326   4
  -5 -13  -2 219.277 55.9107   5
   5 -13   2 277.038 55.5838   5
  -5  13  -3 55.8401 34.8185   4
   5 -13   3-13.7523 19.3741   5
   5  13   3 14.0017 20.9489   4
   5 -13   4 17.3885 25.7840   5
   5 -13   5-3.55184 16.7281   5
   6   0 -13 13.1188 17.4839   3
   6   0 -12 64.4897 22.7015   3
   6   0 -11 14.3397 12.5648   5
   6   0 -11-9.72951 8.14389   4
   6   0 -11 1.91017 15.8146   3
   6   0 -10 0.82535 12.6907   7
   6   0 -10 24.8584 17.6668   3
   6   0 -10 27.2637 11.9894   4
   6   0 -10 16.9485 12.2127   5
   6   0  -9-4.37760 8.47242   1
   6   0  -9-17.4673 14.9470   5
   6   0  -9 19.2479 16.0239   7
   6   0  -9 15.4968 18.2686   3
   6   0  -9 0.32803 8.85874   4
   6   0  -8 88.9954 23.8503   7
   6   0  -8 103.662 19.9168   5
   6   0  -8 74.6316 15.4966   4
   6   0  -8 82.4982 17.1700   1
   6   0  -8 87.0663 25.9925   3
   6   0  -7 19.4875 16.8697   6
   6   0  -7 1.25701 9.00038   5
   6   0  -7 55.9402 23.5426   2
   6   0  -7 8.39105 7.99735   4
   6   0  -7 22.2205 10.3024   1
   6   0  -7 33.3266 21.4817   3
   6   0  -7 11.4279 9.12317   7
  -6   0   7 0.74498 9.88696   1
   6   0  -6 5560.59 163.060   6
   6   0  -6 5366.77 121.506   5
  -6   0   6 5385.04 118.802   1
   6   0  -6 5175.12 130.776   7
   6   0  -6 5463.64 141.678   3
   6   0  -6 5245.82 115.098   1
   6   0  -5 16.0900 15.1127   6
  -6   0   5-7.23453 11.6350   1
   6   0  -5 16.4195 11.4007   5
   6   0  -5 7.05927 10.6784   1
   6   0  -5-6.52982 13.5226   3
   6   0  -5-2.44200 8.94631   7
  -6   0   4 1099.70 49.3489   1
   6   0  -4 1214.18 54.1867   3
   6   0  -4 1082.29 61.1065   6
   6   0  -4 1161.45 50.5891   1
   6   0  -3 36.4631 15.4177   6
   6   0  -3 42.3327 12.4566   1
   6   0  -3 20.8974 11.4281   3
  -6   0   3 47.0854 15.1324   1
   6   0  -2 126.727 18.7987   6
   6   0  -2 126.369 14.0539   3
   6   0  -2 128.673 17.7488   1
   6   0  -1 45.9701 11.5250   6
   6   0  -1 43.3333 12.3225   1
   6   0  -1 46.3313 7.76437   3
  -6   0   1 35.6463 11.5640   6
  -6   0   0 11607.1 79.1464   6
   6   0   0 11878.2 122.786   1
   6   0   1-5.00994 13.6115   7
  -6   0  -1 16.7742 10.1310   1
   6   0   1 3.58896 7.57057   1
   6   0   2 87732.8 384.591   2
  -6   0  -2 86835.4 273.373   6
  -6   0  -2 88029.8 284.151   1
   6   0   2 88833.9 420.814   7
   6   0   2 86633.7 280.283   1
   6   0   3 3.05960 8.58665   4
  -6   0  -3 11.5406 9.05088   6
   6   0   3 0.39061 14.0119   2
   6   0   3 10.4692 16.9550   7
  -6   0  -3 7.92554 5.19739   1
  -6   0  -3 22.3583 12.4511   4
   6   0   4 10114.6 100.161   5
  -6   0  -4 10361.7 152.352   6
  -6   0  -4 9990.85 168.213   7
   6   0   4 10019.0 168.158   7
   6   0   4 10049.5 139.786   4
  -6   0  -4 10112.7 142.752   4
  -6   0  -5 0.73128 14.1193   6
   6   0   5 2.42628 15.8269   7
  -6   0  -5 11.7942 11.3757   4
  -6   0  -5-0.10531 14.1751   2
   6   0   5 6.40225 4.93529   5
   6   0   5-0.59805 9.21468   4
  -6   0  -5 8.14638 13.0545   7
  -6   0  -6 546.248 45.5576   7
  -6   0  -6 560.344 48.1092   6
   6   0   6 520.521 36.1844   4
   6   0   6 430.040 18.3046   5
  -6   0  -6 573.130 50.5276   2
   6   0   6 511.090 47.7925   7
  -6   0  -6 527.840 37.0243   4
   6   0   7 9.14731 8.63277   4
  -6   0  -7-1.54450 13.0868   2
   6   0   7 32.4527 20.6798   7
  -6   0  -7 26.2377 18.6549   6
  -6   0  -7 4.53907 11.3752   4
  -6   0  -7 10.4040 14.7943   7
   6   0   8 2341.91 110.401   7
  -6   0  -8 2309.11 106.667   7
  -6   0  -8 2062.19 80.0289   4
  -6   0  -8 2427.13 112.828   6
   6   0   8 2308.24 83.8864   4
  -6   0  -9 16.4462 14.0376   4
   6   0   9 3.54860 9.16103   4
  -6   0  -9-14.5876 20.5341   3
   6   0   9 14.7577 19.3053   7
  -6   0  -9-11.9967 15.2816   7
   6   0  10 16.1270 20.4126   7
  -6   0 -10 29.4615 24.0533   3
  -6   0 -11 44.8481 22.6290   3
   6   0  11 11.4243 23.7749   7
  -6   0 -12 32.7423 25.4430   3
   6   0  12 10.8938 23.9203   7
   6   0  13 11.3009 27.1402   7
  -6   0 -13 18.0860 24.5103   3
   6  -2 -13-8.39614 19.9012   3
   6   2 -13-2.27908 17.0208   3
   6  -2 -12 43.5122 25.1187   3
   6   2 -12 48.5969 31.5391   3
   6   2 -12 41.4583 18.3054   4
   6   2 -11 3.26269 14.4326   4
   6  -2 -11 5.45869 20.2756   3
   6  -2 -11-25.2021 18.6148   5
   6  -2 -10 530.953 50.7055   5
   6  -2 -10 456.756 41.9185   1
  -6  -2  10 575.773 44.2584   1
   6   2 -10 470.997 41.1575   7
  -6   2  10 447.802 65.8450   6
   6   2 -10 509.666 37.3932   5
   6   2 -10 534.560 49.7261   4
   6  -2 -10 507.931 61.7926   3
  -6   2   9 446.370 61.7180   6
   6   2  -9 413.907 42.0824   4
   6  -2  -9 438.094 39.8245   1
   6   2  -9 417.260 34.8255   5
   6  -2  -9 436.461 45.2907   5
  -6  -2   9 454.860 39.7516   1
   6   2  -9 456.441 38.4967   7
   6  -2  -9 459.875 54.1210   3
   6   2  -8 107.677 19.1600   7
   6  -2  -8 137.002 31.7964   7
   6   2  -8 149.716 22.0416   5
   6  -2  -8 116.233 10.0127   4
   6   2  -8 116.221 23.4140   4
  -6  -2   8 139.673 22.9497   1
   6  -2  -8 141.264 26.2298   5
  -6   2   8 96.5627 32.6875   6
   6  -2  -8 131.650 30.3074   3
   6  -2  -8 122.046 21.7883   1
   6  -2  -7 58.6670 14.9613   1
  -6  -2   7 55.8343 13.9323   1
   6  -2  -7 83.0140 24.7156   7
   6   2  -7 45.6965 20.0579   2
   6  -2  -7 77.7406 22.8839   3
   6  -2  -7 62.9950 8.45526   4
   6  -2  -7 62.8755 20.0833   5
   6   2  -7 59.6384 18.4841   4
  -6   2   7 64.9186 25.9405   6
   6   2  -7 57.7094 13.9608   7
   6  -2  -6 2314.81 103.735   6
   6  -2  -6 2288.81 87.6223   5
   6  -2  -6 2431.24 104.895   7
   6  -2  -6 2261.34 80.6779   1
  -6  -2   6 2246.21 79.4161   1
   6   2  -6 2328.77 108.694   6
   6  -2  -6 2395.52 98.5448   3
   6   2  -6 2220.93 96.5711   2
   6   2  -6 2318.81 67.4465   7
   6  -2  -5 2616.28 83.3040   1
   6  -2  -5 2770.09 104.348   6
   6   2  -5 2646.83 95.1332   2
   6  -2  -5 2647.25 103.682   7
   6  -2  -5 2537.30 89.1671   5
   6   2  -5 2647.79 106.543   6
   6   2  -5 2630.81 64.4971   7
   6  -2  -5 2640.45 96.8769   3
  -6  -2   5 2622.78 82.6457   1
   6  -2  -4 2151.41 73.5161   1
   6   2  -4 2241.89 76.6092   2
   6  -2  -4 2132.61 48.5937   4
  -6   2   4 2150.70 79.7248   5
   6  -2  -4 2092.47 78.9024   5
  -6   2   4 2180.65 76.4973   3
  -6  -2   4 2158.72 72.0555   1
   6  -2  -4 2263.53 82.5371   3
   6  -2  -4 2148.09 89.6383   7
  -6  -2   3 1424.05 58.6970   1
   6  -2  -3 1491.28 42.3095   4
  -6   2   3 1488.66 64.1444   5
   6   2  -3 1500.17 53.9696   2
   6  -2  -3 1527.69 59.9112   1
  -6   2   3 1562.53 58.9418   3
   6  -2  -3 1499.31 58.7943   3
   6   2  -2 333.285 20.8039   2
   6   2  -2 359.478 20.7575   7
   6  -2  -2 356.847 23.1474   4
   6  -2  -2 339.754 28.8555   1
  -6   2   2 379.065 28.0109   3
  -6   2   2 354.000 30.7366   5
   6   2  -1 11692.9 126.382   7
  -6  -2   1 11006.1 115.876   7
   6  -2  -1 11544.4 136.865   4
  -6   2   1 11846.7 158.632   5
  -6   2   1 11855.9 133.029   4
  -6   2   0 1119.10 44.9883   4
   6   2   0 1102.22 45.7884   7
  -6   2   0 1122.43 47.6158   5
  -6  -2   0 1105.33 43.4329   7
  -6   2  -1 8686.17 134.399   4
  -6  -2  -1 8580.98 82.1996   2
  -6   2  -1 9021.37 121.610   5
   6   2   1 9099.84 139.240   7
   6  -2   1 9059.76 123.523   5
   6   2   1 9112.37 130.999   5
   6   2   1 9064.39 98.6726   3
  -6  -2  -2 168.212 17.1678   2
   6   2   2 151.010 24.3862   7
   6   2   2 158.557 19.0876   5
   6  -2   2 166.250 18.1389   5
  -6   2  -2 134.936 20.3604   4
   6   2   2 147.016 16.9334   3
  -6  -2  -2 174.610 19.7822   3
   6   2   3 102.089 17.3365   5
   6   2   3 112.895 16.1959   6
  -6   2  -3 92.1668 18.8314   4
  -6  -2  -3 92.0234 16.9609   2
   6  -2   3 98.1005 16.5086   7
  -6  -2  -3 106.687 17.7521   5
   6  -2   3 109.372 12.4664   5
   6   2   3 100.936 22.6540   7
   6   2   3 106.025 18.4213   3
  -6  -2  -3 95.3285 17.4987   3
   6  -2   4 423.563 18.2489   5
  -6  -2  -4 433.042 37.8280   2
   6  -2   4 496.568 35.6229   7
   6   2   4 493.884 28.8194   4
   6   2   4 503.884 33.6076   5
   6   2   4 499.242 35.9513   6
  -6   2  -4 527.030 40.5323   4
  -6  -2  -4 522.976 38.3932   3
   6  -2   4 513.009 38.5980   4
  -6  -2  -4 467.959 33.0974   5
   6   2   4 497.199 45.6420   7
  -6   2  -5 1458.91 62.4278   7
   6   2   5 1402.91 48.6455   4
  -6  -2  -5 1498.88 79.5638   7
   6  -2   5 1479.69 64.3509   7
   6   2   5 1459.58 58.3139   5
  -6   2  -5 1398.57 67.3340   4
  -6  -2  -5 1400.28 56.5348   5
  -6  -2  -5 1397.00 67.4977   3
   6   2   5 1545.24 81.8815   7
   6  -2   5 1454.08 66.7930   4
   6   2   5 1496.74 70.4987   6
  -6  -2  -5 1579.17 76.1765   2
  -6   2  -6 139.080 24.0079   4
   6   2   6 123.801 25.8522   6
  -6   2  -6 132.115 21.3996   7
  -6  -2  -6 130.061 25.2360   2
   6  -2   6 149.482 23.7345   4
   6   2   6 120.683 27.4719   7
  -6   2  -6 114.853 22.6604   6
   6   2   6 145.421 19.4155   5
  -6  -2  -6 146.589 29.1412   7
   6  -2   6 168.240 26.8179   7
   6   2   6 161.118 17.1906   4
  -6  -2  -6 122.666 26.6581   3
  -6  -2  -6 122.457 18.1381   5
   6   2   7-7.02575 19.3512   7
   6   2   7-8.22039 16.9774   6
  -6   2  -7-8.88938 13.1891   6
   6  -2   7 17.8215 19.1147   2
  -6  -2  -7-15.5380 18.8534   3
   6   2   7-4.40244 7.51933   4
   6  -2   7 17.2787 14.6474   4
  -6  -2  -7-1.68551 15.0432   6
   6   2   7 2.05020 7.14490   5
  -6  -2  -7 5.84380 9.88957   5
  -6   2  -7 4.50489 15.0156   7
  -6   2  -7-11.3859 15.2956   4
  -6  -2  -7-8.25490 13.0820   7
  -6  -2  -7-5.07839 14.2266   2
   6  -2   7-9.16345 14.1881   7
  -6  -2  -8 27.7950 16.6327   6
  -6   2  -8 18.5900 16.8616   6
  -6   2  -8 20.1807 14.9896   4
   6  -2   8-0.39308 13.7059   7
   6   2   8 8.23857 8.38685   5
   6  -2   8 8.22660 17.1715   2
   6  -2   8 13.4915 11.8741   4
  -6  -2  -8 9.27700 16.2138   3
   6   2   8 13.8301 18.0902   6
   6   2   8 30.7011 22.0426   7
  -6   2  -8 23.5786 16.2628   7
   6   2   8 10.8047 8.18762   4
  -6   2  -9 74.2780 20.9572   7
   6   2   9 91.4873 31.6502   7
   6   2   9 109.882 17.4070   5
   6   2   9 117.621 16.3359   4
   6  -2   9 129.502 26.2731   4
  -6   2  -9 88.3134 21.4772   4
  -6  -2  -9 89.8897 28.8332   3
   6  -2   9 98.5558 25.4442   7
  -6  -2 -10 43.8604 25.7459   3
  -6   2 -10 9.15806 13.1104   7
  -6   2 -10 6.50970 13.6135   4
   6   2  10-37.7657 28.6386   7
   6  -2  10 16.1334 16.3155   7
   6   2  11-20.7120 28.2008   7
  -6  -2 -11 37.2060 24.7327   3
   6  -2  11 37.9271 23.4888   7
  -6   2 -11 16.9011 19.4968   4
  -6  -2 -12-4.65538 20.5824   3
  -6   2 -12-14.1659 15.2860   4
   6  -2  12 17.4844 20.7653   7
   6   2  12 6.79435 22.6837   7
  -6  -2 -13 8.03777 22.1758   3
  -6   2 -13 46.8946 35.1372   3
   6   2  13-28.5660 29.6002   7
   6   2  14-20.6968 28.5555   7
   6   4 -12-11.7222 29.9973   4
  -6   4  12 22.8646 34.1239   6
   6   4 -11 455.774 56.2875   4
   6  -4 -11 418.751 61.8601   3
  -6   4  11 387.326 62.4560   6
   6  -4 -11 352.571 47.4119   5
   6  -4 -10 301.040 51.6654   3
   6   4 -10 271.591 28.7810   5
  -6   4  10 292.717 54.5556   6
   6  -4 -10 174.615 27.6177   1
   6   4 -10 240.972 39.5192   4
   6  -4 -10 262.644 41.5253   5
  -6  -4  10 291.592 36.8100   1
   6   4  -9 579.003 58.5189   4
   6  -4  -9 627.321 59.3775   5
  -6  -4   9 555.104 45.7966   1
   6   4  -9 530.357 39.9945   5
   6  -4  -9 613.220 68.8266   3
  -6   4   9 659.097 75.6957   6
   6  -4  -9 548.716 48.9022   1
   6  -4  -8 126.999 37.8566   3
   6  -4  -8 27.3658 15.8104   5
   6  -4  -8 31.5180 11.5278   1
  -6   4   8 51.4782 30.5900   6
  -6   4   8 21.5827 14.2649   5
   6   4  -8 41.4132 19.2445   4
   6   4  -8 29.8446 12.7712   5
  -6  -4   8 26.3380 14.3564   1
  -6   4   7 3.59323 18.3969   6
  -6  -4   7 2.44108 10.4169   1
  -6   4   7 3.62966 12.3207   5
   6  -4  -7 49.4290 27.8780   3
   6   4  -7 12.7922 20.4974   4
   6  -4  -7 31.6495 18.4257   5
   6  -4  -7 0.70027 11.9503   1
   6   4  -7 10.1643 11.5772   5
  -6   4   6 1292.39 86.6603   6
  -6   4   6 1552.31 83.8380   5
  -6  -4   6 1315.54 67.9019   1
   6  -4  -6 1436.81 81.3711   5
   6  -4  -6 1441.42 72.6668   1
   6   4  -6 1462.39 84.0669   4
  -6   4   6 1396.45 77.6831   3
   6   4  -6 1225.96 59.8717   5
   6  -4  -6 1392.92 91.4056   7
  -6  -4   5 293.795 33.5520   1
  -6   4   5 268.897 35.1349   5
  -6   4   5 290.655 33.9219   3
   6  -4  -5 287.203 37.9667   5
   6   4  -5 266.800 29.1583   5
   6  -4  -5 318.027 43.2802   7
   6  -4  -5 259.194 16.4545   4
  -6  -4   4 1470.32 66.4147   2
  -6   4   4 1597.81 79.7069   5
   6  -4  -4 1434.93 75.9849   5
   6   4  -4 1473.61 64.4626   5
  -6   4   4 1602.78 75.2918   3
   6  -4  -4 1441.64 44.8162   4
  -6   4   3 971.927 39.7470   4
   6  -4  -3 965.241 41.0038   4
  -6   4   3 1068.03 63.6648   5
   6   4  -3 960.222 52.8439   5
  -6   4   3 1075.43 58.5306   3
  -6  -4   3 1020.71 48.0336   2
   6   4  -3 909.674 27.9885   7
  -6   4   2 7970.74 125.510   4
  -6  -4   2 8055.05 112.311   2
   6  -4  -2 7990.70 126.322   4
  -6  -4   2 8067.84 100.846   7
   6   4  -2 8189.41 152.210   5
   6   4  -2 7819.80 106.832   7
  -6   4   2 8225.63 168.754   5
   6  -4  -1 915.160 46.7976   4
  -6   4   1 977.608 57.5744   5
  -6  -4   1 927.413 41.8494   7
  -6   4   1 928.923 47.2088   4
   6   4  -1 881.709 52.1438   5
   6   4  -1 934.173 44.1637   7
   6  -4   0 533.896 38.2529   4
  -6   4   0 538.352 41.4870   5
   6  -4   0 573.913 43.1630   5
   6   4   0 585.959 42.9938   5
  -6   4   0 490.511 37.6571   4
   6   4   0 513.129 37.6649   7
  -6  -4   0 507.012 36.9729   7
   6   4   1 29.0023 17.6699   7
  -6   4  -1 43.7137 16.6660   4
   6   4   1 38.1766 15.5241   5
  -6  -4  -1 58.4924 18.4799   7
   6  -4   1 26.8489 16.5894   5
  -6   4  -1 29.1244 15.2683   5
  -6  -4  -2 2409.86 92.5596   7
  -6   4  -2 2343.95 90.3704   4
   6   4   2 2361.85 74.6297   3
   6   4   2 2327.69 93.2800   7
  -6   4  -2 2450.19 78.3547   5
   6  -4   2 2160.74 72.3935   5
   6   4   2 2346.95 86.7250   5
   6   4   3 69.5157 21.9579   7
  -6   4  -3 67.2162 22.7936   4
   6   4   3 40.6472 13.6438   3
   6  -4   3 46.1667 12.8590   5
  -6   4  -3 64.4609 14.7129   5
   6   4   3 51.1660 16.9123   5
  -6  -4  -3 82.0732 21.1024   5
   6  -4   4 38.1223 13.3315   7
   6   4   4 34.1727 20.5954   7
  -6   4  -4 4.57788 16.9894   4
  -6   4  -4 47.0035 11.8303   5
   6   4   4 10.9085 12.7836   6
  -6  -4  -4 58.3204 17.7198   5
   6   4   4 51.3139 17.0945   5
   6  -4   4 32.5383 9.61948   5
   6   4   4 35.9371 13.2026   3
  -6   4  -5 2593.57 65.0781   5
  -6   4  -5 2653.74 108.546   4
   6  -4   5 2685.49 104.603   4
   6   4   5 2519.09 95.1734   6
   6   4   5 2752.71 99.8206   5
   6  -4   5 2684.40 65.1203   5
   6   4   5 2668.60 98.8249   3
  -6  -4  -5 2608.87 96.9061   5
   6   4   5 2613.97 118.997   7
   6  -4   5 2604.58 82.4036   7
   6  -4   6 16.5795 12.6452   7
   6   4   6 22.7718 18.6767   6
   6  -4   6 40.5258 19.2869   4
   6   4   6 18.7522 7.27629   4
  -6  -4  -6 6.54356 12.5601   5
  -6   4  -6 45.4466 22.3092   4
   6   4   6 25.9433 12.5543   5
  -6  -4  -6 23.6989 17.9063   3
   6  -4   6 38.1644 19.3126   2
   6   4   6 8.01293 22.0955   7
   6   4   7 43.6272 20.7414   6
   6   4   7 35.2209 27.8988   7
   6   4   7 60.7888 10.0141   4
   6  -4   7 81.4899 26.1105   2
  -6  -4  -7 58.6297 16.7157   5
   6   4   7 44.5688 15.8266   5
  -6   4  -7 75.5759 25.1873   4
   6  -4   7 53.3206 15.6291   7
  -6  -4  -7 47.6896 22.0008   3
  -6  -4  -8 176.845 28.2150   5
  -6   4  -8 170.212 34.3963   4
   6   4   8 181.520 36.4360   6
   6   4   8 144.513 12.3055   4
   6  -4   8 153.044 38.5792   2
  -6  -4  -8 232.363 40.5977   3
   6   4   8 145.167 40.2309   7
   6  -4   8 172.436 16.6692   1
   6  -4   8 177.642 28.4486   7
   6   4   8 170.569 27.5856   5
  -6   4  -9 203.467 37.3927   4
  -6  -4  -9 255.293 35.5564   5
   6  -4   9 256.685 33.9278   7
   6   4   9 178.972 39.2816   6
   6   4   9 227.415 46.3825   7
   6  -4   9 197.616 42.3008   2
   6   4   9 219.664 32.0306   5
  -6  -4  -9 231.184 41.2784   3
   6   4  10 104.978 37.0963   7
  -6  -4 -10 40.4037 25.3294   3
   6  -4  10 120.157 26.7639   7
   6   4  10 80.6664 29.7952   6
   6  -4  10 103.337 38.1625   2
  -6   4 -10 41.7559 22.7621   4
  -6  -4 -10 80.0254 21.0167   5
  -6  -4 -11-12.1817 26.8398   3
  -6   4 -11 5.21490 17.4766   4
   6   4  11 52.7608 36.4593   7
   6   4  11-9.83400 23.2779   6
  -6  -4 -12 236.095 56.1838   3
   6   4  12 139.897 46.9743   7
  -6   4 -12 146.143 35.8634   4
   6   4  13 106.704 49.4741   7
   6   6 -13-8.22114 24.6587   4
  -6   6  12-23.9757 29.4962   6
   6   6 -12 30.5692 20.9483   4
   6  -6 -12 11.7039 20.9021   5
  -6   6  11 14.2337 29.6387   6
   6   6 -11 28.5086 23.1786   4
   6  -6 -11 10.7358 19.9450   5
   6   6 -10 32.1047 26.2910   4
  -6  -6  10 26.1386 11.6543   1
  -6   6  10 12.2424 24.0048   6
   6  -6 -10 57.0483 28.9034   5
   6   6  -9 15.1237 18.3042   4
  -6  -6   9 42.4729 20.0238   1
  -6   6   9 0.40166 23.4926   6
   6  -6  -9 67.5018 25.8710   5
   6   6  -8 592.227 65.0814   4
   6  -6  -8 665.940 67.1668   5
   6   6  -8 592.282 48.5109   5
  -6  -6   8 610.382 54.3351   1
  -6   6   8 613.449 71.8778   6
   6  -6  -7 757.311 70.3716   5
   6   6  -7 672.318 69.2508   4
   6   6  -7 716.943 53.6952   5
  -6   6   7 798.510 76.9910   6
  -6  -6   7 750.542 60.7481   1
   6   6  -6 1981.81 91.6276   5
   6   6  -6 2176.00 115.868   4
  -6   6   6 1859.21 110.226   6
   6  -6  -6 2090.00 111.002   5
  -6  -6   6 2015.35 100.465   2
  -6   6   5 1059.29 80.1426   6
  -6  -6   5 1070.78 67.7366   2
   6   6  -5 1224.18 86.5289   4
   6  -6  -5 1111.97 80.4151   5
   6   6  -5 1043.89 65.8051   5
  -6  -6   4 12.6016 12.7218   2
  -6   6   4 0.84457 15.4972   5
   6   6  -4 25.7790 13.9481   5
   6  -6  -4 49.2557 23.9169   5
  -6   6   4 2.41945 8.23275   4
  -6  -6   3 168.734 15.8909   7
  -6   6   3 133.988 20.3994   4
   6   6  -3 162.255 27.4311   5
  -6   6   3 173.781 30.6861   5
   6  -6  -3 165.831 23.0519   4
   6  -6  -3 161.712 34.6022   7
   6  -6  -3 160.044 31.4326   5
  -6   6   2 159.120 23.6833   4
   6   6  -2 201.376 29.7952   5
  -6  -6   2 201.915 21.7123   7
   6  -6  -2 184.428 25.4428   4
   6   6  -2 219.218 24.4973   7
  -6   6   2 243.527 36.6832   5
   6  -6  -2 220.504 36.7178   7
  -6   6   1 651.597 48.0373   4
  -6   6   1 717.519 58.2913   5
   6   6  -1 680.670 53.9653   5
   6  -6  -1 687.271 48.5371   4
  -6  -6   1 673.861 43.1521   7
  -6  -6   1 682.226 56.0047   5
   6   6  -1 678.706 46.4455   7
  -6  -6   0 417.220 38.6828   7
  -6   6   0 413.028 42.3316   5
   6  -6   0 400.127 38.2786   4
   6  -6   0 390.589 43.3166   5
   6   6   0 442.325 43.4305   5
   6   6   0 372.110 37.8564   7
  -6   6   0 369.117 38.2655   4
  -6  -6  -1 2.11203 14.5185   7
   6  -6   1 1.68958 11.2394   4
  -6   6  -1 13.1351 13.2231   4
  -6   6  -1 8.17463 12.6482   5
   6  -6   1 4.89174 17.0486   5
   6   6   1 18.7010 15.3788   5
   6   6   1 15.4707 19.1517   7
  -6   6  -2 3952.04 121.978   5
   6  -6   2 3784.05 119.329   5
   6   6   2 3923.15 132.313   5
   6   6   2 3756.51 135.555   7
   6  -6   2 4015.09 131.313   4
  -6  -6  -2 4086.38 136.263   7
  -6   6  -2 3537.30 125.931   4
  -6  -6  -3 33.9065 19.4202   7
  -6   6  -3 7.81657 11.8880   5
  -6   6  -3 15.5502 15.5359   4
  -6  -6  -3 13.2310 16.3909   5
   6  -6   3 28.1085 16.6354   4
   6   6   3 46.8544 18.9203   3
   6   6   3 16.2704 15.8051   5
   6  -6   3 27.6553 14.5700   5
   6   6   3 17.1987 17.4265   7
   6   6   4 66.4339 20.2721   5
   6   6   4 97.6434 22.4962   3
   6   6   4 50.8440 28.8701   7
  -6   6  -4 49.0607 14.6929   5
   6  -6   4 59.1609 15.4313   5
  -6  -6  -4 76.8907 25.0433   5
  -6   6  -4 29.6670 16.0290   4
  -6  -6  -5-14.0238 20.4902   5
   6   6   5-1.27112 15.6347   5
  -6   6  -5 11.4044 22.5500   4
   6  -6   5-2.50253 10.5998   5
   6  -6   5 3.72281 11.4156   7
  -6   6  -5-15.8276 11.9530   5
   6   6   5-41.3510 27.3849   7
   6   6   6 9.77215 21.1950   7
  -6  -6  -6-1.10132 14.7175   5
   6  -6   6 22.5058 9.70138   7
  -6   6  -6 20.4366 22.1824   4
   6  -6   6 12.4152 9.73228   5
  -6   6  -6 12.1722 9.32468   5
   6  -6   6 30.1137 22.8177   2
   6   6   6 18.4201 19.0144   6
   6   6   7-30.1335 26.6505   7
   6  -6   7 25.4437 13.0474   7
   6   6   7 18.8572 6.77277   4
   6  -6   7-1.50788 18.4626   2
  -6   6  -7-10.0563 19.4783   4
  -6   6  -7 24.9582 10.9963   5
  -6  -6  -7-6.52533 19.5590   5
   6   6   7 3.60113 18.0116   6
  -6  -6  -8 2.46854 16.9458   5
   6  -6   8 4.42028 19.8058   2
   6   6   8-8.09139 19.2767   6
  -6   6  -8 15.9552 21.8274   4
   6   6   8 9.95501 25.0996   7
   6  -6   8-18.6877 11.6424   7
  -6  -6  -9 336.676 46.9359   5
  -6   6  -9 262.152 47.5418   4
   6  -6   9 289.359 55.3390   2
   6   6   9 337.955 63.8649   7
   6   6   9 312.538 49.8604   6
  -6   6 -10 51.8731 30.7410   4
  -6  -6 -10 30.3077 15.9899   5
   6  -6  10 66.4225 33.2525   2
   6   6  10 5.05595 25.8006   7
   6   6  10 10.5788 22.0392   6
  -6   6 -11 3.48194 25.4923   4
   6   6  11 66.6744 30.8619   7
   6  -6  11-13.2024 23.5781   2
   6   6  11-42.0717 28.4132   6
   6   6  12 3.88270 23.2099   6
  -6   6 -12-3.72815 24.2307   4
   6   6  12 4.68051 29.6186   7
   6   6  13 50.6072 31.9831   6
  -6   6 -13 70.2840 35.4561   4
   6  -8 -11 71.2925 35.2088   5
   6   8 -11 5.82712 22.9135   4
  -6  -8  10 128.841 31.7116   1
   6   8 -10 106.619 39.4810   4
  -6   8  10 112.575 44.0958   6
   6  -8 -10 59.9886 29.4390   5
   6   8  -9 32.0539 29.6292   4
  -6   8   9 50.3002 35.8762   6
  -6  -8   9 37.3809 22.1703   1
   6  -8  -9 56.5465 31.8271   5
  -6  -8   8 202.545 38.1343   1
   6   8  -8 139.439 39.7181   4
  -6  -8   8 170.256 40.8037   2
   6  -8  -8 218.400 45.2027   5
  -6   8   8 205.761 48.4261   6
  -6  -8   7 110.034 30.8805   2
  -6   8   7 82.8435 30.9595   6
   6   8  -7 126.717 38.2763   4
   6  -8  -7 132.760 39.1983   5
  -6  -8   6 21.5750 20.1851   2
   6   8  -6 0.96227 18.9128   4
   6  -8  -6 7.85099 17.6608   5
  -6   8   6 2.81006 22.4671   6
  -6   8   5 197.511 24.2399   4
   6   8  -5 182.441 40.2168   4
   6  -8  -5 177.445 39.9863   5
  -6  -8   5 166.679 30.1452   2
   6   8  -4-13.2210 26.7121   4
  -6  -8   4 6.25274 4.02417   7
  -6   8   4 5.37221 12.4980   4
   6  -8  -4-10.6132 20.6335   5
  -6  -8   4 8.85105 13.3513   2
   6   8  -3 2498.87 128.349   4
  -6   8   3 2424.67 96.5796   4
   6  -8  -3 2367.38 125.175   5
  -6  -8   3 2475.47 75.7477   7
  -6   8   2 1189.66 70.9329   4
   6  -8  -2 1080.34 82.4893   5
   6   8  -2 1230.43 88.7859   4
  -6  -8   2 1141.82 59.4956   7
  -6   8   1 634.361 55.4138   4
  -6  -8   1 562.142 60.3686   5
   6  -8  -1 595.626 60.8163   5
   6  -8  -1 619.646 63.3078   7
   6   8  -1 593.771 61.1360   4
  -6  -8   1 627.226 49.0205   7
   6  -8   0 1569.09 94.6401   5
   6   8   0 1694.21 91.8893   7
  -6  -8   0 1561.41 83.7618   7
  -6  -8   0 1576.62 94.6038   5
   6  -8   0 1656.49 97.5083   7
  -6   8   0 1607.29 90.4231   4
  -6   8  -1 138.155 28.3852   4
  -6  -8  -1 129.335 30.6577   5
  -6  -8  -1 145.422 29.7133   7
   6   8   1 182.130 36.4393   7
   6  -8   1 184.688 33.9568   5
   6  -8   1 147.339 30.4877   7
  -6  -8  -2 233.917 38.7920   5
  -6   8  -2 249.305 41.0039   4
   6   8   2 236.683 39.8414   7
   6  -8   2 216.171 37.3702   5
  -6   8  -3 592.213 62.7069   4
  -6   8  -3 588.083 56.0554   5
   6   8   3 619.234 66.4333   7
  -6  -8  -3 610.526 63.2295   5
   6  -8   3 635.999 57.2558   5
   6   8   4 79.3621 31.6713   7
  -6   8  -4 28.4938 15.2041   5
  -6   8  -4 40.7110 22.9265   4
  -6  -8  -4 42.6216 21.7794   5
   6   8   4 25.9594 14.3441   4
   6  -8   4 21.6982 14.8707   5
   6   8   5 143.763 45.1096   7
  -6   8  -5 98.0896 33.0533   4
   6  -8   5 84.1894 21.6661   5
  -6   8  -5 95.1018 24.0206   5
   6   8   5 105.661 22.8052   4
  -6  -8  -5 101.560 31.7915   5
   6  -8   5 121.288 21.5659   7
   6   8   6 42.7221 26.5132   6
   6  -8   6 55.7289 18.8354   5
   6  -8   6 54.5118 14.9064   7
  -6   8  -6 11.0755 24.8812   4
  -6  -8  -6 41.5702 25.2335   5
  -6   8  -6 40.9262 18.1556   5
   6   8   6 68.2742 15.8094   4
   6   8   6 10.3210 25.0287   7
   6   8   7 112.837 31.1034   6
   6  -8   7 183.877 41.5444   2
  -6   8  -7 153.198 39.9862   4
   6   8   7 226.503 49.7937   7
  -6  -8  -7 205.169 42.0157   5
   6   8   8 46.1117 27.5666   6
   6  -8   8 26.0930 20.0123   2
  -6   8  -8 45.8060 30.2129   4
   6   8   8 90.0785 39.9756   7
  -6  -8  -8 63.2072 27.2970   5
   6   8   9-33.0473 35.1322   7
   6   8   9-37.9767 27.1642   6
  -6   8  -9 35.1091 29.6965   4
   6  -8   9-34.0087 26.9630   2
  -6  -8  -9-4.29075 22.2923   5
   6  -8  10-31.4299 29.4648   2
   6   8  10 28.9756 28.4008   6
  -6   8 -10-22.0566 25.4868   4
   6   8  10 52.3435 37.4116   7
  -6  -8 -10 7.17469 18.2713   5
  -6   8 -11 52.0962 33.1680   4
   6   8  11 0.22862 21.2702   6
   6   8  12-12.1640 29.4643   6
   6 -10  -9 12.8039 26.7441   5
  -6 -10   9 83.2124 31.0875   1
  -6  10   8-14.3565 27.2507   6
   6  10  -8 66.5121 34.2283   4
  -6 -10   8 16.4917 22.2037   2
   6 -10  -8 16.8956 24.9861   5
   6 -10  -7 22.5149 26.9083   5
  -6  10   7 2.49612 23.4826   6
  -6 -10   7 4.14881 19.8665   2
   6  10  -7-14.5845 31.2867   4
   6  10  -6 21.7562 28.6657   4
  -6 -10   6-9.55943 16.9509   2
   6 -10  -6 12.2378 20.4387   5
  -6 -10   5-20.8782 15.6246   2
  -6  10   5 0.50195 11.5767   4
   6  10  -5-28.5448 30.0969   4
   6 -10  -5-4.17618 27.5716   5
  -6 -10   4 0.87463 15.6021   2
  -6  10   4 23.1366 15.8750   4
   6  10  -4-1.36007 22.1775   4
   6 -10  -4-24.0187 25.8114   5
  -6  10   3 21.3663 17.4892   4
   6  10  -3-8.80251 26.4093   4
   6 -10  -3-12.4766 20.1051   5
  -6  10   2 393.288 49.5955   4
   6 -10  -2 463.748 63.9009   5
   6  10  -2 472.796 63.2727   4
  -6 -10   1 31.2897 17.0266   7
   6 -10  -1 1.95461 22.6082   5
  -6 -10   1 30.9588 25.0077   5
  -6  10   1 9.00160 16.2599   4
   6  10  -1 23.3316 22.0472   4
   6  10   0-1.81644 17.7687   4
   6 -10   0-13.5803 16.8513   5
  -6  10   0-13.0501 20.8006   4
  -6 -10   0 25.9421 20.7184   5
  -6 -10  -1 18.8018 21.5404   5
  -6  10  -1-2.17702 18.8211   4
   6  10   1 11.9247 19.4724   4
   6 -10   1-15.4214 21.9980   5
  -6  10  -2 218.869 42.2278   4
   6  10   2 184.255 35.0601   4
  -6 -10  -2 179.647 39.7876   5
   6 -10   2 214.588 41.3435   5
   6 -10   2 187.149 35.2404   7
  -6  10  -3 29.4234 22.5521   4
  -6 -10  -3 2.44245 20.0316   5
   6  10   3 18.7475 18.5253   4
   6 -10   3 25.6081 19.7893   5
  -6 -10  -4 17.4930 22.5331   5
  -6  10  -4 9.58039 19.9624   4
   6  10   4 3.77447 14.6516   4
   6 -10   4 37.4487 20.7909   5
  -6  10  -5 145.348 39.6987   4
   6  10   5 132.824 26.1593   4
  -6 -10  -5 159.192 41.6639   5
   6 -10   5 166.125 34.3174   5
  -6 -10  -6 51.1699 28.8639   5
   6 -10   6 37.9244 16.5515   5
  -6  10  -6 10.6916 26.1843   4
   6  10   7 51.0788 34.6489   6
   6 -10   7 48.7317 30.8348   2
  -6  10  -7 40.3521 34.1732   4
  -6 -10  -7 30.2649 27.6098   5
  -6  10  -8 138.226 47.9549   4
   6  10   8 250.670 52.8558   6
   6 -10   8 107.511 39.7253   2
  -6 -10  -8 93.0550 35.4195   5
   6 -10   9 47.6554 37.0692   2
  -6 -10  -9 13.8474 23.9154   5
   6  10   9 52.9144 39.2889   6
  -6 -10 -10 19.2448 29.9755   5
   6  10  10-25.0598 29.3672   6
   6  12  -5-41.7483 34.4482   4
   6 -12  -5-32.3257 29.1128   5
   6  12  -4-2.62852 27.9131   4
   6 -12  -4-18.1310 28.6648   5
   6  12  -3 1.70145 22.6897   4
  -6  12   3-0.19141 21.5193   4
   6 -12  -3 3.78271 20.9115   5
   6 -12  -2 51.8419 25.0768   5
  -6  12   2 49.7559 26.8291   4
   6  12  -2 25.6467 26.7851   4
  -6 -12   1 49.2678 28.2533   5
  -6  12   1 19.9728 21.7496   4
   6  12  -1 9.38946 21.8742   4
   6 -12  -1 17.1324 24.0697   5
   6  12   0-5.22850 20.3264   4
   6 -12   0-6.66092 22.0906   5
  -6 -12   0-19.6126 21.9565   5
   6 -12   1 21.2512 25.4028   5
  -6  12  -1-6.15831 21.7452   4
  -6 -12  -1 28.6862 28.9353   5
   6  12   1 18.7620 20.7976   4
  -6  12  -2-0.81588 22.2349   4
   6  12   2 43.8546 23.7549   4
  -6 -12  -2-31.4451 28.0870   5
   6 -12   2 29.2510 23.7451   5
   6 -12   3 131.064 40.7035   5
  -6 -12  -3 94.9785 39.5245   5
  -6  12  -3 153.956 42.5357   4
   6  12   3 201.590 41.1136   4
  -6  12  -4 37.6849 33.4436   4
   6  12   4 2.94019 15.6396   4
   6 -12   4 28.3804 21.8332   5
  -6 -12  -4-6.65755 21.5871   5
  -6  12  -5 6.83132 24.1154   4
  -6 -12  -5 67.3225 36.2730   5
   6 -12   5 10.9031 16.8568   5
   6  12   7 17.2123 28.2606   6
   6 -12   7 9.46732 27.3928   2
  -6  14   1 145.315 40.4308   4
   6  14   0-19.6272 25.1019   4
  -6  14   0 25.7058 28.5661   4
   6  14   1-0.06977 20.9613   4
   6  14   2 18.9227 27.4447   4
   7  -1 -13 55.6617 23.8815   3
   7   1 -13 100.733 36.3516   3
   7   1 -12 17.1102 16.7717   3
   7  -1 -12 51.1918 24.8748   3
   7   1 -11 55.4443 13.4467   4
   7   1 -11 70.4377 16.0929   5
   7  -1 -11 113.600 25.0274   5
   7   1 -11 65.9441 25.3677   3
   7  -1 -11 28.6776 20.4223   3
   7   1 -10 73.9450 19.9834   7
   7  -1 -10 72.4992 17.5739   1
   7   1 -10 103.123 21.9652   4
   7  -1 -10 52.4169 21.3843   3
   7   1 -10 94.3089 19.1130   5
   7  -1 -10 117.007 24.4502   5
   7  -1 -10 111.599 16.6369   4
   7   1 -10 71.0468 28.3166   3
   7  -1  -9 635.482 36.2761   4
   7  -1  -9 626.551 60.4411   7
   7   1  -9 627.564 62.0707   3
   7   1  -9 651.610 47.9822   5
   7  -1  -9 611.102 50.1162   5
  -7  -1   9 582.029 46.1214   1
   7   1  -9 587.020 45.7893   4
   7  -1  -9 598.471 62.0614   3
   7  -1  -9 592.782 45.8115   1
   7   1  -9 657.733 53.7701   7
   7  -1  -8 545.415 53.2641   7
   7  -1  -8 677.834 59.5523   3
  -7   1   8 586.586 63.6696   6
   7  -1  -8 659.132 36.6224   4
   7   1  -8 566.512 44.9148   4
   7   1  -8 574.677 43.8088   5
   7  -1  -8 605.943 49.3409   5
  -7  -1   8 617.646 46.4592   1
   7  -1  -8 587.864 44.4015   1
   7   1  -8 589.983 48.2155   7
   7  -1  -7 717.508 57.4518   7
  -7  -1   7 712.941 47.6044   1
   7   1  -7 748.500 62.6110   2
  -7   1   7 709.932 66.6651   6
   7   1  -7 718.533 46.7200   5
   7  -1  -7 737.435 52.6927   5
   7   1  -7 726.631 47.6886   1
   7  -1  -7 838.484 61.6428   3
   7  -1  -7 743.236 48.6594   1
   7   1  -7 755.891 50.4691   7
   7  -1  -6 1548.92 84.2788   6
   7   1  -6 1609.65 82.6928   2
   7  -1  -6 1551.44 77.7063   3
   7  -1  -6 1535.41 71.8064   5
   7  -1  -6 1634.95 81.6345   7
   7   1  -6 1480.16 66.3749   1
   7   1  -6 1536.84 65.7554   7
   7  -1  -6 1576.45 68.1650   1
  -7  -1   6 1563.47 67.3224   1
   7   1  -6 1596.37 89.6450   6
   7   1  -5 319.338 29.2015   7
   7   1  -5 345.826 39.5427   6
   7  -1  -5 312.455 32.6194   5
   7   1  -5 264.044 28.4975   1
   7  -1  -5 311.775 34.2660   3
   7  -1  -5 296.847 35.0519   6
  -7   1   5 304.589 30.1125   1
   7  -1  -5 288.965 29.3056   1
   7  -1  -5 320.945 35.7381   7
  -7  -1   5 351.516 32.5497   1
   7  -1  -4 9193.03 172.462   6
   7  -1  -4 9181.88 149.284   1
   7   1  -4 9104.36 180.480   6
   7  -1  -4 9577.67 165.334   5
  -7   1   4 8842.12 150.842   1
   7   1  -4 9223.25 150.982   1
   7  -1  -4 9487.93 158.607   3
  -7  -1   4 9519.40 151.578   1
   7  -1  -3 296.853 30.3228   6
   7  -1  -3 241.229 25.2994   1
   7   1  -3 253.898 29.9544   6
   7  -1  -3 318.501 32.2235   5
  -7   1   3 250.055 28.3553   1
  -7   1   3 328.275 26.5470   3
   7   1  -3 272.404 26.7447   1
  -7  -1   3 251.371 26.5373   1
   7  -1  -3 279.618 26.8072   3
   7  -1  -2 3819.79 87.1780   1
   7  -1  -2 4017.71 90.5719   6
   7   1  -2 3604.56 90.1302   6
  -7   1   2 3653.86 92.2981   6
   7   1  -2 3763.95 88.2340   1
  -7   1   2 3760.77 73.6904   3
   7  -1  -2 3735.83 73.9751   3
   7   1  -1 6325.60 95.3384   6
  -7   1   1 6490.47 102.535   6
   7  -1  -1 6306.44 106.531   1
   7   1  -1 6773.16 109.818   1
   7   1   0 1896.29 57.7604   7
   7   1   0 1984.92 58.0557   1
   7  -1   0 1982.69 56.6551   1
   7  -1   1 13084.9 135.957   1
   7   1   1 12739.4 110.400   2
   7   1   1 13147.6 167.682   7
  -7   1  -1 13419.5 137.812   1
  -7  -1  -1 13027.6 94.6635   3
  -7  -1  -1 13477.7 140.020   1
  -7   1  -1 12746.2 157.717   4
   7   1   2 16854.4 116.422   6
   7   1   2 17430.4 172.897   2
   7  -1   2 16999.0 190.895   7
   7  -1   2 17318.5 145.240   1
  -7  -1  -2 17328.1 144.520   3
  -7  -1  -2 17266.5 151.823   1
  -7   1  -2 18141.2 192.575   4
   7   1   2 17206.0 208.884   7
   7  -1   3 3656.98 91.7859   4
   7  -1   3 3692.87 61.4713   1
  -7  -1  -3 3785.37 90.0790   2
  -7   1  -3 3604.91 93.6191   7
  -7  -1  -3 3663.30 65.1964   1
   7  -1   3 3556.92 94.5508   7
  -7  -1  -3 3648.69 81.4966   3
  -7  -1  -3 3757.68 72.8028   6
   7   1   3 3600.20 76.3128   5
   7   1   3 3714.51 93.9382   2
  -7   1  -3 3425.94 87.6339   4
   7   1   3 3662.31 103.817   7
   7   1   3 3654.51 73.7091   6
   7   1   3 3890.80 85.3093   4
   7  -1   4 1658.17 65.8029   4
  -7  -1  -4 1838.50 71.9728   2
   7   1   4 1718.76 59.1988   4
   7   1   4 1667.70 63.8747   6
   7  -1   4 1796.21 71.5216   7
   7   1   4 1780.78 79.0028   7
  -7   1  -4 1653.74 65.1471   4
  -7  -1  -4 1677.17 59.2508   6
  -7   1  -4 1635.94 66.7366   7
   7   1   4 1758.63 54.8530   5
  -7  -1  -4 1767.15 65.2330   3
  -7  -1  -4 1683.67 40.7920   1
   7  -1   4 1650.84 35.3477   1
  -7  -1  -5 8117.55 149.417   6
   7   1   5 8221.20 129.410   4
   7   1   5 8395.86 180.946   7
   7  -1   5 8201.32 149.182   4
   7   1   5 8519.83 161.583   6
  -7   1  -5 8158.72 157.027   6
   7   1   5 8567.34 121.608   5
  -7  -1  -5 8651.73 180.484   7
  -7   1  -5 7958.01 154.762   7
  -7  -1  -5 8582.47 160.753   3
  -7  -1  -5 8713.66 173.853   2
   7  -1   5 8250.92 161.997   7
  -7   1  -5 7954.83 148.417   4
   7   1   6 2241.16 71.1235   4
  -7   1  -6 2431.60 94.5559   6
  -7  -1  -6 2452.60 101.463   2
   7  -1   6 2263.97 83.6400   4
  -7  -1  -6 2336.23 90.2330   6
   7   1   6 2372.59 63.8503   5
   7  -1   6 2262.78 105.389   2
   7   1   6 2303.75 102.446   7
   7  -1   6 2281.55 95.0986   7
  -7   1  -6 2194.52 81.6857   4
  -7  -1  -6 2324.60 92.7399   3
  -7  -1  -6 2323.37 101.863   7
  -7   1  -6 2173.97 88.2860   7
   7  -1   7 83.5253 25.1645   7
  -7   1  -7 77.4384 18.0052   7
  -7   1  -7 63.9552 18.0302   4
  -7  -1  -7 91.0890 23.6463   7
  -7   1  -7 75.7383 24.2435   6
   7   1   7 64.9316 14.2685   4
  -7  -1  -7 78.7994 21.4486   6
   7  -1   7 61.0770 16.8400   4
   7  -1   7 53.7253 23.9082   2
   7   1   7 50.6555 10.4852   5
  -7  -1  -7 53.8312 20.1903   2
   7   1   7 54.8105 21.7698   7
  -7  -1  -7 60.9805 22.3462   3
  -7   1  -8-2.85142 12.5362   4
  -7  -1  -8 19.6721 18.0345   6
   7   1   8-23.5378 24.8165   7
  -7   1  -8 33.2027 20.3271   6
   7   1   8 6.46204 6.54140   5
   7  -1   8-14.8300 14.9493   4
  -7   1  -8-30.5338 17.2232   7
  -7  -1  -8 28.9953 21.7588   3
   7  -1   8 17.6108 20.7906   7
   7   1   8 15.9972 10.9128   4
   7  -1   9-0.42263 16.2678   7
  -7   1  -9 28.6590 13.3518   7
   7   1   9-7.47848 19.7653   7
   7   1   9 0.94305 5.19188   5
  -7   1  -9 3.88914 12.4488   4
   7   1   9 6.25511 9.34791   4
   7  -1   9-10.3608 11.6785   4
  -7  -1  -9 0.83195 16.9751   3
   7   1  10 9.94107 23.5437   7
  -7  -1 -10 49.1287 26.9990   3
  -7   1 -10 19.7131 12.3812   4
   7  -1  10 46.4640 26.4704   7
  -7   1 -11 24.6785 17.5236   4
  -7  -1 -11-17.9124 21.6700   3
   7   1  11-21.5647 24.0069   7
   7  -1  11-10.3676 19.5622   7
   7  -1  12 41.2602 25.1701   7
  -7   1 -12 33.0571 28.0816   3
  -7  -1 -12 61.2518 28.6912   3
   7   1  12 21.4045 22.9660   7
  -7  -1 -13-15.0803 22.7985   3
  -7   1 -13 37.1648 29.8444   3
   7   1  13 12.2660 30.1841   7
   7   3 -13 38.8768 29.0668   3
   7  -3 -12 146.231 41.2707   3
  -7   3  12 244.955 56.5907   6
   7   3 -12 169.777 32.5133   4
   7  -3 -11-8.37387 16.8207   5
  -7   3  11 5.58977 27.0558   6
   7   3 -11 26.6148 21.1998   4
   7  -3 -11 0.31924 25.1355   3
   7   3 -10 2616.97 92.1668   5
  -7   3  10 2683.98 157.779   6
   7  -3 -10 2621.93 120.264   5
   7   3 -10 2525.95 114.365   4
   7  -3 -10 2828.70 144.996   3
   7  -3 -10 2535.16 105.486   1
  -7  -3  10 2627.49 99.7430   1
  -7   3   9 871.369 85.3595   6
   7   3  -9 809.964 65.4521   4
  -7  -3   9 806.737 55.8555   1
   7   3  -9 943.681 55.7741   5
   7   3  -9 816.828 41.2961   7
   7  -3  -9 874.508 68.8821   5
   7  -3  -9 884.431 78.4811   3
   7  -3  -9 802.283 58.4695   1
   7   3  -8-0.47211 6.22811   7
   7  -3  -8 10.1330 16.7810   3
  -7  -3   8-1.01268 10.3777   1
   7  -3  -8 7.13682 10.8178   1
   7   3  -8-5.88218 16.4220   4
   7  -3  -8-1.08693 17.7135   5
  -7   3   8 36.7434 22.8921   6
   7  -3  -7 328.699 35.4488   1
   7   3  -7 315.199 21.6077   7
   7  -3  -7 404.875 50.3229   7
   7   3  -7 357.798 45.4417   2
  -7   3   7 379.212 52.9853   6
   7  -3  -7 317.054 39.0325   5
   7   3  -7 325.436 40.2237   4
   7  -3  -7 372.469 46.2775   3
  -7  -3   7 352.890 35.5078   1
   7   3  -6 279.014 41.3269   6
   7  -3  -6 241.953 34.3820   3
   7  -3  -6 237.164 29.1123   1
   7  -3  -6 252.555 34.4431   5
   7  -3  -6 296.458 41.4544   7
   7   3  -6 205.806 31.1683   2
  -7   3   6 204.991 30.8348   5
   7  -3  -6 233.280 14.3144   4
   7   3  -6 216.504 16.5255   7
  -7   3   6 287.824 35.1871   3
  -7  -3   6 250.415 30.1492   1
   7  -3  -5 11.5326 14.2972   3
   7  -3  -5 29.5275 7.11214   4
  -7  -3   5 16.2248 11.7617   1
  -7   3   5 18.8949 13.7200   5
   7   3  -5 43.6710 14.9629   2
   7  -3  -5 39.5723 17.9005   5
   7  -3  -5 20.0047 10.9912   1
  -7   3   5 61.0790 19.3643   3
   7  -3  -5 31.4651 16.6800   7
   7   3  -5 27.2315 6.88133   7
   7   3  -4 0.67453 8.51150   2
   7  -3  -4 3.44187 11.2508   1
   7   3  -4 4.03921 4.52279   7
  -7  -3   4 3.46178 11.6836   1
  -7   3   4-10.0230 12.4831   5
   7  -3  -4-2.24111 15.3706   5
  -7   3   4 8.63519 12.5071   3
   7  -3  -4 7.18255 8.14612   4
  -7  -3   3 6929.66 135.847   1
  -7   3   3 7620.68 160.552   5
   7   3  -3 6873.34 84.5560   7
  -7   3   3 7049.82 137.979   3
   7  -3  -3 6908.89 104.143   4
   7   3  -2 15773.6 148.098   7
   7  -3  -2 16304.1 171.787   4
  -7   3   2 15864.6 168.074   4
  -7   3   2 16138.8 224.568   5
   7  -3  -1 1360.70 54.8581   4
  -7   3   1 1303.26 51.5923   4
  -7  -3   1 1244.48 45.4094   7
  -7  -3   1 1150.06 26.8817   2
  -7   3   1 1321.56 62.6707   5
   7   3  -1 1442.15 61.5574   5
   7   3  -1 1260.12 48.6691   7
  -7  -3   0 589.495 35.9135   7
  -7   3   0 601.397 40.3363   5
  -7   3   0 620.103 39.0445   4
   7   3   0 571.105 39.2797   5
   7   3   0 596.814 37.9784   7
  -7  -3  -1 1833.37 69.1432   7
  -7   3  -1 1984.42 68.2239   5
   7  -3   1 1872.56 65.0296   5
   7   3   1 1771.51 68.7438   5
  -7   3  -1 1798.42 69.5503   4
   7   3   1 1873.95 71.0624   7
   7   3   2 27.4517 13.2171   5
   7  -3   2 23.4460 10.6553   5
  -7   3  -2 10.6504 8.86204   5
   7   3   2 16.6525 9.76534   3
  -7   3  -2 34.3231 16.0611   4
   7   3   2 24.7551 18.9991   7
   7  -3   3 1765.69 65.1176   7
  -7   3  -3 1837.40 57.3155   5
   7  -3   3 1776.21 55.3939   5
  -7   3  -3 1815.34 78.1423   4
   7   3   3 1796.73 72.1318   5
   7   3   3 1799.84 65.3084   3
  -7  -3  -3 1962.75 74.2795   5
   7   3   3 1806.22 83.8198   7
   7  -3   4 739.069 50.3441   4
   7  -3   4 681.601 30.6672   5
   7   3   4 773.148 59.4775   7
   7  -3   4 689.140 42.8697   7
  -7   3  -4 640.743 50.1423   4
   7   3   4 710.606 45.5698   5
   7   3   4 669.690 46.3409   3
  -7  -3  -4 694.325 46.1001   5
  -7  -3  -4 701.003 47.5130   3
  -7  -3  -4 661.533 44.6106   2
   7   3   4 689.752 42.4813   6
   7   3   5 727.259 61.9505   7
  -7  -3  -5 755.467 56.2969   2
   7   3   5 897.659 52.5107   5
   7  -3   5 816.490 49.2803   7
   7   3   5 839.695 39.8389   4
   7  -3   5 737.784 27.1559   5
  -7   3  -5 745.417 54.9055   4
  -7  -3  -5 770.588 49.5687   5
  -7  -3  -5 841.547 55.7690   3
   7  -3   5 876.062 57.0176   4
   7   3   5 778.248 51.1023   6
  -7   3  -6 1478.77 79.3778   4
   7   3   6 1501.38 51.7575   4
   7  -3   6 1568.88 72.6998   7
  -7  -3  -6 1773.18 91.1723   2
   7  -3   6 1623.84 80.5009   4
   7   3   6 1551.97 80.1260   6
   7   3   6 1588.49 72.0263   5
   7  -3   6 1488.28 87.4843   2
  -7  -3  -6 1540.83 79.9054   3
  -7  -3  -6 1518.09 68.8146   5
   7   3   6 1504.58 91.9941   7
  -7  -3  -6 1687.48 95.3150   7
   7   3   7 894.351 40.3915   4
   7  -3   7 833.450 70.2066   2
  -7  -3  -7 910.434 70.4275   2
   7   3   7 901.081 66.2662   6
   7  -3   7 898.887 62.9854   4
  -7   3  -7 924.398 65.8591   4
   7   3   7 886.438 54.9188   5
  -7  -3  -7 907.995 67.2815   3
  -7  -3  -7 875.287 53.4961   5
   7   3   7 800.704 71.3259   7
   7  -3   7 934.807 59.9288   7
   7  -3   7 827.091 28.4809   1
  -7   3  -8 272.720 37.8992   4
   7   3   8 245.059 21.1459   4
   7   3   8 189.425 33.4516   6
   7  -3   8 233.701 42.7388   2
   7  -3   8 229.678 35.4157   4
   7   3   8 232.482 28.6949   5
   7   3   8 211.942 40.5266   7
   7  -3   8 272.281 36.2806   7
  -7  -3  -8 223.089 38.4607   3
   7   3   9 199.578 43.8451   7
   7  -3   9 277.095 50.4819   2
   7  -3   9 252.775 37.9968   7
  -7  -3  -9 223.551 16.6979   1
  -7   3  -9 224.554 37.0160   4
   7   3   9 233.844 20.1587   4
   7   3   9 256.962 46.4846   6
   7   3   9 240.462 29.8302   5
  -7  -3  -9 185.968 14.6412   1
  -7  -3  -9 252.512 42.7449   3
  -7  -3 -10 35.2118 24.0645   3
   7   3  10 107.168 37.8041   7
  -7   3 -10 51.3179 23.1114   4
   7  -3  10 39.9687 19.6481   7
  -7   3 -11 42.2611 23.1035   4
   7   3  11 4.85696 26.9570   7
   7  -3  11 0.74078 14.2005   7
  -7  -3 -11-19.7305 24.1081   3
  -7  -3 -12 8.37524 21.3682   3
   7   3  12 44.2980 34.7676   7
  -7   3 -12 5.39164 18.6906   4
   7   3  13-18.2574 29.0479   7
   7   3  14 33.2637 38.0215   7
   7   5 -12 9.37478 18.5240   4
  -7   5  12-19.9290 33.8049   6
   7  -5 -12 64.9963 28.3794   5
  -7   5  11 21.9997 30.0457   6
   7   5 -11 18.3461 20.5998   4
   7  -5 -11 20.0602 19.4418   5
  -7   5  10-12.9582 23.4529   6
   7   5 -10-10.2085 17.0523   4
   7  -5 -10 4.76141 17.8932   5
  -7  -5  10 4.62601 12.8236   1
  -7   5   9 27.4721 22.1239   6
   7   5  -9-8.00227 17.2470   4
   7   5  -9 1.26261 9.77887   5
  -7  -5   9-17.0960 16.4860   1
   7  -5  -9 9.91324 16.1678   5
  -7   5   8 539.522 66.8468   6
   7   5  -8 464.342 54.0598   4
   7  -5  -8 485.489 56.5546   5
   7   5  -8 426.076 40.3451   5
  -7  -5   8 478.146 46.5697   1
  -7   5   7 1640.72 107.081   6
   7   5  -7 1781.56 102.201   4
   7  -5  -7 1756.12 100.155   5
   7  -5  -7 1741.06 90.2377   1
   7   5  -7 1619.70 76.5522   5
  -7  -5   7 1673.67 83.9225   1
  -7   5   6 1673.79 101.344   6
   7  -5  -6 1796.67 88.7228   1
  -7   5   6 1658.46 94.9916   5
   7   5  -6 1599.52 76.3323   5
   7  -5  -6 1786.14 97.0600   5
   7   5  -6 1734.48 100.407   4
  -7  -5   6 1612.04 82.1753   1
  -7   5   5 849.520 69.4155   6
  -7  -5   5 867.759 57.5498   2
   7  -5  -5 908.302 37.9818   4
  -7   5   5 939.963 70.6234   5
   7  -5  -5 874.561 67.1734   5
   7   5  -5 885.491 57.8055   5
  -7   5   5 893.193 63.8019   3
  -7  -5   4 619.334 44.3234   2
   7  -5  -4 612.954 55.6228   5
  -7   5   4 583.052 33.7480   4
   7   5  -4 617.530 48.0477   5
  -7   5   4 582.470 50.3791   3
   7  -5  -4 588.148 34.5278   4
  -7   5   4 631.798 55.4960   5
  -7   5   3 170.091 20.4798   4
  -7  -5   3 162.539 21.5331   2
   7  -5  -3 146.465 19.3079   4
   7   5  -3 182.300 28.4068   5
   7   5  -3 163.614 15.4156   7
  -7   5   3 212.906 33.4863   5
  -7   5   2 1450.12 61.8215   4
   7  -5  -2 1397.26 61.0967   4
  -7   5   2 1598.80 82.4539   5
   7   5  -2 1540.80 75.7446   5
   7   5  -2 1486.73 54.6846   7
  -7  -5   2 1475.05 51.4712   7
  -7   5   1 3168.13 111.800   5
   7   5  -1 2791.82 84.9721   7
   7   5  -1 2860.35 102.750   5
   7  -5  -1 2943.70 91.5611   4
  -7   5   1 2869.84 91.3409   4
  -7  -5   1 2752.83 81.7697   7
  -7  -5   0-0.08718 11.9165   7
  -7   5   0 0.04753 12.4139   4
   7  -5   0 12.9451 12.3481   4
  -7   5   0 13.5117 16.1160   5
   7   5   0 7.64943 14.0401   7
   7  -5   0 4.46846 15.8182   5
   7   5   0 16.0718 12.2785   5
  -7   5  -1 367.813 39.4267   4
  -7   5  -1 344.346 36.7571   5
   7  -5   1 280.308 33.4566   5
  -7  -5  -1 309.493 35.3047   7
   7   5   1 343.509 38.1539   5
   7  -5   1 328.697 37.4421   4
   7   5   1 327.205 38.9366   7
  -7   5  -2 1723.20 84.4978   4
  -7   5  -2 1791.30 77.6550   5
   7  -5   2 1620.32 71.5430   5
   7   5   2 1740.17 82.9874   5
  -7  -5  -2 1907.20 88.6084   7
   7   5   2 1735.79 86.4551   7
   7   5   3 1.30230 10.4796   3
  -7   5  -3-6.78040 18.9125   4
  -7   5  -3 8.69807 13.6682   5
   7  -5   3-5.45738 10.3994   5
   7   5   3 21.9088 13.5421   5
   7   5   3 19.8653 19.4618   7
  -7  -5  -3 6.52235 17.3974   7
  -7  -5  -3-12.0236 18.1240   5
  -7  -5  -4 139.475 30.7058   7
  -7  -5  -4 133.249 28.2470   5
  -7   5  -4 171.740 31.9194   4
   7  -5   4 136.526 21.8360   7
  -7   5  -4 152.767 21.5740   5
   7  -5   4 164.487 29.0754   4
   7   5   4 161.040 27.9525   5
   7  -5   4 121.681 19.9520   5
   7   5   4 123.560 28.8884   7
   7   5   4 120.744 23.5631   3
   7   5   5 572.606 48.8260   6
   7  -5   5 589.861 37.1433   5
  -7   5  -5 536.022 53.8119   4
   7  -5   5 539.086 54.0863   4
  -7   5  -5 570.614 38.2963   5
   7   5   5 548.662 49.8424   5
   7   5   5 515.518 57.3643   7
   7  -5   5 579.461 41.3802   7
   7   5   5 525.486 47.6547   3
  -7  -5  -5 566.193 51.0089   5
   7   5   6 5.17410 19.7539   7
   7  -5   6-5.36346 10.3741   7
   7  -5   6 18.2085 16.4419   2
   7   5   6 6.97292 14.1917   6
  -7   5  -6-19.3989 21.6806   4
   7   5   6 5.21450 14.1153   5
   7  -5   6 9.67418 7.87809   5
  -7  -5  -6-5.25198 16.4808   5
   7  -5   7 225.219 29.1162   7
  -7   5  -7 196.871 36.7186   4
   7   5   7 217.787 42.1342   7
   7   5   7 230.984 19.0417   4
   7  -5   7 169.325 36.2215   2
   7   5   7 263.296 37.5326   5
   7   5   7 260.349 39.5509   6
  -7  -5  -7 233.213 34.9587   5
   7   5   8 18.1194 19.1535   6
  -7  -5  -8-12.5575 17.9533   5
  -7   5  -8 33.2094 23.8340   4
   7   5   8-1.09627 3.46266   4
   7  -5   8-23.1172 21.4579   2
   7  -5   8 13.4941 13.3554   7
   7   5   8 8.40515 15.2630   5
   7   5   8-28.0358 30.2071   7
  -7   5  -9 442.638 56.8762   4
   7   5   9 434.752 57.5321   6
   7   5   9 491.917 72.1561   7
   7  -5   9 406.158 26.7640   1
  -7  -5  -9 438.232 48.6994   5
  -7  -5  -9 557.261 65.1829   3
   7  -5   9 544.717 46.8753   7
   7  -5   9 526.451 69.4365   2
   7   5  10 3.42626 23.4395   7
  -7   5 -10-11.9935 19.1247   4
   7   5  10-26.6374 22.3724   6
  -7  -5 -10-12.0935 14.8364   5
  -7  -5 -10 69.9628 36.6465   3
   7  -5  10 16.7038 26.2970   2
  -7  -5 -11 69.8299 31.7174   3
   7   5  11 60.4077 35.1324   6
  -7   5 -11-0.69461 23.3355   4
   7   5  11 49.6146 35.4231   7
  -7  -5 -12 146.363 46.6292   3
  -7   5 -12 115.519 36.4532   4
   7   5  12 113.538 40.5297   6
   7   5  12 65.8751 37.8755   7
  -7   5 -13 70.5668 29.3383   4
   7   7 -12 82.6575 37.3535   4
   7  -7 -12 92.5372 38.8249   5
   7   7 -11-26.6402 28.1146   4
   7  -7 -11 23.4995 26.2242   5
   7  -7 -10 0.87597 21.9151   5
  -7   7  10 17.6321 30.1123   6
   7   7 -10 25.6086 25.4184   4
  -7  -7  10-17.1810 13.1486   1
  -7  -7   9 83.4748 23.1272   1
  -7   7   9 76.6100 33.4537   6
   7  -7  -9 46.1218 27.8372   5
   7   7  -9 90.7065 36.5692   4
  -7   7   8 31.8063 23.7810   6
   7   7  -8 37.1849 24.3986   4
  -7  -7   8 56.5072 22.3775   1
   7  -7  -8 15.4848 20.4174   5
   7   7  -8 18.9806 14.7801   5
  -7  -7   7 24.5478 20.0687   1
  -7  -7   7 64.9771 25.2874   2
  -7   7   7 96.3634 31.6789   6
   7   7  -7 75.1364 30.1950   4
   7  -7  -7 50.6686 26.6631   5
   7   7  -7 52.7788 21.1729   5
   7   7  -6 135.935 27.9639   5
  -7   7   6 107.650 34.1108   6
  -7  -7   6 149.573 30.1654   2
   7   7  -6 143.259 38.4613   4
   7  -7  -6 166.295 37.2049   5
  -7  -7   5 783.342 59.5384   2
   7   7  -5 760.376 74.5119   4
  -7   7   5 731.693 41.9082   4
   7  -7  -5 734.299 69.7642   5
   7   7  -5 716.192 60.0481   5
  -7  -7   4 147.395 25.3628   2
  -7   7   4 134.344 21.4497   4
   7   7  -4 102.844 24.8697   5
   7   7  -4 131.500 36.2762   4
   7  -7  -4 99.1599 26.1833   5
  -7   7   3 728.138 49.5150   4
  -7  -7   3 834.110 40.4799   7
   7  -7  -3 750.850 66.6533   5
   7   7  -3 797.375 63.2216   5
   7  -7  -3 763.780 51.8160   4
  -7   7   2 208.852 29.1850   4
   7  -7  -2 252.353 31.9739   4
   7  -7  -2 244.748 40.4409   5
   7   7  -2 247.672 35.9899   5
   7   7  -2 231.438 28.7459   7
   7  -7  -2 302.472 47.4569   7
  -7  -7   2 224.565 26.3326   7
  -7   7   1 25.7901 15.8853   4
   7  -7  -1 46.3016 24.4883   7
  -7   7   1 69.0142 23.1612   5
  -7  -7   1 49.6233 22.9179   5
   7  -7  -1 34.6042 17.0968   4
  -7  -7   1 36.3214 12.9525   7
   7  -7  -1 39.6248 20.8820   5
   7   7  -1 29.5045 15.9444   7
   7   7  -1 57.0920 22.0821   5
  -7  -7   0 4.21170 16.6443   5
  -7   7   0 14.5710 17.1006   4
  -7   7   0 26.8665 19.2311   5
   7  -7   0 9.46199 12.0868   4
  -7  -7   0 4.87262 11.0470   7
   7  -7   0 12.9902 15.1736   5
   7   7   0-3.37708 16.3801   7
  -7  -7  -1 172.111 30.6639   7
   7   7   1 210.098 34.4459   7
  -7   7  -1 138.087 31.0198   4
  -7   7  -1 150.090 28.5191   5
   7  -7   1 151.577 29.1176   4
  -7  -7  -1 128.598 28.4198   5
   7  -7   1 145.792 29.6245   5
  -7   7  -2 1.63915 18.2431   4
  -7   7  -2 16.7719 15.2764   5
   7  -7   2-2.62162 17.0018   5
   7   7   2 1.00280 18.4660   7
  -7  -7  -2 55.1793 24.6621   7
  -7  -7  -2 32.2730 21.4335   5
   7   7   3 38.0583 17.1441   3
  -7   7  -3 19.5335 19.0538   4
  -7   7  -3 27.2297 15.4068   5
   7  -7   3 24.1646 16.0389   5
   7   7   3 53.1157 26.5067   7
  -7  -7  -3 8.45895 14.8323   5
  -7   7  -4 192.686 38.2375   4
  -7  -7  -4 153.268 32.3726   5
  -7   7  -4 133.845 25.0112   5
   7   7   4 164.627 42.0266   7
   7  -7   4 159.150 25.9655   5
   7   7   5 28.5676 25.7273   7
   7  -7   5 30.0489 12.5104   7
  -7   7  -5 36.5464 15.5479   5
  -7  -7  -5 53.7179 21.2678   5
   7  -7   5 44.7452 17.9621   5
  -7   7  -5 101.272 30.7819   4
  -7   7  -6 20.1175 23.1803   4
  -7  -7  -6 34.6766 23.3981   5
   7  -7   6-7.12610 11.6303   7
   7   7   6 10.7670 19.5971   6
  -7   7  -6 21.1965 12.2128   5
   7   7   6-16.9539 28.3771   7
   7  -7   6 45.4645 16.3377   5
   7  -7   7 33.6168 13.3091   7
  -7   7  -7 6.69581 21.7669   4
   7   7   7 15.2697 20.0757   6
   7  -7   7-7.11189 19.5253   2
  -7   7  -7-0.04624 9.36123   5
   7   7   7 8.56218 7.53281   4
   7   7   7 23.3159 26.3977   7
  -7  -7  -7-8.60127 17.9437   5
   7   7   8 1.90170 21.2269   6
  -7   7  -8 22.7413 22.2385   4
  -7  -7  -8-0.72187 20.5979   5
   7  -7   8 25.0145 23.3958   2
   7  -7   9 40.0935 29.6164   2
  -7  -7  -9 58.6246 24.9443   5
  -7   7  -9 69.7904 32.2522   4
   7   7   9 92.7767 42.7155   7
   7   7   9 43.0151 21.6843   6
  -7   7 -10 36.1198 28.1733   4
   7   7  10-27.0599 22.7660   6
   7  -7  10 23.8506 24.5459   2
  -7  -7 -10 11.1461 20.3211   5
  -7   7 -11 11.9929 26.9102   4
   7   7  11 9.71223 20.8031   6
   7  -7  11-8.60972 25.6162   2
   7   7  11 1.31052 26.9099   7
  -7   7 -12-7.44441 22.1632   4
   7   7  12-18.6863 27.9661   6
   7  -9 -11 14.2654 25.8572   5
   7   9 -10 34.7481 31.9178   4
   7  -9 -10 92.2692 38.8379   5
  -7   9   9 211.610 56.4730   6
   7   9  -9 126.627 43.2580   4
   7  -9  -9 81.0699 37.4262   5
  -7  -9   9 87.0157 29.3668   1
  -7   9   8 2.92363 23.5142   6
  -7  -9   8 22.4439 24.7895   1
   7   9  -8 44.2516 30.8078   4
   7  -9  -8 1.09113 20.5433   5
  -7  -9   8-19.7201 19.4834   2
   7   9  -7 2.62365 21.7607   4
   7  -9  -7-12.8377 24.6216   5
  -7   9   7 29.7516 29.3332   6
  -7  -9   7 5.11212 18.9175   2
  -7   9   6-25.8951 21.8644   6
  -7  -9   6 9.62737 17.2673   2
   7   9  -6-9.67784 24.5474   4
   7  -9  -6 29.2939 23.5079   5
  -7   9   5 4.44759 12.6742   4
  -7  -9   5 11.3526 16.8099   2
   7   9  -5 17.2962 25.2113   4
   7  -9  -5-2.66062 25.8025   5
  -7   9   4 25.5264 16.1813   4
  -7  -9   4 25.1905 18.6873   2
   7   9  -4-16.6710 29.2867   4
   7  -9  -4 9.96527 21.5750   5
   7   9  -3 874.129 80.6850   4
   7  -9  -3 668.695 71.8666   5
  -7  -9   3 781.894 47.0364   7
  -7   9   3 719.534 57.2123   4
  -7   9   2 237.663 35.2097   4
   7   9  -2 370.334 55.9981   4
   7  -9  -2 266.665 47.3342   5
  -7  -9   2 276.751 32.7330   7
   7   9  -1 907.950 78.8940   4
  -7  -9   1 900.347 78.9004   5
   7  -9  -1 961.014 82.1122   5
  -7   9   1 947.813 71.4012   4
  -7  -9   1 884.590 62.2334   7
  -7   9   0 785.757 68.0609   4
  -7  -9   0 647.601 57.3586   7
   7  -9   0 772.958 72.4866   5
   7   9   0 708.506 67.3688   4
  -7  -9   0 720.315 71.0487   5
  -7   9  -1 993.606 79.3263   4
   7  -9   1 1000.80 80.2084   5
   7   9   1 1033.12 77.8854   4
  -7  -9  -1 1023.23 84.0835   5
   7  -9   1 1084.88 80.4517   7
   7   9   1 1022.91 80.7997   7
   7  -9   2 90.8050 26.3226   7
  -7   9  -2 49.4152 23.3462   4
   7   9   2 100.637 26.3331   4
   7  -9   2 69.4635 24.6986   5
   7   9   2 110.339 33.8838   7
  -7  -9  -2 110.371 32.2131   5
   7   9   3 148.084 39.0962   7
  -7   9  -3 73.8641 27.5133   4
  -7  -9  -3 142.978 35.0829   5
   7   9   3 98.0973 27.7459   4
   7  -9   3 75.3676 22.4189   7
   7  -9   3 68.2576 25.3979   5
  -7   9  -4 124.743 34.9321   4
  -7  -9  -4 215.790 41.9950   5
   7   9   4 200.341 32.4087   4
   7   9   4 162.177 40.6664   7
   7  -9   4 200.457 36.1679   5
  -7  -9  -5 6.56853 17.9674   5
   7   9   5 52.1574 16.3662   4
  -7   9  -5 39.7762 27.4914   4
   7  -9   5 51.4795 24.2981   5
   7   9   5 26.6636 27.3135   7
  -7   9  -6 57.1130 27.3432   4
  -7  -9  -6 53.8432 25.1890   5
   7   9   6 65.4353 16.4309   4
   7   9   6 30.4416 23.1537   7
   7  -9   6 109.009 24.9852   5
  -7   9  -7 10.2322 22.1948   4
   7   9   7 44.5865 26.8334   6
   7  -9   7 56.6891 38.1444   2
  -7  -9  -7 1.68794 19.7532   5
   7   9   7 6.81469 26.9716   7
   7   9   8 69.5838 40.9307   7
   7  -9   8-59.7781 30.4680   2
  -7  -9  -8 8.89105 20.9315   5
  -7   9  -8-2.30693 23.7883   4
   7   9   8 8.06847 26.3407   6
  -7   9  -9-16.7792 23.2999   4
   7   9   9 48.6095 33.5713   7
  -7  -9  -9 39.1810 30.5758   5
   7   9   9-1.89376 20.6047   6
   7  -9   9 69.8628 36.2968   2
   7   9  10 50.5976 34.4735   6
  -7  -9 -10 44.2440 26.3247   5
   7   9  11 26.4888 32.5349   6
  -7 -11   9 18.7478 23.3880   1
  -7  11   7 211.066 54.2872   6
   7 -11  -7 231.019 56.6098   5
   7  11  -7 238.553 57.7296   4
  -7 -11   6 71.5510 26.8528   2
   7  11  -6 68.3351 38.1376   4
   7 -11  -6 76.6425 36.6174   5
   7 -11  -5-12.8668 19.5925   5
  -7 -11   5-2.79845 15.3966   2
   7  11  -5 38.7249 31.2576   4
  -7  11   4-6.46273 16.4678   4
   7 -11  -4 18.0464 21.8104   5
   7  11  -4-3.30550 27.1257   4
  -7 -11   4 1.68763 16.3023   2
   7  11  -3 7.95828 27.3013   4
   7 -11  -3 12.7986 25.4646   5
  -7  11   3-4.06671 14.7891   4
  -7  11   2-0.64818 15.9259   4
   7 -11  -2 40.7006 27.6939   5
   7  11  -2 74.6913 33.6383   4
  -7  11   1-30.8705 24.3997   4
   7  11  -1-24.8245 25.6787   4
   7 -11  -1 4.42318 25.9702   5
   7 -11   0-0.06110 21.0422   5
  -7  11   0 11.9462 24.1148   4
   7  11   0-6.20188 21.2901   4
  -7 -11   0 20.8508 20.5993   5
  -7  11  -1 62.1093 28.8673   4
   7  11   1 10.6259 18.6811   4
  -7 -11  -1 3.97062 20.6286   5
   7 -11   1 46.7581 26.8063   5
  -7  11  -2 11.4459 24.5826   4
   7  11   2 10.9828 19.1412   4
  -7 -11  -2-52.7133 27.7275   5
   7 -11   2 25.1322 22.3347   5
   7 -11   3 10.8843 19.6021   5
   7  11   3 6.09025 14.4596   4
  -7 -11  -3-2.16845 18.5998   5
   7 -11   4 87.4707 33.4753   5
  -7  11  -4 51.4802 28.8830   4
   7  11   4 91.3099 26.4209   4
  -7 -11  -4 74.2498 36.6511   5
   7 -11   5-1.61684 17.3238   5
  -7  11  -5 28.0836 27.9454   4
  -7 -11  -5-39.5972 21.2938   5
  -7 -11  -6-41.7951 28.1363   5
  -7  11  -6 30.6846 35.2427   4
   7  11   7-36.5923 26.6313   6
   7 -11   7 19.3987 26.9922   2
  -7 -11  -7 55.7376 30.7371   5
   7  11   8 5.10363 27.2539   6
   7 -11   8 18.1865 25.6992   2
  -7 -11  -8 6.58917 23.6176   5
   7  11   9-11.2325 22.3343   6
   7  13  -3 46.6722 34.7065   4
  -7  13   2 37.4291 25.8163   4
   7  13  -2 2.24253 21.0435   4
   7 -13  -1 23.1598 26.7108   5
   7  13  -1 82.4217 34.5457   4
  -7  13   1 32.7677 24.7981   4
   7  13   0 113.667 36.5315   4
  -7  13   0 64.0475 33.7219   4
   7 -13   0 95.7526 39.0709   5
  -7 -13  -1 88.6180 41.6389   5
   7  13   1 0.06400 22.9444   4
  -7  13  -1 12.2431 22.5216   4
   7 -13   1 15.9547 30.5366   5
  -7  13  -2 23.6099 30.1950   4
   7 -13   2 4.07220 24.9917   5
   7  13   2 20.7607 23.1378   4
  -7  13  -3 1.68052 27.2870   4
   7  13   3 24.2817 22.9631   4
   7 -13   3 0.06866 20.0510   5
   7 -13   4 30.6773 24.6807   5
   8   0 -13 61.1950 29.7878   3
   8   0 -12 182.375 41.4174   3
   8   0 -11 13.9627 10.2960   4
   8   0 -11-9.34639 11.6676   5
   8   0 -11 0.66951 16.3542   3
   8   0 -10 718.575 47.1803   4
   8   0 -10 744.113 65.9954   7
   8   0 -10 724.258 54.1936   5
   8   0 -10 698.859 50.9709   1
   8   0 -10 730.695 70.7013   3
   8   0  -9 1.25099 11.5712   1
   8   0  -9 13.9186 12.4177   5
   8   0  -9 8.77914 10.2260   4
   8   0  -9 0.39036 14.5828   7
   8   0  -9 6.87673 17.8544   3
   8   0  -8 120.164 24.1076   7
   8   0  -8 88.6445 20.0692   1
  -8   0   8 80.6659 20.7703   1
   8   0  -8 109.816 22.6041   5
   8   0  -8 110.901 19.3376   4
   8   0  -8 98.2599 26.1672   3
   8   0  -7 1.07733 14.1078   3
   8   0  -7 17.5808 10.7589   1
  -8   0   7 6.40599 11.5427   1
   8   0  -7 4.43636 12.6456   5
   8   0  -7 6.45622 9.66488   7
   8   0  -6 1161.75 64.1964   7
   8   0  -6 1287.10 65.2613   5
   8   0  -6 1178.11 67.0542   3
  -8   0   6 1214.64 61.5217   1
   8   0  -6 1127.70 59.2071   1
   8   0  -6 1286.11 79.5345   6
  -8   0   5 9.45984 11.7268   1
   8   0  -5 7.40517 14.4799   6
   8   0  -5 10.1115 12.5596   5
   8   0  -5 23.2805 14.2724   1
   8   0  -5-7.86157 14.8255   3
   8   0  -4 83.1349 19.8909   6
   8   0  -4 93.2824 18.7419   1
   8   0  -4 101.854 19.3998   3
  -8   0   4 85.7054 19.5950   1
   8   0  -3 9.02875 14.1149   6
   8   0  -3 8.97221 11.0374   1
  -8   0   3 23.4620 17.1705   6
  -8   0   3 25.9433 16.5743   1
   8   0  -3 15.8660 11.0374   3
   8   0  -2 3066.30 80.4543   1
   8   0  -2 2941.25 79.7656   6
  -8   0   2 3152.62 80.9866   6
   8   0  -2 3214.76 62.5364   3
  -8   0   1 26.6683 10.4684   6
   8   0  -1 7.88390 8.55922   6
   8   0  -1 28.8105 13.0578   1
  -8   0   0 1412.96 32.8866   6
   8   0   0 1456.77 51.1005   1
   8   0   1 6.92448 15.1601   7
  -8   0  -1 46.0238 16.2148   1
   8   0   1 18.4957 10.2190   1
   8   0   2 5905.60 88.5022   1
   8   0   2 6038.85 121.831   7
  -8   0  -2 6248.33 91.4063   1
   8   0   3 22.4170 8.46391   1
   8   0   3-1.50708 10.0202   4
  -8   0  -3 7.22429 8.02732   6
   8   0   3 11.2542 13.6806   2
  -8   0  -3 12.8863 8.12965   1
   8   0   3 2.42732 14.9112   7
   8   0   4 508.255 35.6231   4
   8   0   4 485.421 42.3503   7
  -8   0  -4 557.925 35.1268   6
  -8   0  -4 551.493 23.3261   1
   8   0   4 525.047 43.4350   2
   8   0   4 537.522 27.5527   5
  -8   0  -4 508.040 41.1015   7
  -8   0  -5 7.55680 11.4472   7
  -8   0  -5 5.65852 10.3797   6
   8   0   5-0.77911 10.7128   4
   8   0   5-21.5704 19.3335   2
   8   0   5-0.22032 16.8629   7
   8   0   5-5.48153 6.75761   5
   8   0   6 379.476 33.0029   4
  -8   0  -6 415.896 36.3516   4
   8   0   6 430.881 46.3661   2
  -8   0  -6 443.938 42.3154   6
   8   0   6 415.051 21.9074   5
   8   0   6 440.246 45.0630   7
  -8   0  -6 399.631 41.0878   7
  -8   0  -7 3.79227 13.0910   6
   8   0   7-3.28140 15.9786   7
   8   0   7-6.33323 9.68682   4
   8   0   7 2.07250 3.17111   5
  -8   0  -7-0.17146 13.7995   7
  -8   0  -8 87.8038 23.2467   7
  -8   0  -8 108.861 25.9504   6
   8   0   8 91.6393 19.7992   4
   8   0   8 51.7802 21.5010   7
   8   0   9-4.99655 21.2799   7
   8   0   9 10.8432 13.8400   4
  -8   0  -9-6.03263 17.6998   3
   8   0  10 217.360 30.7220   4
  -8   0 -10 273.278 46.4822   3
   8   0  10 205.880 44.9012   7
  -8   0 -11-21.6047 26.9290   3
   8   0  11 55.9453 31.6838   7
   8   0  12 97.1668 34.8858   7
  -8   0 -12 239.364 47.9184   3
  -8   0 -13 13.7543 22.3125   3
   8   0  13 9.06112 29.5198   7
   8  -2 -13 97.2878 34.2880   3
   8   2 -13 112.081 35.7750   3
   8   2 -12 129.917 38.1464   3
   8  -2 -12 105.646 35.9576   3
   8  -2 -11 743.896 63.1141   5
  -8  -2  11 661.809 52.2953   1
   8   2 -11 738.768 76.3817   3
   8  -2 -11 713.153 77.2202   3
   8   2 -11 732.348 61.3062   4
   8  -2 -10 1108.24 69.2909   1
   8   2 -10 1137.54 72.8947   4
   8   2 -10 1162.28 65.2600   5
   8  -2 -10 1219.65 79.4502   5
  -8   2  10 1134.08 103.318   6
   8  -2 -10 1138.86 91.5228   3
  -8  -2  10 1158.98 68.0633   1
  -8   2   9 136.877 37.9328   6
  -8  -2   9 170.466 27.3079   1
   8  -2  -9 176.319 14.9827   4
   8   2  -9 180.381 27.6362   5
   8  -2  -9 163.819 34.0619   3
   8   2  -9 151.953 29.1009   4
   8  -2  -9 191.800 33.9688   5
   8   2  -9 152.508 24.4210   7
   8  -2  -9 154.862 26.1467   1
   8  -2  -8 83.5973 24.1015   5
   8  -2  -8 39.0398 23.5278   7
  -8   2   8 57.6048 28.0569   6
   8   2  -8 64.4145 16.8368   5
   8  -2  -8 50.1766 17.5521   1
   8  -2  -8 63.5737 10.9096   4
  -8  -2   8 64.0137 19.1031   1
   8   2  -8 71.2529 22.5535   4
   8  -2  -8 46.2462 19.3575   3
   8   2  -8 53.5132 15.8385   7
   8   2  -7 907.627 67.4802   2
   8  -2  -7 921.725 62.0792   5
  -8  -2   7 952.509 57.7684   1
   8  -2  -7 966.266 70.1111   3
   8  -2  -7 937.446 71.6389   7
   8   2  -7 959.656 50.3055   7
   8  -2  -7 902.842 57.9137   1
  -8   2   7 899.404 77.4870   6
   8  -2  -6 15.1289 15.6882   6
   8  -2  -6 31.5821 17.2709   3
   8   2  -6 12.8603 17.7412   6
   8   2  -6 26.5457 16.0242   2
   8   2  -6 20.6940 11.0462   7
   8  -2  -6 15.4805 11.8762   1
   8  -2  -6 7.80575 15.7175   5
   8  -2  -6 17.8636 14.8058   7
  -8  -2   6 13.7530 12.4305   1
   8  -2  -5 176.165 31.4876   6
   8   2  -5 169.644 31.3856   6
   8  -2  -5 159.517 26.9749   3
   8   2  -5 140.977 24.5934   2
   8  -2  -5 151.419 26.6566   5
   8  -2  -5 148.916 27.0528   7
   8  -2  -5 152.669 23.6157   1
  -8  -2   5 148.228 23.9939   1
   8   2  -4 1304.95 72.6619   6
   8   2  -4 1520.98 64.2274   2
  -8   2   4 1466.18 63.2775   3
   8  -2  -4 1414.37 63.6468   1
   8  -2  -4 1508.46 71.8378   5
  -8  -2   4 1428.20 63.8478   1
   8  -2  -4 1528.13 68.3562   3
   8   2  -3 25340.0 225.159   2
   8  -2  -3 24946.3 205.358   4
  -8   2   3 26005.8 242.754   3
  -8  -2   3 25322.8 259.085   1
   8  -2  -3 26087.4 261.274   1
  -8   2   2 1536.71 64.0316   6
   8   2  -2 1452.38 42.6079   2
  -8   2   2 1522.80 54.2812   3
   8  -2  -2 1491.98 52.0224   4
   8  -2  -2 1617.90 63.4873   1
   8   2  -2 1467.77 49.5366   7
   8  -2  -1 829.763 41.3783   4
   8  -2  -1 909.212 47.1001   1
   8   2  -1 855.932 41.0077   7
  -8  -2   0 398.359 29.1518   7
   8  -2   0 396.666 31.4078   1
  -8   2   0 398.402 32.3290   4
   8   2   0 378.954 31.4014   7
   8  -2   1 2738.42 77.5685   5
   8   2   1 2842.00 86.0799   7
  -8  -2  -1 2758.39 74.1352   1
   8   2   1 2625.53 51.7611   3
   8  -2   1 2771.84 74.6209   1
  -8   2  -1 2423.31 75.5545   4
   8   2   2 47.3109 19.3813   7
  -8   2  -2 62.2727 18.7376   4
  -8  -2  -2 55.6831 11.1668   2
   8  -2   2 58.7372 15.5452   5
   8   2   2 69.8022 15.9960   5
   8  -2   2 56.0036 13.9119   1
   8   2   2 53.2168 11.9545   3
  -8  -2  -2 97.0221 16.2402   3
  -8   2  -3 37.4722 16.1749   4
   8   2   3 54.1864 12.0208   6
   8   2   3 71.4499 15.2015   5
  -8  -2  -3 58.7689 13.4643   2
   8   2   3 82.2275 24.6343   7
   8  -2   3 59.8651 12.4288   5
  -8  -2  -3 68.5805 15.4429   3
   8  -2   3 52.2712 12.2949   1
   8  -2   3 74.5526 19.5358   7
   8  -2   4 12293.2 192.340   4
   8   2   4 12323.5 165.495   6
   8  -2   4 12056.9 122.218   5
   8   2   4 12460.6 164.525   4
   8  -2   4 12175.2 186.884   7
   8  -2   4 12536.7 131.154   1
  -8   2  -4 12629.7 199.526   4
   8   2   4 12488.5 175.481   5
  -8  -2  -4 12411.6 178.647   3
  -8  -2  -4 12372.6 186.038   2
   8   2   4 12302.8 220.851   7
  -8   2  -5 1625.94 75.7748   4
  -8  -2  -5 1792.06 90.4696   7
   8   2   5 1750.18 90.5834   7
   8   2   5 1680.38 70.8089   6
   8   2   5 1690.27 60.3830   4
   8   2   5 1737.69 66.0012   5
   8  -2   5 1679.69 77.1602   4
  -8  -2  -5 1772.42 79.4572   2
  -8  -2  -5 1624.92 73.4421   3
   8  -2   5 1698.74 75.8436   7
   8  -2   5 1635.92 42.5620   1
  -8   2  -6 818.470 53.9182   7
   8   2   6 802.210 42.3509   4
   8  -2   6 834.449 65.0733   2
  -8   2  -6 814.989 56.8521   6
   8   2   6 834.594 66.9864   7
   8   2   6 797.672 57.8115   6
   8  -2   6 798.607 55.6403   4
  -8  -2  -6 878.538 63.6989   2
  -8  -2  -6 805.910 32.6136   1
  -8  -2  -6 762.868 56.6728   3
   8  -2   6 686.559 20.6784   1
   8  -2   6 835.641 56.7648   7
  -8  -2  -6 913.400 68.4009   7
  -8   2  -6 857.857 57.2009   4
   8   2   6 870.371 48.3402   5
   8  -2   7 37.7316 17.1562   7
   8   2   7 50.7802 14.0089   5
  -8   2  -7 35.2971 16.4168   4
  -8  -2  -7 26.6515 6.46864   1
  -8   2  -7 42.1734 21.8094   6
  -8  -2  -7 32.2568 15.1778   2
   8   2   7 20.1783 18.0026   6
  -8   2  -7 31.0616 14.1080   7
  -8  -2  -7 53.5591 20.8879   3
   8  -2   7 35.1773 21.3381   2
   8  -2   7 39.0587 16.2979   4
   8   2   7 42.4856 11.3708   4
   8   2   7 13.5828 17.4624   7
   8   2   8 150.557 31.3617   7
  -8   2  -8 160.226 29.9860   4
  -8   2  -8 207.730 33.4456   7
   8  -2   8 186.916 38.1980   2
   8   2   8 162.676 21.3238   4
   8  -2   8 177.835 29.8154   4
   8   2   8 179.000 22.1165   5
  -8  -2  -8 150.935 31.1981   3
  -8   2  -8 161.313 32.2164   6
   8  -2   8 173.705 32.1999   7
  -8   2  -9 6.98489 15.3834   4
  -8  -2  -9 2.48647 20.3073   3
   8   2   9 25.8950 25.6448   7
   8   2   9 1.39140 8.40122   4
   8   2   9 9.46263 8.78482   5
   8  -2   9 2.62228 13.1834   4
  -8   2  -9-5.73396 12.5272   7
   8  -2   9-25.1482 20.3857   7
  -8   2 -10 29.4373 17.9731   4
   8   2  10-17.3748 24.2828   7
   8  -2  10-6.55162 15.7230   7
  -8  -2 -10 11.0330 18.6605   3
  -8   2 -11 38.0289 22.9866   4
   8   2  11 32.9203 24.2663   7
   8  -2  11 35.2427 25.7858   7
  -8  -2 -11 49.5678 23.5183   3
   8  -2  12-13.9451 21.5834   7
  -8  -2 -12 18.5355 21.4644   3
  -8   2 -12 18.3509 17.6988   4
   8   2  13 22.0421 30.3626   7
  -8  -2 -13 9.18372 25.3935   3
   8   2  14-27.6890 30.6127   7
   8  -4 -12 167.534 47.2480   3
  -8   4  12 83.4901 35.9224   6
   8   4 -12 192.092 39.0023   4
  -8   4  11 10.7862 32.7938   6
   8   4 -11 3.53717 17.9798   4
   8  -4 -11-4.08027 17.5006   5
   8   4 -10 898.639 77.0643   4
   8   4 -10 955.866 60.9701   5
   8  -4 -10 911.540 76.5595   5
  -8   4  10 919.740 94.9286   6
  -8  -4  10 933.744 64.7462   1
   8  -4 -10 979.619 89.6681   3
  -8  -4   9 48.9388 18.9689   1
   8  -4  -9 128.680 36.1895   3
   8   4  -9 30.5444 14.3662   5
  -8   4   9 100.819 36.8193   6
   8   4  -9 43.8492 21.1915   4
   8  -4  -9 68.3097 23.7054   5
   8  -4  -8 203.480 41.1357   3
   8   4  -8 117.270 21.4091   5
  -8   4   8 119.553 36.2285   6
   8   4  -8 136.354 30.8216   4
   8  -4  -8 131.447 28.5880   5
  -8  -4   8 120.518 22.2696   1
   8  -4  -8 133.671 26.6439   1
   8  -4  -7 275.322 36.2536   1
  -8   4   7 307.809 45.5322   6
  -8   4   7 274.118 39.8735   5
  -8  -4   7 259.822 33.2231   1
   8  -4  -7 265.221 40.1926   5
   8   4  -7 301.555 33.5702   5
   8  -4  -6 6.10714 12.5215   1
  -8  -4   6 11.3554 14.7199   1
   8  -4  -6 8.16558 4.21479   4
  -8   4   6 7.43995 13.9029   5
   8   4  -6-4.90214 11.3918   5
   8  -4  -6 22.2821 17.5115   5
  -8   4   6-23.2227 23.6009   6
   8  -4  -5 967.952 37.3502   4
  -8   4   5 1000.70 72.3375   6
  -8   4   5 998.364 69.1824   5
   8  -4  -5 930.712 66.0463   5
   8  -4  -5 1010.03 63.1761   1
  -8  -4   5 945.576 59.5641   1
  -8   4   5 985.822 63.5089   3
   8   4  -5 931.588 55.1189   5
   8  -4  -5 996.789 75.9621   7
  -8   4   4 200.194 31.5349   5
  -8   4   4 191.445 28.1673   3
  -8  -4   4 121.483 22.3692   1
   8  -4  -4 192.194 30.4742   5
   8  -4  -4 165.177 18.4269   4
   8   4  -4 131.705 11.1144   7
   8   4  -4 156.093 25.3555   5
   8  -4  -3 2137.14 67.0435   4
   8   4  -3 2165.77 53.4723   7
   8   4  -3 2288.50 86.1937   5
  -8   4   3 2343.24 98.3675   5
  -8   4   3 2324.60 86.6579   3
  -8   4   2 115.561 18.7833   4
  -8  -4   2 126.681 15.5092   7
   8   4  -2 131.606 23.1515   5
   8  -4  -2 138.405 20.8232   4
   8   4  -2 117.326 17.3963   7
  -8   4   2 163.094 27.0958   5
  -8  -4   2 134.555 15.3487   2
  -8   4   1 7625.53 141.785   4
   8  -4  -1 8187.44 144.167   4
  -8   4   1 8487.10 173.075   5
   8   4  -1 8184.30 160.915   5
   8   4  -1 7579.42 131.317   7
  -8  -4   1 7944.32 128.856   7
  -8  -4   0 335.391 31.9546   7
  -8   4   0 379.076 36.6338   5
   8  -4   0 369.851 36.6633   5
   8   4   0 440.939 40.2200   5
   8  -4   0 366.260 33.7156   4
   8   4   0 370.626 33.7293   7
  -8   4   0 355.249 34.4057   4
   8  -4   1 12.1727 13.8158   5
  -8   4  -1-0.56491 12.6965   5
   8   4   1-3.89370 16.1102   7
  -8  -4  -1 1.90040 12.6053   7
  -8   4  -1-0.37339 13.2661   4
   8   4   1 6.13798 14.3833   5
  -8   4  -2 4718.00 114.937   5
   8  -4   2 4390.23 109.101   5
  -8   4  -2 4209.83 122.898   4
   8   4   2 4949.82 130.247   5
   8   4   2 4459.50 101.970   3
   8   4   2 4622.65 132.610   7
  -8  -4  -2 4872.28 134.560   7
  -8   4  -3 2737.16 105.068   4
   8   4   3 2928.14 101.816   5
  -8   4  -3 2948.34 86.8649   5
   8  -4   3 2820.00 82.4547   5
   8   4   3 2889.75 88.6852   3
  -8  -4  -3 2966.13 102.694   5
   8   4   3 2803.12 111.758   7
   8   4   4 105.881 28.1200   7
   8  -4   4 99.6910 19.1863   7
  -8  -4  -4 108.550 23.8504   5
  -8   4  -4 136.076 28.1722   4
  -8   4  -4 97.0420 16.7524   5
   8  -4   4 84.7211 23.9359   4
   8   4   4 97.4545 20.8982   6
   8  -4   4 85.9043 15.8487   5
   8   4   4 97.2719 21.0239   5
   8   4   4 104.117 19.9815   3
  -8  -4  -5 17.6695 14.3233   7
   8   4   5 10.0377 14.5315   6
   8  -4   5 6.92904 10.7989   7
  -8  -4  -5 11.0103 14.2964   5
  -8   4  -5 26.3590 20.8881   4
  -8  -4  -5 25.9859 13.2723   2
   8  -4   5 41.3274 18.1197   4
   8   4   5-2.50768 11.9274   5
   8   4   5 4.86443 10.8446   3
   8  -4   5 15.2113 8.82137   5
   8   4   5-4.45075 17.7443   7
  -8   4  -6 556.290 54.1450   4
  -8  -4  -6 587.321 54.3806   3
   8  -4   6 642.210 55.6806   4
   8   4   6 663.860 52.0080   5
   8   4   6 555.947 49.5023   6
  -8  -4  -6 595.401 55.9797   2
   8  -4   6 605.819 27.2528   5
  -8  -4  -6 528.697 47.5389   5
   8   4   6 581.577 60.8225   7
   8  -4   6 652.445 61.6759   2
   8  -4   6 630.759 47.1460   7
   8   4   6 548.651 34.1008   4
   8  -4   7 19.3505 14.8401   7
   8   4   7 7.06686 6.85901   4
  -8   4  -7 1.79923 15.3351   4
   8   4   7-11.7913 16.2645   6
   8  -4   7 5.83302 18.4847   2
  -8  -4  -7-12.4705 14.5183   5
   8   4   7-4.33381 11.2507   5
  -8  -4  -7-0.34140 19.2262   3
   8   4   7-11.7276 23.6709   7
  -8  -4  -8 16.2037 23.0214   3
  -8   4  -8-8.33655 17.3261   4
   8  -4   8 1.43861 4.16430   1
   8   4   8 3.25295 16.1681   6
   8   4   8 16.6577 9.12151   4
   8  -4   8 17.3117 18.0490   2
   8   4   8 39.5350 28.2411   7
   8   4   8 2.12718 12.7303   5
   8  -4   8 18.8042 18.3193   7
  -8  -4  -8 3.54296 12.5886   5
   8   4   9 277.874 53.4968   7
  -8  -4  -9 204.068 40.3725   3
   8  -4   9 238.853 46.8036   2
   8   4   9 222.288 40.5155   6
   8   4   9 256.930 34.9142   5
  -8   4  -9 233.730 41.4637   4
   8  -4   9 254.044 37.2124   7
  -8  -4 -10 63.1720 28.2631   3
  -8   4 -10 91.2582 26.9019   4
   8   4  10 65.9130 27.4694   6
   8   4  10 47.0445 32.6866   7
   8  -4  10 56.4306 32.7818   2
   8  -4  10 76.6229 23.4112   7
  -8   4 -11 34.5954 22.3648   4
   8   4  11 64.7257 31.0092   7
  -8  -4 -11 62.5034 32.2705   3
  -8  -4 -12 15.1577 21.7769   3
  -8   4 -12 66.8875 31.6462   4
   8   4  12 98.1663 45.4966   7
   8   4  13 1.30197 27.6980   7
   8   6 -13 40.8031 26.2107   4
   8   6 -12 35.2752 25.5099   4
   8  -6 -12 58.2640 34.9551   5
  -8   6  11-52.1937 33.2832   6
   8   6 -11 16.3281 24.8079   4
   8  -6 -11 1.52347 20.7896   5
   8   6 -10 48.0455 22.8294   4
  -8   6  10-0.15364 25.1719   6
   8  -6 -10 28.8137 25.0458   5
  -8  -6  10 23.6669 16.1300   1
  -8   6   9 244.619 49.0711   6
  -8  -6   9 185.693 31.7838   1
   8   6  -9 177.199 37.2433   4
   8  -6  -9 162.715 34.8065   5
  -8   6   8 172.128 44.2133   6
  -8  -6   8 219.643 37.0369   1
   8   6  -8 201.307 42.5501   4
   8  -6  -8 184.280 40.1576   5
   8   6  -8 149.174 28.4718   5
  -8   6   7 426.478 58.1594   6
   8   6  -7 371.096 53.0533   4
   8   6  -7 364.654 41.2017   5
  -8  -6   7 444.061 49.0224   1
   8  -6  -7 425.177 54.8559   5
  -8   6   6 4305.34 170.244   6
   8  -6  -6 4196.87 160.455   5
   8   6  -6 4501.35 174.671   4
  -8  -6   6 4446.73 145.662   1
   8   6  -6 4336.19 137.344   5
  -8   6   5 2.61263 18.8152   6
   8  -6  -5 18.9597 10.4828   4
   8   6  -5 22.2807 16.4714   5
  -8  -6   5 19.0327 13.8374   2
   8  -6  -5-9.17934 21.1268   5
  -8  -6   4 1172.44 62.3651   2
   8  -6  -4 1185.41 81.1908   5
   8  -6  -4 1151.37 54.8265   4
   8   6  -4 1217.52 72.9690   5
  -8   6   4 1168.77 54.4471   4
   8  -6  -3 223.084 27.2096   4
  -8   6   3 211.973 35.2638   5
  -8   6   3 200.735 25.1432   4
   8  -6  -3 178.592 33.6031   5
   8   6  -3 190.856 20.1328   7
   8  -6  -3 188.722 34.7768   7
   8   6  -3 172.229 30.3024   5
  -8  -6   3 172.586 21.8485   2
  -8  -6   3 198.936 18.1866   7
  -8   6   2 128.812 22.1249   4
  -8  -6   2 123.984 17.9550   7
   8   6  -2 132.943 25.6715   5
   8  -6  -2 132.819 22.8448   4
  -8   6   2 173.684 31.6852   5
   8   6  -2 134.286 20.2534   7
   8  -6  -2 150.314 31.2086   5
   8  -6  -1 585.214 45.5637   4
  -8   6   1 684.276 56.9734   5
   8  -6  -1 592.819 55.3396   5
   8   6  -1 546.136 50.7395   5
   8   6  -1 558.792 44.0258   7
  -8  -6   1 588.797 42.5494   7
  -8   6   1 495.357 43.7556   4
  -8   6   0 4.09821 14.5749   4
   8  -6   0 15.0142 13.3882   4
  -8   6   0 0.61324 13.3596   5
   8  -6   0 3.75356 14.7930   5
   8   6   0 12.3479 15.6950   5
  -8  -6   0 14.9828 13.0025   7
   8   6   0 10.8282 13.1496   7
  -8   6  -1 702.326 56.4594   4
   8  -6   1 715.555 56.0838   5
   8  -6   1 784.782 58.1389   4
   8   6   1 736.434 58.5924   5
  -8   6  -1 788.329 58.3829   5
   8   6   1 715.633 59.0871   7
  -8  -6  -1 766.139 58.2395   7
  -8   6  -2 788.746 62.3982   4
   8  -6   2 887.461 63.3810   4
  -8   6  -2 812.142 58.2331   5
   8  -6   2 785.733 56.2687   5
   8   6   2 821.287 62.6537   5
  -8  -6  -2 721.333 60.8736   5
   8   6   2 776.081 63.1238   7
  -8  -6  -2 751.336 60.9490   7
  -8  -6  -3 196.935 34.9680   7
   8   6   3 176.779 28.7121   3
  -8   6  -3 145.550 30.3226   4
  -8   6  -3 161.174 26.0639   5
   8  -6   3 181.192 31.8542   4
   8  -6   3 139.273 25.8506   5
   8   6   3 184.655 30.6420   5
   8   6   3 151.739 33.7309   7
  -8  -6  -3 190.766 34.3968   5
   8   6   4 247.441 42.9583   7
  -8   6  -4 238.167 40.1807   4
  -8   6  -4 276.265 31.8445   5
   8  -6   4 262.088 30.8949   5
  -8  -6  -4 295.201 41.6334   5
   8   6   4 276.404 39.1873   5
   8   6   4 255.236 32.4092   3
   8  -6   5 104.962 20.6734   7
  -8   6  -5 93.7553 19.4171   5
  -8  -6  -5 73.4534 24.0667   5
  -8   6  -5 140.324 36.0140   4
   8  -6   5 126.442 21.7997   5
   8   6   5 73.1347 19.0804   3
   8   6   5 114.732 33.6238   7
   8  -6   6 21.7940 15.4692   7
  -8   6  -6 0.41554 17.7951   4
   8   6   6-0.32575 17.2085   6
  -8   6  -6 15.0251 12.9392   5
   8   6   6-11.1004 20.0093   7
  -8  -6  -6 9.83889 15.5231   5
   8  -6   6 7.27424 9.45274   5
   8   6   7 125.736 36.9901   7
   8   6   7 197.671 35.5043   6
   8   6   7 195.243 20.2212   4
  -8   6  -7 192.846 38.8020   4
   8  -6   7 217.829 21.2438   5
  -8  -6  -7 161.780 34.7914   5
   8  -6   7 199.447 43.5744   2
   8  -6   7 193.429 28.8758   7
   8   6   8 45.6201 25.1402   6
  -8   6  -8 39.1765 20.9770   4
   8  -6   8 24.4237 24.1878   2
  -8  -6  -8 47.1970 14.8436   5
   8  -6   8 36.8568 13.7421   7
   8   6   8 10.5526 24.5683   7
   8   6   9 82.7777 28.3614   6
   8  -6   9 70.2102 31.6015   2
  -8  -6  -9 117.347 31.8806   5
  -8   6  -9 51.4397 25.4739   4
   8   6   9 125.868 42.4507   7
  -8   6 -10 187.622 44.2987   4
   8   6  10 183.582 42.6920   6
   8  -6  10 169.943 46.7267   2
  -8  -6 -10 122.131 30.2722   5
   8   6  10 90.0561 33.9304   7
  -8   6 -11-31.1350 30.1996   4
   8   6  11-32.1022 31.0296   6
   8  -6  11 12.3842 24.5634   2
   8   6  11-15.5109 35.8238   7
   8   6  12 20.3836 21.9915   6
  -8   6 -12 49.0928 27.6995   4
  -8   6 -13 6.59796 28.3699   4
   8  -8 -12-5.61273 20.3921   5
   8   8 -11 45.3468 34.1611   4
   8  -8 -11 54.8714 28.7532   5
  -8   8  10 45.8849 37.1482   6
  -8  -8  10-4.64980 17.3734   1
   8   8 -10 31.3621 32.9465   4
   8  -8 -10-30.7212 26.7400   5
  -8   8   9 1.76950 24.5136   6
   8   8  -9-29.1760 30.3401   4
   8  -8  -9-5.19368 21.5448   5
  -8  -8   9 17.3013 17.6709   1
  -8  -8   8 64.3872 24.0373   1
  -8   8   8 124.672 41.0020   6
   8   8  -8 96.2319 38.1281   4
   8  -8  -8 76.7623 25.9382   5
  -8   8   7 217.094 48.2140   6
   8   8  -7 238.507 51.2303   4
  -8  -8   7 254.079 43.5136   1
   8  -8  -7 314.307 51.5388   5
  -8  -8   7 263.150 42.3197   2
  -8   8   6-6.36444 24.4510   6
  -8  -8   6 41.7642 22.6467   2
   8   8  -6 10.8236 22.6467   4
   8  -8  -6 5.02354 20.5387   5
  -8  -8   5 499.536 47.4269   2
   8   8  -5 510.983 65.4040   4
  -8   8   5 527.877 40.5834   4
   8  -8  -5 578.470 66.1354   5
  -8   8   4 146.705 24.7257   4
  -8  -8   4 113.207 22.5848   2
   8   8  -4 84.0354 28.0445   4
   8  -8  -4 107.079 33.5023   5
  -8   8   3 683.192 53.3182   4
  -8  -8   3 700.621 51.0871   2
   8  -8  -3 615.619 65.3246   5
  -8  -8   3 695.601 41.7896   7
  -8   8   2 253.104 33.4344   4
   8  -8  -2 265.617 36.1786   4
   8  -8  -2 238.544 42.1622   5
  -8  -8   2 277.068 30.5836   7
  -8  -8   1 208.098 30.1932   7
  -8   8   1 214.142 37.0617   4
   8  -8  -1 182.775 31.9909   4
   8  -8  -1 199.405 38.3899   5
   8   8  -1 222.977 33.5597   7
  -8  -8   0 955.328 65.6726   7
   8  -8   0 916.330 75.4697   5
  -8  -8   0 917.589 75.0510   5
  -8   8   0 973.276 72.2316   4
   8   8   0 912.779 67.6233   7
  -8   8  -1 2339.56 115.066   4
   8  -8   1 2294.57 112.670   5
  -8  -8  -1 2252.95 116.091   5
  -8  -8  -1 2252.78 108.441   7
   8   8   1 2331.02 113.538   7
  -8  -8  -2 62.2862 24.3242   5
  -8   8  -2 58.3613 25.6504   4
   8  -8   2 26.3693 16.8880   5
   8   8   2 21.8646 20.2121   7
  -8  -8  -3 67.3631 25.9348   5
  -8   8  -3 58.6538 24.9509   4
   8   8   3 118.902 36.7144   7
  -8   8  -3 111.787 28.0725   5
   8  -8   3 90.4218 26.0221   5
  -8   8  -4 37.4868 25.5400   4
   8   8   4 15.3735 22.0366   7
  -8   8  -4 4.60187 12.8440   5
  -8  -8  -4-35.6096 26.8942   5
   8  -8   4 2.46813 13.3561   5
   8  -8   5 92.4624 21.2132   7
   8   8   5 60.7766 26.7080   7
  -8  -8  -5 70.3087 24.7640   5
  -8   8  -5 84.8514 31.4536   4
  -8   8  -5 73.8188 21.7938   5
   8  -8   5 47.0930 18.1766   5
   8   8   6 10.2619 25.2575   7
   8   8   6 22.6182 20.6585   6
  -8   8  -6-5.84490 22.3927   4
  -8   8  -6 20.5931 12.7972   5
   8  -8   6-4.88151 10.9335   5
   8  -8   6-0.34168 12.5617   7
  -8  -8  -6 54.6798 28.9402   5
   8   8   7 78.4608 39.3759   7
   8   8   7 70.5302 25.8309   6
   8  -8   7 93.7301 35.1100   2
  -8  -8  -7 74.8772 29.3321   5
  -8   8  -7 98.9330 35.2768   4
   8  -8   7 86.9797 20.2203   5
   8  -8   7 74.8012 17.9390   7
   8   8   8 75.2287 29.0904   6
   8  -8   8 75.8583 31.5875   2
   8   8   8 112.251 45.8618   7
  -8   8  -8 93.3953 34.9014   4
  -8  -8  -8 129.992 36.6499   5
  -8  -8  -9 47.3463 30.2698   5
  -8   8  -9 28.4615 26.5633   4
   8  -8   9 7.53567 25.0806   2
   8   8   9 56.8138 39.7407   7
   8   8   9 30.6178 24.4364   6
  -8   8 -10 7.19390 22.2910   4
   8   8  10-25.8247 26.6814   6
  -8  -8 -10-13.8595 19.9167   5
   8   8  11-21.9674 30.3255   6
  -8   8 -11 27.2785 24.1357   4
  -8 -10   9-8.44798 24.2368   1
   8 -10  -9 30.7820 31.5630   5
  -8  10   8 59.8537 30.1276   6
   8  10  -8 57.8767 30.7345   4
   8 -10  -8 83.5352 37.4153   5
  -8 -10   8 58.5939 28.6222   1
  -8  10   7 184.450 50.9580   6
   8  10  -7 210.265 51.4484   4
  -8 -10   7 118.219 31.0667   2
   8 -10  -7 134.814 43.4966   5
  -8  10   6 26.9069 29.6722   6
  -8 -10   6 21.6488 19.4834   2
   8  10  -6 2.41152 23.2917   4
   8 -10  -6 6.42409 25.3143   5
  -8 -10   5 24.7355 14.0580   2
   8  10  -5 12.6882 30.1370   4
  -8  10   5 33.3921 15.7083   4
   8 -10  -5 49.5841 27.3506   5
  -8  10   4 7.92375 15.0186   4
  -8 -10   4 3.88294 16.2563   2
   8  10  -4-12.3370 25.9369   4
   8 -10  -4-10.0178 23.7101   5
   8  10  -3 22.6820 27.2478   4
   8 -10  -3 67.9751 30.9705   5
  -8  10   3 43.3696 17.6587   4
  -8  10   2 145.559 30.8626   4
   8  10  -2 129.529 36.1924   4
   8 -10  -2 127.008 35.7353   5
  -8  10   1 344.700 46.3731   4
   8  10  -1 370.103 54.9050   4
   8 -10  -1 403.434 59.9160   5
  -8 -10   1 353.507 43.7357   7
  -8  10   0-4.79818 19.4463   4
  -8 -10   0 44.9902 24.1183   5
   8  10   0 19.8588 23.3661   4
   8 -10   0 23.1787 19.7103   5
  -8  10  -1 138.769 39.7399   4
  -8 -10  -1 140.451 38.0661   5
   8  10   1 135.265 31.9897   4
   8 -10   1 143.018 36.6557   5
  -8 -10  -2 22.8743 19.8822   5
  -8  10  -2 94.8594 34.6838   4
   8  10   2 90.6763 28.8590   4
   8  10   2 56.6389 29.9601   7
   8 -10   2 61.0184 25.8643   5
  -8  10  -3-2.90957 24.2205   4
   8  10   3 8.87996 15.4623   4
   8 -10   3 1.98738 19.3884   5
   8  10   3 18.9102 28.3349   7
  -8 -10  -3 2.00881 24.6620   5
   8  10   4 38.6848 20.4763   4
   8 -10   4 1.60157 18.2188   5
  -8  10  -4 32.3495 28.7566   4
  -8 -10  -4 13.4870 22.9423   5
   8  10   4 20.7161 31.0216   7
  -8  10  -5 7.00710 24.2232   4
  -8 -10  -5 4.39143 23.4397   5
   8  10   5 39.8308 18.9884   4
   8 -10   5 18.7739 14.6617   5
   8  10   5 12.2838 24.8983   7
  -8 -10  -6 2.12610 23.9358   5
  -8  10  -6 59.6587 33.8293   4
   8 -10   6 79.1996 22.5069   5
   8  10   6 12.8010 27.5319   7
   8  10   7 51.3043 28.7247   6
  -8 -10  -7 66.9049 34.1657   5
  -8  10  -7 16.4908 25.6862   4
   8  10   7 73.2969 38.8577   7
  -8 -10  -8 156.019 44.3795   5
   8  10   8 137.763 40.2206   6
   8 -10   8 210.246 52.9898   2
  -8  10  -8 98.1510 42.4351   4
   8  10   8 281.142 68.3822   7
   8  10   9 145.858 46.7198   6
  -8 -10  -9 117.493 41.7503   5
   8  10  10 33.0168 31.1194   6
  -8 -10 -10-9.70272 21.1403   5
   8  12  -5 94.4020 42.0708   4
   8  12  -4-20.5992 26.5163   4
   8 -12  -4-18.6664 24.6174   5
  -8  12   3-4.80981 16.7447   4
   8  12  -3 30.8578 31.7826   4
   8 -12  -3 10.1449 27.1329   5
  -8  12   2 0.94635 18.1342   4
   8  12  -2 12.9959 23.5069   4
   8 -12  -2-5.70558 21.2148   5
  -8  12   1 20.9738 23.3337   4
   8  12  -1 58.2494 30.7054   4
   8 -12  -1-10.4661 26.6744   5
  -8  12   0 19.2329 27.5504   4
   8  12   0-9.80407 23.9047   4
   8 -12   0 13.4827 29.2312   5
  -8 -12  -1 202.190 48.4283   5
  -8  12  -1 247.230 52.0619   4
   8  12   1 136.234 37.6162   4
   8 -12   1 151.606 42.5854   5
  -8  12  -2 51.5007 36.4246   4
   8  12   2 14.0627 18.0067   4
  -8 -12  -2 36.6213 27.6625   5
   8 -12   2 12.0348 20.6115   5
  -8  12  -3 35.5322 29.4954   4
   8  12   3 76.5161 27.8213   4
   8 -12   3 99.5395 34.9877   5
  -8 -12  -3-35.0979 32.1928   5
   8 -12   4 32.4999 25.5141   5
  -8  12  -4 42.9048 26.6166   4
  -8 -12  -4 72.4872 36.8497   5
  -8  12  -5 31.7587 32.5231   4
  -8 -12  -5-22.8590 22.2723   5
   8 -12   5 39.6491 24.3946   5
   8  12   7-14.5629 27.7814   6
  -8  14   1 65.1785 33.7545   4
  -8  14   0 2.11001 26.9423   4
   8  14   0 8.46085 22.2127   4
   8  14   1 27.9141 26.1223   4
   8  14   2 0.40480 21.8095   4
   9  -1 -13 10.0734 19.6124   3
   9   1 -13 52.2038 36.5642   3
   9  -1 -12 40.7747 24.4142   3
   9   1 -12 38.8019 32.0440   3
   9   1 -11 201.739 29.9025   4
   9   1 -11 178.769 26.6122   5
   9  -1 -11 233.376 38.2446   5
   9   1 -11 186.407 40.2366   3
   9  -1 -11 173.078 42.4026   3
   9   1 -10 500.947 49.0271   7
   9  -1 -10 519.602 35.2509   4
   9   1 -10 508.868 45.9118   4
   9   1 -10 577.964 50.4966   5
   9  -1 -10 501.132 49.3540   5
  -9  -1  10 543.474 48.9477   1
   9   1 -10 460.073 57.4570   3
   9  -1 -10 485.077 46.5571   1
   9  -1 -10 599.721 68.6231   3
  -9  -1   9 19.0979 14.7706   1
   9  -1  -9 9.63111 17.8769   3
   9   1  -9 14.3626 10.4959   5
   9  -1  -9 14.2299 10.5271   4
   9  -1  -9 14.8125 18.7541   5
   9  -1  -9 6.70391 13.8192   7
   9   1  -9-15.7668 16.0264   4
   9  -1  -9 2.64581 11.1960   1
   9   1  -9 6.81334 18.4875   3
   9   1  -9 9.83354 13.7727   7
  -9   1   8 644.850 69.2142   6
  -9  -1   8 715.935 53.1584   1
   9   1  -8 638.369 50.4846   5
   9  -1  -8 635.575 53.2636   5
   9  -1  -8 651.446 59.5347   7
   9   1  -8 607.800 57.2147   3
   9  -1  -8 729.418 64.5291   3
   9  -1  -8 620.568 49.6996   1
   9   1  -8 666.978 52.4365   7
   9  -1  -7 25.3300 15.7232   3
  -9   1   7 19.3377 23.0225   6
   9   1  -7 37.2522 15.5103   5
   9  -1  -7 15.1434 14.2814   7
   9  -1  -7 31.6363 17.2304   5
   9   1  -7 13.1492 18.9867   2
   9  -1  -7 17.1036 12.0843   1
   9   1  -7 36.1835 14.0308   7
  -9  -1   7 25.2713 12.6461   1
   9   1  -7 48.0203 17.4357   1
   9   1  -6 386.844 46.5202   6
  -9   1   6 304.846 47.0289   6
   9  -1  -6 328.309 37.5715   5
   9   1  -6 329.057 34.8951   1
   9   1  -6 373.408 35.3471   7
   9  -1  -6 361.599 38.5774   3
  -9   1   6 317.341 33.6583   1
   9  -1  -6 313.110 34.1411   1
   9  -1  -6 341.028 38.4682   7
  -9  -1   6 301.123 33.6777   1
   9  -1  -6 356.404 43.4862   6
   9   1  -5 1359.72 79.0056   6
   9  -1  -5 1267.23 62.5937   1
   9  -1  -5 1292.84 68.4331   5
   9  -1  -5 1248.63 72.2784   6
  -9   1   5 1198.15 61.8111   1
   9   1  -5 1199.04 62.7756   1
   9  -1  -5 1345.80 66.3386   3
  -9  -1   5 1301.09 64.0114   1
  -9   1   4 1499.62 68.1874   1
  -9   1   4 1589.71 80.1954   6
   9   1  -4 1456.68 74.4518   6
   9  -1  -4 1476.57 65.1298   1
   9  -1  -4 1492.26 70.5650   5
   9   1  -4 1499.03 65.9313   1
   9  -1  -4 1527.92 65.2576   3
  -9  -1   4 1513.41 66.7341   1
   9  -1  -4 1465.91 72.5816   6
   9   1  -3 19370.2 238.711   6
  -9   1   3 20022.2 248.022   6
  -9   1   3 18657.6 191.345   3
   9   1  -3 18137.6 219.972   1
   9  -1  -3 19372.8 200.483   3
   9  -1  -3 18784.5 222.365   1
   9  -1  -3 18846.5 229.518   6
   9  -1  -2 3568.51 92.7161   1
  -9   1   2 3633.95 73.7482   3
   9   1  -2 3579.22 95.6521   1
  -9   1   2 3713.34 95.0269   6
   9   1  -2 3633.18 91.0892   6
   9   1  -1 431.505 28.0114   6
  -9   1   1 426.423 30.6613   6
   9   1  -1 423.850 33.7205   1
   9  -1  -1 390.432 30.2512   1
   9   1  -1 446.245 32.7223   7
   9  -1   0 345.728 27.5273   1
   9   1   0 362.240 31.7752   7
   9   1   0 366.692 29.3201   1
   9   1   0 333.822 18.1411   6
  -9   1  -1 9528.08 134.393   1
   9   1   1 9086.98 133.250   1
  -9  -1  -1 8692.65 75.0718   3
  -9  -1  -1 9185.65 130.903   1
   9  -1   1 9197.54 128.455   1
   9   1   1 9125.76 154.270   7
   9  -1   2 572.190 39.0417   7
   9   1   2 521.324 31.2924   2
   9   1   2 596.824 44.9802   7
  -9   1  -2 591.031 42.5609   4
  -9   1  -2 582.397 31.7191   1
  -9  -1  -2 553.899 26.8280   3
  -9  -1  -2 598.536 33.2203   1
   9  -1   2 609.664 32.8248   1
  -9   1  -3 6.77832 14.4186   4
   9  -1   3 9.34443 14.5673   7
   9  -1   3 1.81821 8.03592   1
   9  -1   3-3.48324 10.8008   4
   9   1   3-0.99688 10.6958   4
   9   1   3-8.78562 12.9945   2
  -9  -1  -3 6.97947 8.71646   1
   9   1   3-13.4135 18.8842   7
  -9  -1  -3 17.1577 11.3492   3
   9  -1   4 10229.7 171.749   4
   9  -1   4 10436.6 187.225   2
  -9  -1  -4 9978.81 136.092   6
   9   1   4 10255.5 181.487   2
  -9   1  -4 9412.15 165.997   4
   9   1   4 9807.58 153.845   4
  -9  -1  -4 9872.03 153.953   3
   9   1   4 9606.67 137.401   5
   9  -1   4 10127.6 108.896   1
  -9  -1  -4 9800.94 115.464   1
   9   1   4 9476.60 188.927   7
   9  -1   4 9951.50 179.000   7
  -9   1  -4 9720.07 177.715   7
   9   1   5 6377.95 126.969   4
   9  -1   5 6421.75 141.101   4
  -9  -1  -5 6536.98 165.504   7
   9  -1   5 6499.86 162.348   2
  -9  -1  -5 6603.77 128.917   6
   9   1   5 6513.83 167.658   7
  -9   1  -5 6481.69 137.911   6
   9   1   5 6751.99 118.059   5
  -9  -1  -5 6512.50 141.296   3
   9  -1   5 6014.42 69.2010   1
   9  -1   5 6068.69 80.7877   5
  -9  -1  -5 6191.63 82.7945   1
   9  -1   5 6474.51 154.609   7
  -9   1  -5 5993.95 140.333   4
  -9   1  -5 6518.86 149.924   7
  -9   1  -6 1526.18 75.3355   6
  -9  -1  -6 1687.91 87.3456   2
  -9  -1  -6 1618.87 73.0047   6
  -9   1  -6 1542.50 78.7383   7
   9  -1   6 1523.89 81.3851   7
   9  -1   6 1333.98 31.6205   5
   9  -1   6 1464.44 71.4859   4
   9   1   6 1574.96 56.9364   5
  -9   1  -6 1469.31 71.3431   4
  -9  -1  -6 1482.73 75.2677   3
   9  -1   6 1594.05 89.4055   2
   9   1   6 1560.17 65.1614   4
  -9  -1  -6 1631.63 87.5543   7
   9   1   6 1569.03 88.6026   7
   9  -1   6 1371.81 31.2677   5
  -9  -1  -6 1326.83 30.5091   1
  -9  -1  -7 739.174 63.6720   7
   9   1   7 596.333 41.5438   4
  -9   1  -7 658.866 54.7748   6
   9  -1   7 555.517 58.1261   2
  -9   1  -7 632.924 53.1825   7
   9   1   7 609.995 34.5407   5
   9  -1   7 620.004 49.1571   4
   9  -1   7 659.829 57.4713   7
  -9  -1  -7 626.838 54.7742   3
   9   1   7 650.324 63.1187   7
  -9  -1  -7 628.854 52.1005   6
  -9  -1  -7 667.557 59.0427   2
  -9   1  -7 572.075 47.8448   4
   9  -1   8 72.6579 25.5608   7
  -9   1  -8 56.2541 18.0601   4
   9   1   8 62.8835 29.6700   7
  -9  -1  -8 55.4893 20.7369   6
  -9   1  -8 67.7227 23.9168   6
   9   1   8 51.2763 14.9648   4
   9  -1   8 80.1052 21.0795   4
  -9   1  -8 69.6905 22.5351   7
   9   1   8 61.2798 10.8289   5
  -9  -1  -8 79.5209 24.5134   3
  -9   1  -9 36.2765 17.3904   4
  -9  -1  -9 83.8231 26.5656   6
   9   1   9 30.6697 6.85063   5
   9   1   9 37.4958 15.0290   4
   9  -1   9 44.8795 16.6236   4
  -9  -1  -9 12.7185 17.9187   3
   9   1   9 58.2828 29.0620   7
   9  -1   9 62.5985 25.6986   7
  -9   1 -10 61.7485 23.0896   4
  -9  -1 -10 152.964 37.0334   3
   9   1  10 77.9320 33.8534   7
   9  -1  10 74.9064 28.7407   7
   9   1  11 74.7191 37.2187   7
   9  -1  11 7.22833 20.0292   7
  -9  -1 -11 46.3409 30.6900   3
  -9  -1 -12 75.0124 34.8530   3
  -9   1 -12 93.1075 35.8298   3
   9   1  12 45.7694 29.5484   7
   9  -1  12 33.6092 28.8063   7
  -9  -1 -13 53.5448 28.2731   3
  -9   1 -13 14.4940 20.9540   3
   9   1  13 14.0946 25.7611   7
   9   3 -13-33.1673 29.1448   3
   9  -3 -12 36.9029 29.4912   3
  -9   3  12 30.4457 26.6989   6
   9   3 -12-6.30183 15.4254   4
   9   3 -12 11.1976 22.6718   3
  -9  -3  11 485.572 47.0663   1
  -9   3  11 542.049 76.9670   6
   9  -3 -11 474.129 55.9754   5
   9  -3 -11 503.245 67.1490   3
   9   3 -11 381.178 47.8115   4
   9   3 -10 603.093 57.7343   4
  -9   3  10 732.505 86.6419   6
   9   3 -10 575.090 49.2969   5
   9  -3 -10 590.410 61.0218   5
   9  -3 -10 634.421 71.8652   3
  -9  -3  10 602.128 51.7792   1
  -9  -3   9 365.017 40.6169   1
   9  -3  -9 336.076 49.4228   3
   9   3  -9 346.137 46.7145   4
  -9   3   9 478.641 67.8290   6
   9   3  -9 357.321 28.6009   7
   9  -3  -9 344.383 45.4744   5
   9  -3  -9 332.182 40.9231   1
   9  -3  -8 283.136 15.2182   4
   9  -3  -8 286.126 16.1361   4
   9  -3  -8 287.122 43.6601   3
  -9   3   8 423.236 59.8736   6
   9  -3  -8 329.138 43.2810   5
   9   3  -8 399.854 47.2258   4
   9   3  -8 337.718 26.2557   7
  -9  -3   8 332.189 39.0652   1
   9  -3  -8 338.500 39.5618   1
   9  -3  -7 105.932 12.0357   4
  -9   3   7 112.108 32.6716   6
   9   3  -7 88.7879 23.6112   2
   9  -3  -7 63.8736 22.4897   5
   9  -3  -7 101.306 26.3596   3
   9  -3  -7 138.352 26.2967   1
  -9  -3   7 104.456 22.6589   1
   9   3  -7 119.033 15.6748   7
   9  -3  -6 85.3221 19.5055   1
   9  -3  -6 93.4584 12.7351   4
  -9   3   6 130.354 34.3924   6
   9   3  -6 93.4263 24.4584   2
   9   3  -6 100.400 27.4142   6
   9  -3  -6 80.1262 23.8480   5
  -9   3   6 54.6077 17.6035   3
  -9  -3   6 94.3256 23.8423   1
   9  -3  -6 74.8914 27.3229   7
   9  -3  -6 70.8375 22.6321   3
   9   3  -6 68.4879 12.8230   7
   9  -3  -5 54.2350 11.7811   4
   9   3  -5 83.6657 18.4342   2
   9  -3  -5 112.459 30.2443   7
   9   3  -5 67.0059 21.0066   6
   9  -3  -5 81.8867 20.3137   1
  -9  -3   5 42.3941 14.3522   1
   9  -3  -5 37.2400 18.1380   5
  -9   3   5 89.1212 21.1946   3
   9   3  -4 2035.13 70.4791   2
   9  -3  -4 2108.90 84.7333   1
  -9   3   4 2201.59 94.0016   5
   9  -3  -4 2042.13 90.4711   5
  -9   3   4 2016.16 80.7598   3
  -9  -3   4 2106.73 82.0011   1
   9  -3  -4 1995.58 62.4374   4
   9   3  -4 1956.80 52.0627   7
   9  -3  -3 1404.03 55.1746   4
   9   3  -3 1476.13 51.5673   2
  -9   3   3 1476.91 74.8318   6
  -9   3   3 1621.98 77.5310   5
   9  -3  -3 1543.09 72.9336   1
  -9  -3   3 1420.89 68.4919   1
  -9   3   3 1466.76 64.9025   3
   9   3  -3 1365.47 47.4672   7
   9  -3  -2 495.513 33.9735   4
  -9   3   2 628.068 48.0086   5
   9  -3  -2 521.472 41.7080   1
   9   3  -2 497.882 31.9961   7
   9  -3  -1 1378.74 59.0777   4
  -9   3   1 1363.31 66.2330   5
  -9  -3   1 1291.74 52.5074   7
   9  -3  -1 1407.10 63.9300   1
   9   3  -1 1299.90 56.3090   7
  -9   3   1 1289.58 57.2691   4
  -9   3   0 971.691 53.6932   5
   9  -3   0 861.920 50.9820   4
   9  -3   0 891.194 54.1981   5
  -9  -3   0 922.955 48.2905   7
  -9   3   0 870.913 48.5350   4
   9   3   0 886.623 52.6786   5
   9   3   0 913.627 49.7998   7
  -9   3  -1 19.0360 14.6311   4
  -9  -3  -1 19.2698 5.57602   2
  -9  -3  -1 31.6996 16.4728   7
   9   3   1 37.4372 15.9367   5
   9  -3   1 31.6799 15.5685   5
   9   3   1 57.2419 21.4545   7
   9   3   1 41.3468 12.1457   3
  -9   3  -2 332.878 34.9924   4
   9  -3   2 372.090 30.9818   5
   9   3   2 352.947 38.0600   7
   9   3   2 392.957 35.8668   5
   9   3   2 350.432 26.4387   3
  -9  -3  -2 370.831 24.8898   2
   9  -3   3 3955.24 107.299   7
  -9   3  -3 3626.57 114.755   4
   9  -3   3 3845.97 89.5953   5
   9   3   3 3754.07 107.921   5
   9   3   3 4020.47 96.8980   3
   9   3   3 3851.86 125.481   7
  -9  -3  -3 3692.32 90.7248   2
   9  -3   4 953.882 59.7309   4
   9  -3   4 934.468 54.5075   7
   9  -3   4 865.513 39.3516   5
  -9  -3  -4 914.965 52.3934   2
   9   3   4 837.973 64.7960   7
  -9   3  -4 835.552 57.6652   4
   9   3   4 946.521 55.5817   5
  -9  -3  -4 907.771 53.3549   3
   9   3   4 903.632 47.6210   6
   9  -3   5 447.373 45.2750   4
  -9  -3  -5 439.175 41.9776   2
   9  -3   5 444.672 41.1295   7
   9  -3   5 437.938 24.2506   5
   9   3   5 461.506 39.0044   5
   9  -3   5 402.203 28.1022   1
  -9   3  -5 434.912 44.9669   4
  -9  -3  -5 472.896 44.5747   3
   9   3   5 443.735 39.3816   6
   9   3   5 413.169 47.7324   7
   9   3   5 425.741 32.8644   4
   9  -3   6 173.300 28.9436   7
   9   3   6 72.9804 21.8959   7
  -9  -3  -6 113.164 25.4875   3
   9   3   6 131.143 27.0727   6
   9  -3   6 146.721 30.8908   2
  -9  -3  -6 134.988 26.4041   2
   9  -3   6 126.025 25.4181   4
   9  -3   6 89.0802 8.55327   5
   9  -3   6 123.446 14.6986   1
   9   3   6 145.907 23.9159   5
   9   3   6 145.774 19.6684   4
  -9   3  -6 132.398 28.1332   4
   9   3   7-36.0617 25.9509   7
  -9  -3  -7 14.0549 14.9551   2
  -9   3  -7-19.9794 22.2093   4
   9   3   7 1.40536 8.65121   4
  -9  -3  -7 12.2736 15.2301   3
   9   3   7 6.33459 15.5099   6
   9  -3   7 7.53919 17.2987   2
   9  -3   7 2.09766 4.29322   1
   9  -3   7 5.51297 11.7172   4
   9  -3   7-6.53607 13.9819   7
   9   3   7-6.82008 12.8666   5
   9   3   8 926.110 47.2732   4
   9   3   8 966.021 75.0075   6
   9  -3   8 997.299 84.3398   2
   9   3   8 965.750 59.4867   5
  -9   3  -8 857.166 67.5556   4
  -9  -3  -8 835.669 35.7015   1
  -9  -3  -8 943.857 74.1126   3
   9   3   8 881.820 81.8467   7
   9  -3   8 1022.83 70.9166   7
  -9  -3  -9 224.726 41.7410   3
   9   3   9 224.164 23.9438   4
  -9   3  -9 237.559 38.4668   4
  -9  -3  -9 158.653 12.2363   1
   9   3   9 185.197 39.3791   6
   9  -3   9 240.195 39.0358   7
   9  -3   9 260.889 49.0498   2
   9   3   9 222.320 28.0143   5
  -9  -3  -9 191.675 12.4203   1
   9   3   9 218.980 46.7040   7
  -9  -3 -10-2.98911 20.6530   3
  -9   3 -10-16.7264 15.9348   4
   9  -3  10-4.62952 14.8738   7
   9   3  10 14.3025 24.8718   7
  -9   3 -11 37.9873 22.8643   4
   9   3  11-25.1178 23.0515   7
   9  -3  11-5.26535 17.1011   7
  -9  -3 -11-9.89339 19.5476   3
  -9   3 -12-6.38764 19.7164   4
   9   3  12-23.8217 32.1008   7
   9   3  13 24.5525 29.9069   7
   9   5 -12 27.0620 21.4645   4
   9  -5 -12 10.5384 19.6107   5
  -9   5  11 177.866 47.9999   6
   9   5 -11 118.730 35.3053   4
   9  -5 -11 156.390 37.3137   5
  -9  -5  10 160.790 33.1119   1
  -9   5  10 103.104 36.0875   6
   9   5 -10 81.6986 28.8730   4
   9  -5 -10 129.919 39.4823   5
  -9   5   9 194.393 46.4322   6
   9   5  -9 188.456 38.6043   4
   9  -5  -9 148.567 36.1052   5
  -9  -5   9 191.650 31.7887   1
   9   5  -9 136.535 24.8214   5
   9   5  -8-1.29424 10.2283   5
  -9   5   8-7.86767 24.9242   6
  -9  -5   8 9.18245 15.4114   1
   9   5  -8-23.2008 23.5109   4
   9  -5  -8-15.2020 20.1366   5
  -9  -5   7 37.2844 21.1711   1
   9  -5  -7 78.6298 28.8432   5
   9   5  -7 29.6328 13.8794   5
  -9   5   7 33.8899 23.5158   6
  -9   5   6 513.234 57.9060   6
   9  -5  -6 501.858 27.9663   4
   9  -5  -6 562.221 57.0132   5
  -9  -5   6 547.139 51.6808   1
   9   5  -6 419.497 42.2435   5
  -9   5   5 34.5575 24.8119   6
   9  -5  -5 23.2565 9.46696   4
  -9   5   5-3.14428 15.7018   5
  -9  -5   5 17.7398 18.6686   1
   9  -5  -5 68.4009 22.7741   1
   9  -5  -5 30.6557 23.6302   5
   9   5  -5 8.27805 11.7837   5
   9   5  -4 49.3101 8.30463   7
  -9   5   4 91.9892 23.4217   3
  -9   5   4 93.8147 28.4378   6
   9  -5  -4 59.9199 14.2172   4
  -9   5   4 40.5234 17.7712   5
   9  -5  -4 42.5170 21.3620   5
   9  -5  -4 63.4665 23.5584   7
   9   5  -4 53.5828 16.8925   5
   9   5  -3 22.7410 15.1379   5
  -9   5   3 75.8901 23.3579   3
  -9   5   3 32.4110 12.3378   4
   9  -5  -3 17.0200 9.42503   4
  -9   5   3 33.7708 16.1843   5
  -9  -5   3 19.8874 9.30734   2
   9   5  -3 20.4605 9.15203   7
  -9   5   2 862.898 50.3448   4
   9  -5  -2 888.730 51.9228   4
  -9  -5   2 869.612 35.3355   2
  -9   5   2 993.985 68.7779   5
  -9  -5   2 950.078 44.3479   7
   9   5  -2 981.741 62.6557   5
   9   5  -2 903.162 46.3753   7
   9  -5  -1 523.709 41.9142   4
  -9   5   1 520.215 48.1341   5
  -9   5   1 520.211 42.7213   4
   9   5  -1 484.054 45.3092   5
   9   5  -1 502.340 38.9079   7
  -9  -5   1 477.032 36.7478   7
   9  -5   0 378.124 37.8729   4
  -9   5   0 312.592 34.5944   4
  -9   5   0 383.298 40.6361   5
   9  -5   0 344.120 39.4761   5
   9   5   0 297.414 33.9866   7
   9   5   0 343.793 37.1784   5
  -9  -5   0 371.536 36.9083   7
  -9   5  -1 300.240 36.7780   4
  -9   5  -1 352.613 38.0588   5
   9  -5   1 303.663 36.2764   5
   9   5   1 379.363 40.5357   5
  -9  -5  -1 331.436 36.6829   7
   9   5   1 283.765 36.1179   7
   9  -5   1 283.412 35.4984   4
  -9  -5  -2 144.437 28.6305   7
   9   5   2 162.065 25.0617   3
  -9   5  -2 164.565 28.0960   4
  -9   5  -2 192.177 27.8801   5
   9  -5   2 101.252 21.6853   5
   9   5   2 160.891 28.9976   5
   9   5   2 203.577 35.1850   7
  -9  -5  -3 2460.20 102.448   5
  -9   5  -3 2427.20 89.3689   5
   9  -5   3 2257.36 82.9607   5
  -9   5  -3 2274.37 101.558   4
   9   5   3 2336.56 100.300   5
   9   5   3 2262.34 85.7612   3
   9   5   3 2418.16 111.545   7
  -9  -5  -3 2499.97 111.146   7
  -9   5  -4 507.628 53.6369   4
   9  -5   4 534.284 50.3414   4
  -9   5  -4 565.515 41.9238   5
   9  -5   4 506.923 37.9368   5
   9   5   4 571.939 50.9932   5
   9   5   4 512.688 43.3833   3
  -9  -5  -4 527.179 50.9456   5
   9   5   4 530.137 57.3105   7
  -9  -5  -4 581.487 57.7297   7
   9  -5   4 548.794 44.3446   7
  -9   5  -5 563.520 58.2747   4
   9   5   5 625.043 49.5473   6
  -9  -5  -5 616.356 51.4222   2
   9  -5   5 539.845 44.7815   7
   9   5   5 599.013 54.4647   5
   9  -5   5 620.862 39.0199   5
   9   5   5 628.276 52.5010   3
  -9  -5  -5 556.680 52.9404   5
   9   5   5 613.916 64.3550   7
  -9   5  -6 14.0039 16.8697   4
   9  -5   6 37.6888 17.0313   7
   9   5   6 30.9412 17.4203   6
  -9  -5  -6 21.1228 18.4087   5
   9   5   6 13.5605 22.5233   7
  -9  -5  -6 22.2901 15.8297   2
   9   5   6 17.1073 13.0968   5
   9  -5   6 13.4367 8.42055   5
   9  -5   7 104.543 24.4832   7
   9   5   7 71.4704 13.6408   4
   9  -5   7 93.7595 31.1183   2
  -9   5  -7 36.0517 20.7268   4
   9  -5   7 57.2390 8.71425   5
  -9  -5  -7 74.9602 22.3270   5
   9   5   7 70.0096 22.4167   5
   9   5   7 37.2615 25.7197   7
   9   5   7 54.1935 20.5741   6
  -9   5  -8 11.6262 21.1813   4
   9   5   8 13.5939 7.31751   4
   9   5   8-11.7542 15.7662   6
   9  -5   8 10.5779 13.6054   7
   9  -5   8-21.8943 25.2153   2
   9   5   8-6.64986 26.4150   7
   9   5   8 50.5632 21.9912   5
  -9  -5  -9 51.5621 30.9705   3
  -9   5  -9 2.60742 19.3594   4
   9   5   9 28.6679 21.4464   6
   9  -5   9 22.5315 23.1567   2
   9  -5   9 62.3489 21.9190   7
   9   5   9 33.0138 29.0408   7
  -9  -5 -10 162.041 40.3448   3
  -9   5 -10 110.613 34.4736   4
   9   5  10 131.534 38.8463   6
   9  -5  10 97.5006 37.7103   2
   9   5  10 109.321 41.0625   7
   9   5  11-17.2495 23.0935   6
  -9  -5 -11 51.5914 34.6820   3
  -9   5 -11 10.2230 21.9632   4
   9  -5  11 15.0472 27.3499   2
  -9  -5 -12 85.9038 37.6461   3
  -9   5 -12 22.0134 23.6565   4
   9   5  12 0.09026 32.3682   7
  -9   5 -13-2.24991 20.8853   4
   9   7 -12 23.8210 28.5209   4
   9  -7 -12 10.4543 23.1073   5
   9   7 -11 34.0610 30.9330   4
  -9   7  11 14.6573 28.4681   6
   9  -7 -11 50.4370 30.1298   5
  -9   7  10-25.9635 22.2302   6
   9   7 -10-10.0706 20.3762   4
  -9  -7  10 36.1263 22.0868   1
   9  -7 -10 65.8752 31.6743   5
  -9   7   9 37.2875 29.1203   6
   9   7  -9 42.5006 31.6829   4
   9  -7  -9 51.0371 27.9697   5
  -9  -7   9 27.4357 17.5608   1
  -9   7   8 43.9122 26.0424   6
   9   7  -8 27.8113 24.4930   4
   9  -7  -8 65.9279 28.4905   5
  -9  -7   8 92.6152 28.0343   1
   9   7  -7 1871.33 121.435   4
   9  -7  -7 1683.96 110.167   5
  -9   7   7 1656.33 115.550   6
  -9  -7   7 1749.33 101.708   1
  -9   7   6 6.16698 20.5651   6
  -9  -7   6 19.3137 21.3173   1
   9   7  -6-22.8478 28.1021   4
   9  -7  -6 37.8947 26.9739   5
  -9  -7   5 337.387 39.7297   2
   9  -7  -5 337.154 32.1418   4
   9  -7  -5 319.348 48.8126   5
  -9   7   4 60.1220 16.2421   4
  -9  -7   4 71.7616 18.5836   2
   9  -7  -4 86.6509 18.7784   4
   9  -7  -4 40.3605 17.7008   5
  -9  -7   3 656.647 42.9173   2
   9  -7  -3 735.433 52.3525   4
  -9  -7   3 694.066 38.3271   7
  -9   7   3 618.225 47.4820   4
   9  -7  -3 586.648 61.3827   5
   9   7  -3 649.937 41.0635   7
  -9   7   2 312.457 36.8408   4
   9  -7  -2 279.483 34.8095   4
  -9  -7   2 283.189 28.4413   7
   9  -7  -2 271.605 41.1203   5
   9   7  -2 304.444 32.5919   7
  -9   7   1 627.666 52.5772   4
   9  -7  -1 608.536 52.6069   4
   9  -7  -1 708.462 63.4791   5
  -9  -7   1 614.247 46.6503   7
   9   7  -1 697.577 53.0362   7
   9  -7   0 738.448 60.7166   4
  -9   7   0 774.206 61.5419   4
  -9   7   0 796.387 65.4139   5
   9  -7   0 763.957 65.0898   5
   9   7   0 764.017 58.7075   7
  -9  -7   0 810.308 58.2757   7
  -9   7  -1 23.4363 19.8108   4
  -9  -7  -1 1.76769 15.1725   7
  -9   7  -1 28.2424 17.7326   5
   9  -7   1-17.0870 14.6695   5
   9   7   1 16.4528 16.0697   7
  -9  -7  -1-4.82971 15.0378   5
  -9   7  -2 792.986 68.1866   4
  -9   7  -2 835.472 64.3154   5
   9  -7   2 787.978 62.9642   5
  -9  -7  -2 797.637 69.2543   5
   9   7   2 836.815 68.9862   7
  -9  -7  -2 818.637 66.6903   7
  -9  -7  -3-2.72218 19.3734   5
   9   7   3 43.8764 22.9739   3
  -9   7  -3-10.2492 19.3269   4
  -9   7  -3 13.5162 16.7253   5
   9  -7   3 7.41848 12.9135   5
   9   7   3 12.3445 19.8972   7
   9   7   4 74.8972 31.6862   7
  -9   7  -4 119.071 34.6124   4
  -9  -7  -4 70.4973 24.9826   5
  -9   7  -4 86.8985 21.6002   5
   9  -7   4 90.6213 22.9132   5
   9  -7   5 141.078 27.3665   7
  -9   7  -5 34.6362 18.6222   4
  -9   7  -5 120.794 25.1092   5
   9   7   5 116.645 37.3330   7
   9  -7   5 95.0586 22.7422   5
  -9  -7  -5 62.0160 26.5912   5
   9   7   6 477.686 52.5941   6
  -9   7  -6 479.436 61.0752   4
  -9  -7  -6 394.969 51.8782   5
   9  -7   6 458.884 42.2172   7
  -9   7  -6 428.993 41.4441   5
   9  -7   6 478.704 41.5947   5
   9   7   6 401.094 58.8938   7
   9   7   7 101.850 29.6888   6
  -9   7  -7 101.539 35.6000   4
   9  -7   7 150.022 21.7365   5
   9  -7   7 98.9728 33.4344   2
  -9  -7  -7 107.911 33.1882   5
   9  -7   7 117.999 23.1332   7
   9   7   7 62.1834 31.7248   7
   9  -7   8 100.253 20.0760   7
  -9  -7  -8 74.6251 23.2288   5
   9   7   8 66.7227 25.3956   6
   9   7   8 164.485 50.2564   7
   9  -7   8 55.9651 35.2729   2
  -9   7  -8 80.5820 33.4378   4
  -9   7  -9 13.3237 23.5122   4
   9   7   9 20.2401 23.3368   6
   9  -7   9 26.5838 20.9188   2
   9   7   9-9.64761 23.9603   7
  -9  -7  -9-10.9216 21.6628   5
  -9   7 -10 30.0669 20.8884   4
   9   7  10-8.21253 23.0634   6
   9  -7  10 5.43969 24.2315   2
   9   7  10-0.69539 35.5887   7
  -9   7 -11 32.5025 26.1384   4
   9   7  11-13.1441 23.9978   6
  -9   7 -12 6.09202 25.9687   4
   9   7  12-20.5871 25.9894   6
   9  -9 -10-16.1281 24.8783   5
  -9  -9   9-38.1394 29.7251   1
  -9   9   9 8.64383 26.9202   6
   9   9  -9-8.19961 30.5886   4
   9  -9  -9-5.93358 24.9129   5
  -9  -9   8 35.7031 25.5776   1
  -9   9   8 5.71963 24.4533   6
   9   9  -8 6.71694 23.0109   4
   9  -9  -8 8.44298 26.5197   5
   9   9  -7 4.63089 25.2108   4
  -9  -9   7 6.73386 23.2737   1
   9  -9  -7 9.16188 27.6011   5
  -9   9   7-2.07732 22.7340   6
  -9   9   6 40.5314 28.5952   6
  -9  -9   6 33.0690 20.0687   2
   9   9  -6 22.0115 23.6913   4
   9  -9  -6-2.35846 24.4006   5
  -9   9   5 32.7548 14.7954   4
  -9  -9   5 46.4983 19.8793   2
   9   9  -5 6.87021 20.6799   4
   9  -9  -5 31.5815 24.7197   5
  -9   9   4-15.8614 12.7005   4
  -9  -9   4 8.11904 13.6885   2
   9   9  -4-29.0809 21.7435   4
   9  -9  -4-30.0346 23.9008   5
  -9  -9   3 503.184 43.7980   2
   9   9  -3 383.758 55.6397   4
  -9   9   3 500.914 50.3236   4
   9  -9  -3 392.478 58.3920   5
  -9  -9   3 495.108 38.2635   7
  -9  -9   2 33.7505 14.8170   7
  -9   9   2 7.79677 16.7467   4
   9  -9  -2 15.9294 20.9096   5
  -9  -9   1 25.5457 15.6582   7
  -9   9   1-1.08597 14.7553   4
   9  -9  -1 6.80507 17.9872   5
   9   9  -1 7.30823 19.3234   7
  -9   9   0 273.815 44.3239   4
  -9  -9   0 300.323 40.2597   7
   9  -9   0 255.323 45.4333   5
   9   9   0 344.884 45.9884   7
  -9   9  -1 885.277 76.5837   4
   9  -9   1 829.574 75.3521   5
   9   9   1 870.344 74.5085   7
  -9  -9  -1 888.877 81.7116   5
  -9   9  -2 60.0038 26.4876   4
  -9  -9  -2 35.4550 24.6989   5
   9  -9   2 17.7830 17.1391   5
   9   9   2 10.7094 23.5221   7
  -9   9  -3 13.8645 19.2033   4
   9  -9   3-37.7702 20.4846   5
   9   9   3 7.17060 21.5466   7
  -9  -9  -3 51.4185 26.3590   5
  -9   9  -4 149.833 36.2876   4
  -9  -9  -4 110.860 31.0512   5
   9  -9   4 135.691 33.4325   5
   9   9   4 95.3772 37.6923   7
  -9  -9  -5 296.781 51.0929   5
  -9   9  -5 444.104 62.9342   4
   9  -9   5 349.635 44.9868   5
   9   9   5 351.338 59.4891   7
  -9  -9  -6-49.7854 29.1265   5
   9  -9   6 19.5993 12.1557   7
   9  -9   6 9.27154 13.6278   5
  -9   9  -6 1.38165 21.6584   4
   9   9   6-10.7011 9.86479   4
   9   9   6-24.6849 30.4302   7
   9   9   7 80.3811 29.5050   6
  -9   9  -7 100.222 40.3392   4
  -9  -9  -7 50.9796 31.4066   5
   9   9   7 118.283 45.3811   7
   9   9   8 266.974 61.9082   7
   9   9   8 152.469 35.9882   6
   9  -9   8 301.974 60.3183   2
  -9   9  -8 254.769 55.1957   4
  -9  -9  -8 181.690 43.7161   5
   9   9   9 53.0626 31.0820   6
  -9   9  -9 108.118 40.4056   4
   9  -9   9 90.9193 43.2124   2
   9   9   9 96.5393 47.2473   7
  -9  -9  -9 55.7672 35.5796   5
   9   9  10 81.3412 42.3529   6
  -9 -11   9 66.1324 33.4499   1
  -9 -11   8-0.07146 24.1490   1
   9 -11  -7 9.78174 23.1266   5
  -9  11   6 44.3805 35.9672   6
   9  11  -6 64.4795 34.5676   4
   9 -11  -6 56.5129 34.0440   5
   9  11  -5 51.3350 34.9281   4
   9 -11  -5 29.4485 30.8019   5
   9  11  -4 35.9354 26.6248   4
  -9  11   4 18.6467 13.0732   4
   9 -11  -4 32.7203 23.5580   5
  -9  11   3-17.9933 24.8636   4
   9  11  -3 34.8558 30.3124   4
   9 -11  -3 12.7849 22.8888   5
  -9  11   2 5.21473 21.5223   4
   9  11  -2-17.2610 21.2887   4
   9 -11  -2 19.8590 30.5537   5
  -9  11   1 21.5215 21.7589   4
   9  11  -1-57.4238 31.7579   4
   9 -11  -1 25.8453 25.9478   5
  -9  11   0 59.4614 26.7466   4
   9  11   0 90.6307 32.2283   4
   9 -11   0 78.0115 31.5152   5
  -9  11  -1 235.457 45.2543   4
   9 -11   1 228.362 47.3613   5
   9  11   1 205.071 43.7155   4
  -9  11  -2-23.0629 20.8312   4
   9  11   2 21.4952 21.7014   4
  -9 -11  -2 35.5166 27.3977   5
   9 -11   2 4.47949 18.3788   5
  -9  11  -3 38.3120 23.0825   4
   9  11   3 36.9203 19.1791   4
   9  11   3 4.05634 23.9097   7
   9 -11   3 3.85874 19.4616   5
  -9 -11  -3 31.5708 26.2847   5
  -9  11  -4 49.0076 39.5824   4
   9 -11   4-15.4042 19.2040   5
  -9 -11  -4-26.0648 25.6340   5
   9  11   4 7.11804 15.7244   4
   9  11   4 12.7099 31.7559   7
  -9  11  -5 29.4732 32.8839   4
  -9 -11  -5 47.8387 31.5947   5
   9  11   5 28.0635 26.9717   7
   9 -11   5-24.6589 23.3665   5
  -9  11  -6-6.82131 23.4344   4
   9  11   6 7.55540 29.5553   7
  -9 -11  -6-34.5720 29.0076   5
   9  11   7-16.2507 21.9826   6
  -9 -11  -7 15.1477 25.2245   5
   9  11   8 0.07352 23.8932   6
   9  11   9 27.8376 30.8554   6
  -9  13   2 1.89902 22.7855   4
   9  13  -2-10.6411 23.6193   4
  -9  13   1 0.06281 19.1037   4
   9  13  -1 12.6860 23.9224   4
   9 -13  -1 32.8289 28.5695   5
   9 -13   0 33.3926 31.7440   5
   9  13   0 33.2531 28.5941   4
  -9  13   0 80.6384 35.9417   4
  -9  13  -1 15.2119 23.5633   4
   9  13   1 43.9343 30.7553   4
   9 -13   1 21.7912 31.9837   5
  -9  13  -2 102.054 43.7760   4
   9  13   2 81.8533 33.6552   4
   9 -13   2 35.3344 28.3326   5
   9  13   3 37.0081 32.0212   4
   9 -13   3 41.1608 28.9122   5
   9 -13   4 26.4887 25.0796   5
  10   0 -13-0.14324 26.0246   3
  10   0 -12 102.203 34.9138   3
  10   0 -11-7.37063 9.77545   4
  10   0 -11-20.7994 17.4062   5
  10   0 -11-3.38067 17.7657   3
  10   0 -10 88.5965 22.0378   1
  10   0 -10 71.3211 18.0087   4
  10   0 -10 110.573 26.2839   5
  10   0 -10 68.3890 26.9935   3
  10   0 -10 88.5467 27.4227   7
  10   0  -9-15.1574 22.2459   3
  10   0  -9-3.31387 14.0635   5
  10   0  -9 3.10523 11.6055   4
  10   0  -9 24.6717 15.6725   7
  10   0  -9 6.53265 12.3579   1
 -10   0   8 34.1514 17.1999   1
  10   0  -8 12.8337 11.2762   1
  10   0  -8 39.9651 15.1253   5
  10   0  -8 5.97330 16.1268   3
  10   0  -8 34.6789 18.9208   7
 -10   0   7 12.5046 17.7161   1
  10   0  -7 12.3131 13.8932   1
  10   0  -7 16.0927 17.6288   3
  10   0  -7 4.92910 14.1033   5
  10   0  -7 2.97015 10.9867   7
  10   0  -6 89.5596 21.7196   3
  10   0  -6 79.7670 24.3846   6
 -10   0   6 61.8267 25.9799   6
  10   0  -6 38.4739 15.0063   5
  10   0  -6 118.273 23.8151   1
 -10   0   6 67.0091 18.7077   1
  10   0  -6 128.801 24.6062   7
 -10   0   5 2.82513 15.6766   1
  10   0  -5 0.81900 15.6299   6
 -10   0   5-11.2473 19.8584   6
  10   0  -5 1.81289 12.5296   1
  10   0  -5 11.0331 13.6737   3
 -10   0   4 24.4475 15.7840   6
  10   0  -4 24.2111 12.7685   6
 -10   0   4 28.6683 15.2037   1
  10   0  -4 29.5886 13.0452   1
  10   0  -4 15.5727 12.2386   3
  10   0  -3-0.34514 11.8517   6
 -10   0   3 4.78632 15.5036   6
  10   0  -3-1.69198 11.6212   1
  10   0  -3 23.2697 10.8816   3
  10   0  -2 3771.21 92.0905   6
 -10   0   2 3915.60 95.1744   6
  10   0  -2 3993.34 70.3135   3
  10   0  -2 3911.21 100.181   1
  10   0  -1 28.6615 10.4255   6
 -10   0   1 15.8943 11.3618   6
  10   0  -1 17.5314 12.7701   1
  10   0   0 1122.00 49.1981   1
 -10   0   0 1013.20 30.5854   6
  10   0   1-0.17581 15.8920   7
 -10   0  -1 16.6370 11.2739   1
  10   0   1 10.3026 9.79533   1
 -10   0  -2 1988.00 60.0229   1
  10   0   2 1998.65 59.5569   1
  10   0   2 2030.10 78.8083   7
  10   0   3-9.75644 16.1608   7
  10   0   3-1.45976 7.56796   1
  10   0   3-2.36064 13.4658   2
 -10   0  -3 10.5393 7.78079   6
 -10   0  -3-3.09220 8.68755   1
  10   0   3 0.27922 10.8563   4
  10   0   4 31210.9 298.062   4
 -10   0  -4 29496.3 201.517   1
  10   0   4 29739.5 312.002   2
 -10   0  -4 29336.8 233.064   6
 -10   0  -4 30119.1 321.779   7
  10   0   4 29546.8 331.883   7
  10   0   5-22.4170 18.4016   7
 -10   0  -5 20.6710 15.3041   7
  10   0   5 5.82670 10.1183   4
 -10   0  -5-8.80585 10.5372   6
  10   0   5 8.02647 16.6841   2
  10   0   5 6.78096 8.12165   5
 -10   0  -6 1921.88 80.3062   6
  10   0   6 1859.84 96.9529   2
  10   0   6 1846.93 95.5681   7
  10   0   6 1961.60 79.9945   4
  10   0   6 2054.18 57.1018   5
 -10   0  -6 1999.68 93.4687   7
 -10   0  -7-5.14847 14.4601   7
 -10   0  -7 6.19926 13.2375   6
  10   0   7-5.38025 11.0968   4
  10   0   7-4.05084 19.3319   7
  10   0   7-2.17727 4.41515   5
  10   0   8 508.037 44.3017   4
 -10   0  -8 499.121 51.2736   6
  10   0   8 482.890 56.6795   7
  10   0   9 0.03061 10.5398   4
 -10   0  -9-18.7006 18.8056   3
 -10   0  -9-30.5771 18.9229   6
  10   0   9-0.25288 25.2204   7
 -10   0 -10-31.0791 24.5816   3
  10   0  10-0.56578 22.3777   7
  10   0  11 0.81075 23.8062   7
 -10   0 -11-17.6866 20.5674   3
 -10   0 -12-17.9890 34.3074   3
  10   0  12 17.6534 23.8310   7
 -10   0 -13 8.90401 24.1729   3
  10   0  13 45.4564 36.8967   7
  10  -2 -13 66.0883 32.0895   3
  10   2 -13 138.606 42.3873   3
  10  -2 -12 3.59514 20.4138   3
  10   2 -12 12.6343 21.8401   3
  10  -2 -11 70.2869 30.9050   3
  10   2 -11 83.7698 23.9214   4
  10   2 -11 61.3354 16.4568   5
  10  -2 -11 137.398 34.4658   5
 -10  -2  11 104.560 25.8569   1
  10   2 -11 51.9515 25.0886   3
  10  -2 -10 15.9916 16.5728   5
 -10   2  10 18.0144 27.1639   6
  10  -2 -10 5.66353 24.8055   3
  10   2 -10 35.2968 15.6552   5
  10   2 -10-8.71322 15.2112   4
 -10  -2  10-8.93773 11.9756   1
  10   2 -10 5.58446 17.0519   3
 -10   2   9 121.535 40.3109   6
  10   2  -9 72.5890 19.1640   5
  10  -2  -9 64.8488 12.0103   4
  10  -2  -9 73.1512 25.1308   5
  10  -2  -9 67.7945 26.9110   3
  10   2  -9 57.8486 21.4359   4
  10  -2  -9 49.3204 19.2554   1
  10   2  -9 50.0429 16.8517   7
 -10  -2   9 87.5013 23.3094   1
 -10   2   8 535.909 65.4935   6
  10  -2  -8 526.187 54.4990   5
  10  -2  -8 467.186 54.5353   3
  10  -2  -8 417.131 44.0539   1
  10   2  -8 511.789 42.2044   7
 -10  -2   8 508.186 46.3939   1
  10  -2  -7 3588.28 139.080   7
 -10   2   7 3542.92 152.985   6
  10  -2  -7 3514.33 127.788   5
  10  -2  -7 3538.54 134.545   3
  10   2  -7 3435.91 100.170   7
  10  -2  -7 3539.79 120.448   1
 -10  -2   7 3468.70 117.578   1
  10   2  -7 3652.26 136.728   2
  10  -2  -6 4.95268 15.6212   6
  10  -2  -6 1.95222 17.2976   3
  10   2  -6 23.1770 16.0074   6
  10  -2  -6 1.98057 12.5947   1
  10   2  -6 15.2662 13.4291   2
 -10  -2   6-7.08714 16.2672   1
  10  -2  -6 10.8538 15.7375   5
 -10   2   6 45.1559 27.0104   6
  10   2  -6-6.88879 10.1893   7
  10  -2  -6 11.1016 16.3308   7
  10  -2  -5 2184.46 87.8540   1
 -10   2   5 2403.21 108.377   6
  10   2  -5 2188.64 87.1946   2
  10  -2  -5 2166.90 95.7451   5
  10   2  -5 2211.61 102.676   6
  10  -2  -5 2278.18 92.2301   3
 -10  -2   5 2241.85 87.9834   1
  10   2  -4 2199.68 93.4602   6
  10   2  -4 1979.19 73.7321   2
  10  -2  -4 1938.56 88.1571   5
 -10   2   4 2121.43 95.4065   6
 -10   2   4 1999.70 74.7890   3
 -10  -2   4 1961.32 80.4241   1
  10  -2  -4 1933.77 79.8546   1
  10   2  -3 3838.29 115.934   6
  10  -2  -3 4042.10 110.729   1
 -10   2   3 3991.71 120.389   6
  10  -2  -3 3884.22 91.9639   4
 -10   2   3 4076.97 97.7128   3
  10  -2  -2 230.908 25.2003   4
  10  -2  -2 218.912 27.8221   1
 -10   2   2 254.483 29.7489   6
 -10   2   2 220.274 22.8897   3
  10   2  -2 265.629 26.2708   7
  10  -2  -1 865.194 46.6931   4
  10  -2  -1 838.042 48.3485   1
  10   2  -1 904.599 47.8384   7
  10  -2   0 702.353 43.3181   1
 -10  -2   0 628.146 40.4478   7
  10   2   0 667.468 43.7986   7
 -10   2  -1 147.724 24.9041   4
 -10  -2  -1 159.366 22.6451   1
  10   2   1 118.752 23.6038   7
  10   2   1 139.776 12.7917   2
  10  -2   1 149.440 24.1780   5
  10  -2   1 171.864 22.4288   1
  10   2   1 156.508 13.4099   3
  10  -2   2 4704.34 105.240   5
 -10  -2  -2 4595.33 100.527   1
 -10  -2  -2 4460.30 81.0055   3
  10   2   2 4593.27 126.168   7
  10  -2   2 4675.63 100.550   1
 -10   2  -2 4383.28 114.899   4
  10  -2   3 968.652 56.7159   7
  10  -2   3 944.503 45.8376   5
 -10   2  -3 910.525 56.8139   4
 -10  -2  -3 947.325 46.0675   1
  10   2   3 959.135 37.2737   6
  10   2   3 926.432 50.1250   5
 -10  -2  -3 996.938 46.7991   3
  10   2   3 979.624 61.9360   7
  10  -2   3 987.434 44.3804   1
 -10   2  -4 2234.05 87.9678   4
  10  -2   4 2365.13 90.2390   7
  10  -2   4 2363.00 90.8766   4
  10   2   4 2313.90 68.7207   6
  10  -2   4 2308.63 63.2762   1
  10   2   4 2358.19 79.7820   5
 -10  -2  -4 2266.01 66.5655   1
  10  -2   4 2321.64 64.8518   5
 -10  -2  -4 2302.29 79.1486   3
 -10  -2  -4 2229.04 82.5566   2
  10   2   4 2392.62 102.637   7
  10   2   5 18.1304 9.93849   5
  10  -2   5-27.4551 15.6428   7
 -10   2  -5 25.3675 18.0601   4
 -10  -2  -5-0.23197 8.30583   1
  10   2   5 16.0326 23.0782   7
  10  -2   5 8.23147 6.72259   1
 -10  -2  -5 26.3694 15.4954   2
  10  -2   5 15.9990 20.5650   2
  10   2   5 4.54595 11.1778   6
  10  -2   5 5.17958 10.3907   4
  10  -2   5-3.00021 6.29950   5
 -10  -2  -5-15.3335 14.0148   3
 -10  -2  -5 23.7270 21.2208   7
  10   2   5-0.95885 8.96805   4
 -10   2  -6 820.228 58.6526   4
  10   2   6 812.599 47.2242   4
  10  -2   6 786.229 59.1488   4
 -10  -2  -6 775.199 60.6051   2
  10   2   6 903.334 58.8430   6
 -10   2  -6 754.878 54.2352   6
  10  -2   6 812.291 65.7142   2
  10   2   6 820.038 49.1786   5
 -10  -2  -6 836.505 57.1888   3
  10  -2   6 685.035 22.4735   5
 -10  -2  -6 748.098 33.6567   1
  10  -2   6 774.789 27.1413   1
  10   2   6 816.798 69.3724   7
  10  -2   6 880.131 63.4765   7
 -10  -2  -6 946.681 72.3220   7
  10  -2   7 5.22420 15.5704   7
 -10  -2  -7 20.6095 15.2002   2
 -10   2  -7-13.6987 14.6879   4
 -10   2  -7 28.9884 17.3373   7
 -10   2  -7-5.51958 15.4902   6
  10  -2   7 16.1328 17.6782   2
  10  -2   7 31.4754 18.5070   4
  10   2   7 0.59327 8.41920   5
 -10  -2  -7 11.8167 5.90135   1
  10   2   7 12.7248 19.3985   7
 -10  -2  -7 3.55922 16.0365   3
  10   2   7 0.38062 8.28306   4
  10  -2   8 85.9617 25.9608   7
 -10   2  -8 47.9781 21.8442   4
 -10   2  -8 88.3382 23.6197   7
 -10   2  -8 121.824 29.0177   6
  10  -2   8 56.4677 20.3686   4
  10  -2   8 90.6994 29.0682   2
  10   2   8 86.6281 17.2076   5
  10   2   8 70.2577 17.5961   4
 -10  -2  -8 35.6692 17.1476   3
  10   2   8 66.1557 28.1338   7
  10  -2   9 163.382 35.3666   7
 -10   2  -9 152.253 32.6424   4
  10   2   9 134.507 38.9176   7
  10   2   9 124.464 21.0812   4
  10   2   9 171.119 21.7009   5
  10  -2   9 182.264 43.9282   2
 -10  -2  -9 96.6169 29.4256   3
 -10   2 -10 83.5234 26.8624   4
  10   2  10 141.594 41.0711   7
 -10  -2 -10 62.7909 20.9327   3
  10  -2  10 57.8831 24.2537   7
 -10   2 -11 28.4535 19.4128   4
  10   2  11 39.0274 30.2603   7
 -10  -2 -11 24.8572 23.6382   3
  10  -2  11-29.3853 24.3762   7
  10   2  12-1.38575 28.3566   7
  10  -2  12 16.6920 20.3808   7
 -10  -2 -12 55.3296 29.6359   3
 -10   2 -12 18.0158 18.6778   4
  10   2  13-19.7924 27.4152   7
 -10  -2 -13 9.42784 27.5548   3
  10   2  14 34.9811 40.6383   7
 -10   4  12-42.7456 32.3646   6
  10   4 -12 21.5089 25.3479   4
  10  -4 -12 20.6243 19.9875   5
  10  -4 -11 79.1210 34.0567   3
 -10   4  11 55.7243 36.3582   6
  10   4 -11 91.7238 29.6443   4
  10  -4 -11 110.240 31.4025   5
 -10  -4  11 23.7406 14.9076   1
  10   4 -10 481.736 56.2478   4
 -10   4  10 540.129 75.2926   6
  10  -4 -10 496.506 59.3414   5
  10  -4 -10 673.961 74.2857   3
 -10  -4  10 538.375 52.6494   1
 -10  -4   9 496.886 51.6316   1
  10   4  -9 556.149 60.6042   4
 -10   4   9 506.980 70.3518   6
  10  -4  -9 560.069 61.6127   5
  10   4  -9 514.563 47.2597   5
 -10   4   8 62.1997 27.8703   6
  10  -4  -8-27.2064 23.5090   5
 -10  -4   8 33.3828 15.4151   1
 -10   4   7 45.0944 27.7449   6
  10  -4  -7 26.1360 7.02640   4
  10  -4  -7 11.3681 18.7409   5
 -10  -4   7 27.8261 16.3698   1
  10  -4  -6 3.33859 6.99247   4
 -10  -4   6-13.2220 17.1009   1
  10  -4  -6 11.1197 12.9531   1
  10   4  -6 6.37892 4.01299   7
  10  -4  -6 7.37487 15.9794   5
  10   4  -6 2.88257 3.48777   7
  10   4  -5 4.30458 4.52698   7
 -10   4   5 4.27748 17.5421   6
  10  -4  -5-3.43560 12.0955   1
 -10  -4   5 0.43908 13.3811   1
  10  -4  -5-1.83354 7.20411   4
 -10   4   5-13.9366 17.3855   5
  10  -4  -5-9.80428 15.1608   5
  10  -4  -5 14.9497 19.0307   7
 -10   4   5-16.9924 15.9940   3
  10  -4  -4 604.208 37.7893   4
 -10   4   4 578.187 54.6317   6
 -10   4   4 682.475 58.1462   5
  10  -4  -4 576.179 53.5489   5
  10  -4  -4 603.972 50.4767   1
 -10  -4   4 615.349 49.8665   1
 -10   4   4 606.896 49.1893   3
  10   4  -4 561.639 29.5559   7
  10  -4  -3 288.955 28.0441   4
 -10   4   3 329.721 39.9991   5
 -10  -4   3 327.120 37.2464   1
  10  -4  -3 301.016 35.9179   1
 -10   4   3 316.156 34.9246   3
  10   4  -3 291.348 24.7738   7
 -10   4   2 2107.44 76.6822   4
 -10   4   2 2591.93 103.528   5
  10  -4  -2 2283.63 80.3177   4
  10   4  -2 2425.73 94.7259   5
  10   4  -2 2161.05 70.1305   7
 -10   4   1 17.1661 14.4202   4
 -10  -4   1 17.1921 9.62320   7
  10  -4  -1 12.8299 11.6409   4
 -10   4   1 3.66542 13.0466   5
  10   4  -1 18.4723 14.4844   7
  10   4  -1 18.5752 10.8016   5
  10  -4   0 1766.91 76.4261   4
 -10   4   0 1944.42 83.8173   5
  10  -4   0 1787.06 80.6505   5
 -10   4   0 1678.15 73.8171   4
  10   4   0 1806.14 80.5218   5
  10   4   0 1789.80 75.9063   7
 -10  -4   0 1793.94 72.6552   7
 -10   4  -1-13.6747 16.5256   4
 -10  -4  -1 10.5949 4.81389   2
 -10   4  -1 30.5324 15.6368   5
 -10  -4  -1 13.8666 14.8542   7
  10   4   1 16.0954 14.6023   5
  10  -4   1 6.09012 12.4405   5
  10   4   1-1.66644 15.9791   7
 -10  -4  -2 122.648 23.6950   7
 -10   4  -2 125.627 20.6821   5
 -10   4  -2 89.3753 22.9242   4
 -10  -4  -2 127.276 16.1488   2
  10  -4   2 119.739 22.3841   5
  10   4   2 106.997 16.9892   3
  10   4   2 155.502 26.7913   5
  10   4   2 88.1228 23.3690   7
 -10  -4  -3 105.794 25.5332   7
 -10   4  -3 52.9628 20.4735   4
  10   4   3 73.9460 25.4054   7
 -10  -4  -3 78.1173 15.5797   2
  10  -4   3 71.5512 17.3513   5
  10   4   3 87.7358 21.8477   5
  10   4   3 71.4355 15.5605   3
 -10   4  -4 55.2675 19.3615   4
 -10  -4  -4 100.047 28.4274   7
  10  -4   4 65.9359 20.5119   7
  10   4   4 60.0733 16.5804   6
  10  -4   4 103.068 23.6433   4
 -10  -4  -4 32.4733 13.0577   2
  10   4   4 86.0495 21.9347   5
  10   4   4 55.6385 23.9821   7
  10  -4   4 68.9907 14.4190   5
  10   4   4 47.8159 15.6337   3
  10   4   5 175.979 36.3001   7
  10   4   5 186.228 26.0171   6
 -10  -4  -5 194.189 29.0919   2
  10  -4   5 160.309 19.1550   5
  10  -4   5 205.374 32.2925   4
  10   4   5 183.905 27.9396   5
  10  -4   5 193.219 28.7596   7
 -10   4  -5 164.385 31.2318   4
 -10   4  -6 291.239 41.4907   4
  10  -4   6 369.206 48.5708   2
  10   4   6 284.774 36.3693   6
 -10  -4  -6 324.957 39.4908   2
  10   4   6 350.414 39.2699   5
  10  -4   6 334.971 37.2924   7
  10  -4   6 281.359 20.9588   5
  10  -4   6 305.859 26.9348   1
 -10  -4  -6 337.179 42.2456   3
  10   4   6 299.717 29.3108   4
  10   4   6 338.014 50.5233   7
  10  -4   7 66.4739 19.4670   7
 -10  -4  -7 63.4268 22.1351   3
  10   4   7 64.7139 13.4878   4
 -10   4  -7 49.9520 20.4592   4
  10   4   7 62.2336 21.7839   6
  10  -4   7 63.2159 23.1621   2
  10   4   7 117.942 25.8078   5
  10  -4   7 80.3617 13.0991   1
  10   4   7 32.9533 27.5309   7
  10  -4   8 89.8045 24.9896   7
 -10  -4  -8 104.238 30.4149   3
 -10   4  -8 95.3078 28.0492   4
  10   4   8 106.316 17.2945   4
  10   4   8 83.8624 24.9919   6
  10  -4   8 114.407 32.1499   2
  10   4   8 88.4192 34.7217   7
  10  -4   8 82.5731 10.7367   1
  10   4   8 98.3532 23.4708   5
 -10  -4  -9 108.725 33.8745   3
 -10   4  -9 91.7499 27.7725   4
  10  -4   9 156.941 34.3939   7
 -10  -4  -9 124.438 16.7454   1
  10   4   9 174.205 39.9043   6
  10  -4   9 117.706 37.1665   2
  10   4   9 131.967 26.4605   5
  10   4   9 105.401 37.5550   7
 -10  -4 -10 86.4437 31.8027   3
  10   4  10 61.3410 35.4039   7
 -10   4 -10 46.2762 23.1603   4
  10   4  10 56.6861 29.2616   6
  10  -4  10 22.6884 20.7933   2
  10  -4  10 84.3077 26.7229   7
 -10   4 -11 39.1060 22.6807   4
 -10  -4 -11 0.91154 20.5577   3
  10   4  11 19.1729 33.4096   7
 -10  -4 -12 4.47440 23.0464   3
 -10   4 -12 0.45764 18.4793   4
  10   4  12 9.72540 37.6236   7
  10   6 -13 17.8411 21.8300   4
  10   6 -12 66.0950 31.0124   4
  10  -6 -12 51.3796 31.9466   5
 -10   6  11 33.5426 25.9933   6
  10   6 -11 23.8880 24.8451   4
  10  -6 -11 21.3322 23.2325   5
 -10   6  10 3.35936 23.4361   6
  10   6 -10 65.6421 29.5132   4
  10  -6 -10 60.4619 28.5541   5
 -10  -6  10 33.9510 20.8566   1
 -10   6   9 1.71828 24.9094   6
  10   6  -9 48.5929 26.9488   4
 -10  -6   9 42.4802 18.3930   1
  10  -6  -9 0.68147 22.0146   5
 -10  -6   8 82.0356 26.5856   1
  10   6  -8 42.0453 24.4119   4
  10  -6  -8 68.0675 26.6041   5
 -10   6   8 49.9318 24.1491   6
  10   6  -8 81.3802 25.4969   5
 -10   6   7 256.426 47.5304   6
  10   6  -7 269.409 47.1103   4
  10  -6  -7 231.169 42.8755   5
 -10  -6   7 239.986 37.2986   1
  10   6  -7 243.111 36.2413   5
 -10  -6   6 15.5535 18.5866   1
 -10   6   6 38.1008 29.3329   6
  10  -6  -6 22.3474 11.1928   4
  10  -6  -6 23.9189 19.5050   5
  10   6  -6 9.75691 12.6644   5
 -10   6   5 3613.68 150.476   6
  10  -6  -5 3628.26 95.9312   4
  10  -6  -5 3715.94 149.669   5
 -10  -6   5 3665.71 137.670   1
  10   6  -5 3642.44 131.481   5
  10   6  -4 241.921 34.4759   5
  10  -6  -4 223.672 26.2784   4
  10  -6  -4 197.682 36.7484   5
  10   6  -4 229.485 18.6089   7
  10  -6  -3 1800.55 76.4413   4
 -10  -6   3 1850.33 64.3411   2
  10  -6  -3 1834.91 101.790   5
  10   6  -3 1826.83 94.3173   5
  10   6  -3 1826.40 63.4705   7
 -10   6   3 1739.00 74.4470   4
  10   6  -2 37.7259 18.4223   5
 -10   6   2 19.9796 13.5722   4
  10   6  -2 32.2889 14.5503   7
 -10  -6   2 36.0604 9.53958   2
  10  -6  -2 26.0155 12.8078   4
 -10   6   2 16.2169 15.5613   5
  10  -6  -2 20.3851 15.3021   5
 -10  -6   2 27.7998 12.5595   7
 -10   6   1 695.112 53.9549   4
  10  -6  -1 729.225 53.6418   4
 -10   6   1 694.642 60.6293   5
  10  -6  -1 649.601 57.8801   5
  10   6  -1 770.109 61.4303   5
  10   6  -1 665.934 48.8770   7
 -10  -6   1 707.687 48.0905   7
 -10  -6   0 28.5311 15.5628   7
 -10   6   0 31.3331 17.8308   4
  10   6   0 40.8429 19.3036   7
  10  -6   0 55.4532 19.8807   4
 -10   6   0 48.3845 20.8282   5
  10  -6   0 49.8203 19.6399   5
  10   6   0 29.5491 13.9465   5
 -10  -6  -1 23.3134 13.0992   7
 -10   6  -1 51.0864 21.6122   4
  10  -6   1 50.0164 19.5154   4
 -10   6  -1 49.8407 20.7624   5
  10  -6   1 66.5303 22.3396   5
  10   6   1 48.7887 18.3420   5
  10   6   1 44.8252 20.4369   7
 -10   6  -2 952.293 70.2600   4
  10  -6   2 940.876 66.7080   4
 -10   6  -2 1015.33 66.1921   5
  10  -6   2 896.953 61.7159   5
  10   6   2 877.665 69.8329   7
  10   6   2 990.829 70.0666   5
  10   6   2 946.929 56.6607   3
 -10  -6  -2 940.220 69.3437   7
 -10  -6  -3 92.5510 25.9740   7
 -10   6  -3 70.1007 25.6605   4
  10   6   3 77.7376 20.5823   3
 -10   6  -3 96.0018 22.7901   5
  10   6   3 65.4133 25.1094   7
  10  -6   3 90.3625 23.3567   5
  10   6   3 77.8118 23.5197   5
 -10   6  -4 393.487 49.9970   4
 -10  -6  -4 393.285 48.3232   5
  10  -6   4 342.406 36.7128   5
 -10   6  -4 372.261 39.8969   5
  10   6   4 344.530 38.0678   3
  10   6   4 345.629 52.4992   7
  10   6   5 114.023 25.5612   6
  10  -6   5 104.084 23.4411   7
 -10   6  -5 79.5601 29.4587   4
 -10  -6  -5 96.7202 27.9984   5
 -10   6  -5 107.060 21.9568   5
  10   6   5 109.692 24.4843   3
  10  -6   5 112.236 20.6780   5
  10   6   5 156.096 39.9816   7
 -10   6  -6 79.9369 29.9129   4
 -10  -6  -6 47.8118 20.1010   2
  10   6   6 92.9926 26.7568   6
 -10  -6  -6 107.768 29.2900   5
  10  -6   6 68.1248 16.5657   5
  10   6   6 81.3669 31.9057   7
  10  -6   6 75.1836 21.4863   7
  10   6   7 191.156 35.0622   6
 -10   6  -7 179.059 39.1910   4
  10  -6   7 192.668 40.0325   2
  10  -6   7 174.665 19.7336   5
  10   6   7 235.882 49.4906   7
  10   6   7 194.511 23.4884   4
  10  -6   7 225.758 31.3846   7
  10  -6   8 18.8915 15.0712   7
 -10   6  -8-28.0932 22.0122   4
  10   6   8 21.3416 21.4397   6
  10  -6   8-3.25421 21.7186   2
  10   6   8-52.7606 32.0203   7
  10  -6   9 45.9995 17.8360   7
 -10   6  -9 21.6875 21.8011   4
  10   6   9-3.34951 19.0920   6
  10  -6   9 34.8948 31.6309   2
  10   6   9 49.7326 32.6264   7
 -10   6 -10-8.79846 28.0537   4
  10   6  10 20.5348 22.2226   6
  10   6  10-2.60880 28.6803   7
  10  -6  10 30.8829 34.5268   2
 -10   6 -11 25.3240 24.1332   4
  10   6  11 112.609 36.3689   6
  10  -6  11 19.3758 27.4214   2
  10   6  11 132.573 48.6214   7
 -10   6 -12 12.0635 20.8399   4
  10   6  12 32.5250 37.2930   6
  10   8 -11 105.109 42.3535   4
  10  -8 -11-7.80047 20.8272   5
 -10   8  10 90.3050 42.1992   6
  10   8 -10 102.179 40.8186   4
 -10  -8  10 51.5408 22.3809   1
  10  -8 -10 95.7751 40.0985   5
 -10   8   9 20.3775 24.2005   6
 -10  -8   9 8.32040 20.6619   1
  10   8  -9 9.36427 23.8263   4
  10  -8  -9 50.2098 30.0032   5
 -10  -8   8 3.85517 16.8079   1
  10   8  -8-10.5609 22.5129   4
  10  -8  -8 33.0861 28.2408   5
 -10   8   8-6.20477 21.6449   6
 -10   8   7 330.418 56.8797   6
 -10  -8   7 391.428 54.6350   1
  10   8  -7 324.574 55.9107   4
  10  -8  -7 296.242 56.0129   5
 -10   8   6 51.5131 30.4562   6
 -10  -8   6 14.2799 18.3190   1
  10   8  -6 59.5905 29.7162   4
  10  -8  -6 47.5448 28.8764   5
 -10  -8   5 67.8970 19.1243   2
  10   8  -5 28.9502 26.3880   4
  10  -8  -5 60.9692 27.5836   5
 -10   8   4 4.23877 10.6029   4
 -10  -8   4-18.7918 13.7950   2
  10  -8  -4-15.9974 12.2637   4
  10  -8  -4-36.5093 26.9147   5
 -10  -8   3 370.683 33.3982   2
  10  -8  -3 378.159 41.9018   4
 -10   8   3 396.980 41.2318   4
  10  -8  -3 415.914 55.6616   5
 -10  -8   3 381.167 31.8220   7
 -10  -8   2 125.860 22.2982   7
  10  -8  -2 122.290 26.6466   4
  10  -8  -2 99.4742 29.4532   5
  10   8  -2 139.201 27.1291   7
 -10   8   2 120.187 27.0380   4
 -10   8   1 898.676 68.5338   4
  10  -8  -1 948.945 78.2638   5
  10   8  -1 921.613 65.4455   7
 -10  -8   1 967.918 62.9224   7
 -10   8   0 2124.94 106.252   4
 -10  -8   0 2255.89 102.653   7
  10  -8   0 2142.29 115.166   5
  10   8   0 2240.07 106.852   7
 -10  -8  -1 145.419 31.5398   7
 -10   8  -1 128.997 32.8884   4
  10  -8   1 166.592 35.8821   5
  10   8   1 149.969 33.1419   7
 -10   8  -2 1145.05 86.4970   4
  10  -8   2 1035.60 75.9811   5
  10   8   2 1082.92 83.9496   7
 -10   8  -3 12.4533 19.2844   4
  10  -8   3 8.33054 14.6940   5
  10   8   3 26.8351 23.4049   7
 -10  -8  -3 80.6945 30.7170   5
 -10   8  -4 15.3121 22.5099   4
 -10   8  -4 33.8399 19.1657   5
  10  -8   4-3.92251 15.8610   5
  10   8   4 10.2206 23.8728   7
 -10  -8  -4-16.1200 23.2586   5
  10  -8   5 53.0114 20.4986   7
  10  -8   5 42.7210 19.1846   5
 -10   8  -5 24.7605 16.9998   5
  10   8   5 9.06840 21.4659   7
 -10   8  -5 10.8810 22.5895   4
 -10  -8  -5 47.6720 25.5128   5
  10  -8   6 60.0040 18.3709   5
  10  -8   6 66.8215 20.8623   7
  10   8   6 20.3059 17.1600   6
 -10   8  -6 71.1446 33.0419   4
 -10   8  -6 32.0979 16.6653   5
  10   8   6 46.6914 35.1031   7
 -10  -8  -6 60.8239 25.8036   5
  10  -8   7 242.151 32.9908   7
  10   8   7 150.719 33.3570   6
 -10   8  -7 146.721 43.3379   4
 -10  -8  -7 164.738 40.0307   5
  10   8   7 230.495 53.0126   7
  10   8   8-31.7179 26.1796   6
 -10   8  -8 46.3871 31.3916   4
  10  -8   8 50.8220 33.2201   2
 -10  -8  -8 62.8818 29.9979   5
  10   8   8 18.9817 26.8881   7
  10   8   9 45.2322 34.4884   6
  10  -8   9 44.0302 28.4398   2
 -10   8  -9 97.1955 39.5183   4
  10   8   9 70.6901 45.0806   7
 -10   8 -10-37.6743 28.7435   4
  10   8  10 50.7767 30.2041   6
  10  -8  10 56.6453 37.9237   2
  10   8  11-28.5714 22.4677   6
 -10 -10   9 28.5095 19.7067   1
 -10 -10   8 33.1879 20.4565   1
 -10  10   8 49.6974 39.1123   6
  10  10  -8 82.1082 35.5043   4
  10 -10  -8 4.13750 23.0062   5
 -10  10   7 22.1930 25.7657   6
  10  10  -7 20.5589 27.1453   4
 -10 -10   7 8.61164 22.0178   1
  10 -10  -7 22.7004 27.4189   5
 -10  10   6 86.4721 36.5209   6
 -10 -10   6 80.8761 25.0310   2
  10  10  -6 63.0221 35.2747   4
  10 -10  -6 135.217 41.4906   5
 -10  10   5 85.0317 25.5847   4
 -10 -10   5 51.1799 20.7967   2
  10  10  -5 88.3126 34.9867   4
  10 -10  -5 76.3270 32.0851   5
 -10  10   4 3.05439 13.0435   4
  10  10  -4 47.5678 33.1306   4
 -10 -10   4 7.68259 12.7544   2
  10 -10  -4 17.7091 20.2106   5
 -10  10   3 119.360 29.3331   4
 -10 -10   3 82.7369 18.9456   2
  10  10  -3 70.5295 26.0425   4
  10 -10  -3 105.581 33.1397   5
 -10  10   2 43.3977 22.4968   4
  10  10  -2-24.7597 24.0658   4
  10 -10  -2 35.9759 27.8177   5
 -10  10   1-22.4210 19.3466   4
  10  10  -1-0.62180 20.4358   4
  10 -10  -1-23.5344 26.0952   5
  10  10   0 52.2255 23.5019   7
 -10  10   0 67.4783 27.2775   4
  10 -10   0 39.4720 22.9466   5
 -10  10  -1 426.852 57.4597   4
  10 -10   1 446.516 58.8381   5
  10  10   1 406.614 55.3839   7
 -10  10  -2 102.277 33.2866   4
  10 -10   2 69.5611 29.7533   5
  10  10   2 59.8489 31.1571   7
 -10  10  -3 21.9778 27.9492   4
 -10 -10  -3 3.96650 21.1582   5
  10 -10   3 6.21169 17.2622   5
  10  10   3 1.73819 22.2533   7
 -10  10  -4-4.13730 25.7792   4
 -10 -10  -4 21.6825 26.4381   5
  10  10   4 31.7382 21.4233   4
  10 -10   4 7.93797 16.1491   5
  10  10   4 58.4084 32.4242   7
 -10  10  -5 9.96874 23.5741   4
  10  10   5 7.43813 12.9139   4
  10 -10   5-12.1035 22.2301   5
  10  10   5 70.8911 34.5949   7
 -10 -10  -5 32.0709 26.6058   5
 -10  10  -6 53.8194 30.0455   4
 -10 -10  -6 5.84533 22.4568   5
  10  10   6 13.5069 34.7306   7
  10 -10   6-26.8264 20.0290   5
  10  10   7 1.10822 22.9530   6
 -10  10  -7 49.7732 35.5826   4
 -10 -10  -7 25.5093 24.2578   5
  10  10   7 24.7868 30.2559   7
  10  10   8 193.452 45.9144   6
  10 -10   8 162.038 47.1703   2
 -10 -10  -8 237.324 51.3396   5
  10  10   9 16.7833 23.6813   6
  10  12  -4 164.381 45.9645   4
  10 -12  -4 75.6183 31.6408   5
 -10  12   3 20.3580 18.9405   4
  10  12  -3-6.31666 21.6034   4
  10 -12  -3 57.1923 32.4208   5
 -10  12   2 51.2170 22.3906   4
  10  12  -2 137.971 43.0181   4
  10 -12  -2 86.8832 34.4636   5
 -10  12   1 28.6825 23.0309   4
  10  12  -1 37.8395 27.5051   4
  10 -12  -1 9.56316 21.7765   5
 -10  12   0 36.2938 26.5234   4
  10  12   0 11.2740 20.3176   4
  10 -12   0 2.59945 20.9904   5
 -10  12  -1 122.551 38.2148   4
  10 -12   1 168.119 47.3754   5
  10  12   1 77.9357 31.5491   4
 -10  12  -2 22.0640 23.9143   4
  10  12   2 33.1549 23.6478   4
  10 -12   2 24.9449 25.6552   5
 -10  12  -3 99.1442 40.4480   4
  10  12   3 65.1319 24.5523   4
  10 -12   3 76.9752 31.3099   5
 -10  12  -4 92.8672 41.7278   4
  10 -12   4 46.2853 27.6518   5
  10  12   7-22.2131 21.5390   6
 -10  14   1 49.4142 29.3555   4
 -10  14   0-25.1873 22.9062   4
  10  14   1 10.0643 24.3239   4
  11  -1 -13 156.631 43.5547   3
  11   1 -13 154.304 45.9522   3
  11   1 -12 45.3755 33.9390   3
  11  -1 -12-3.46144 22.9872   3
  11   1 -11 120.211 22.9248   4
  11   1 -11 116.618 26.6044   5
  11  -1 -11 104.146 26.7083   5
  11   1 -11 121.168 35.4001   3
  11  -1 -11 149.341 37.5574   3
 -11  -1  10 10.9094 14.1147   1
  11   1 -10 17.5407 14.6343   5
  11  -1 -10 23.4006 13.0062   4
  11  -1 -10-28.2687 21.4157   5
  11   1 -10 15.1608 11.8818   4
  11   1 -10 12.8660 19.8147   3
  11  -1 -10 34.1298 23.4415   3
  11  -1  -9 40.1352 23.0860   3
  11  -1  -9 39.2883 17.0479   1
  11   1  -9 61.4898 21.2294   5
  11  -1  -9 64.9368 22.2282   5
  11   1  -9 47.9059 24.2368   3
 -11  -1   9 85.0947 23.3770   1
  11   1  -9 93.8997 23.3012   7
 -11   1   8 397.967 55.6660   6
  11   1  -8 386.323 42.1016   5
  11  -1  -8 412.312 45.6539   5
  11  -1  -8 387.935 48.5782   3
  11   1  -8 345.853 39.9721   1
  11  -1  -8 392.029 43.4673   1
  11   1  -8 385.825 45.8366   3
  11  -1  -8 393.660 47.3544   7
  11   1  -8 385.375 41.4164   7
 -11  -1   8 412.389 43.1893   1
 -11  -1   7 414.837 43.2343   1
  11   1  -7 376.943 44.6679   2
  11   1  -7 398.692 39.2697   7
 -11   1   7 434.538 57.2678   6
  11  -1  -7 443.421 47.0737   5
  11   1  -7 377.997 43.7862   3
  11   1  -7 390.894 42.1990   1
  11  -1  -7 403.489 44.9796   3
  11  -1  -7 438.378 43.4888   1
  11  -1  -7 415.800 46.0425   7
  11   1  -6 65.4312 18.7417   1
  11  -1  -6 51.2855 21.5847   6
  11   1  -6 72.7742 25.4043   6
 -11   1   6 45.2634 23.6358   6
  11  -1  -6 58.8251 20.0350   5
 -11  -1   6 73.7038 21.6158   1
  11   1  -6 63.8052 18.3504   3
  11  -1  -6 52.9415 16.3852   1
 -11   1   6 65.9067 19.4980   1
  11  -1  -6 51.8134 19.5067   3
  11  -1  -5 1190.20 72.6991   6
  11   1  -5 1125.36 75.3139   6
 -11   1   5 1261.67 78.6098   6
  11  -1  -5 1264.56 71.7345   5
 -11   1   5 1215.20 69.3854   1
  11   1  -5 1155.37 66.6234   1
  11  -1  -5 1267.36 66.2316   3
  11  -1  -5 1170.38 64.9132   1
 -11  -1   5 1093.08 64.2302   1
  11  -1  -4 3449.97 112.451   6
  11   1  -4 3455.12 115.863   6
 -11   1   4 3533.78 120.386   6
 -11   1   4 3264.14 108.565   1
  11  -1  -4 3289.42 112.150   5
  11   1  -4 3291.57 105.726   1
  11  -1  -4 3568.21 100.175   3
  11  -1  -4 3429.49 106.418   1
 -11  -1   4 3470.12 108.566   1
  11  -1  -3 12918.7 197.862   6
 -11   1   3 13353.7 210.488   6
  11   1  -3 13314.4 205.104   6
  11   1  -3 12956.2 149.615   3
 -11   1   3 13118.8 162.113   3
  11   1  -3 13264.2 202.641   1
  11  -1  -3 12987.1 163.307   3
  11  -1  -3 13128.5 201.039   1
  11   1  -2 4380.92 105.342   6
 -11   1   2 4505.46 111.623   6
  11   1  -2 4508.56 68.7859   3
 -11   1   2 4372.65 81.9327   3
  11   1  -2 4658.17 114.943   1
  11  -1  -2 4219.63 112.146   1
 -11   1   1 301.092 27.4246   6
  11   1  -1 283.235 23.3238   6
  11   1  -1 372.918 33.3464   1
 -11   1   1 306.115 20.3664   3
  11   1  -1 350.711 33.4077   7
  11  -1  -1 311.430 31.9005   1
  11   1   0 960.201 52.7569   7
 -11   1   0 920.768 37.8057   6
  11   1   0 863.503 28.8765   6
  11   1   0 960.493 49.0406   1
  11  -1   0 926.427 49.0273   1
 -11   1  -1 8250.44 138.829   1
  11   1   1 7757.91 137.927   1
 -11  -1  -1 8221.88 136.972   1
  11  -1   1 8088.08 135.005   1
  11   1   1 8155.36 157.900   7
 -11   1  -2-6.55323 12.5091   1
  11   1   2 1.07584 16.2080   7
  11  -1   2 0.51611 10.3762   1
  11   1   2-1.30698 9.17721   2
 -11  -1  -2-20.4883 13.1464   1
 -11  -1  -2 9.50670 7.21269   3
  11  -1   2 3.71048 16.6871   7
  11  -1   3 3393.06 108.001   4
  11   1   3 3321.68 97.9642   4
  11   1   3 3352.11 93.9777   2
 -11  -1  -3 3341.76 77.5939   3
 -11  -1  -3 3300.74 82.7607   1
  11  -1   3 3348.48 79.8028   1
  11   1   3 3493.38 115.804   7
  11  -1   3 3433.65 109.295   7
  11   1   4 1388.75 66.2455   4
  11  -1   4 1517.40 72.5973   4
  11  -1   4 1511.03 75.1293   2
  11   1   4 1528.13 73.2584   2
 -11  -1  -4 1547.39 61.9582   3
  11   1   4 1448.16 58.4552   5
  11  -1   4 1470.86 49.7676   1
 -11  -1  -4 1489.47 52.0440   1
  11   1   4 1510.70 81.1703   7
  11  -1   4 1429.23 74.5515   7
  11  -1   5 262.917 32.4099   4
 -11   1  -5 321.727 37.3544   7
  11  -1   5 330.663 39.8387   7
  11   1   5 309.491 41.2369   7
 -11   1  -5 280.833 29.1772   6
  11  -1   5 320.421 39.3547   2
 -11   1  -5 298.410 36.6925   4
 -11  -1  -5 290.583 26.6874   6
  11   1   5 315.057 38.4421   2
 -11  -1  -5 322.104 33.8356   3
  11   1   5 281.790 26.7334   5
  11  -1   5 290.128 19.9519   1
  11   1   5 276.446 31.1518   4
 -11  -1  -5 291.198 21.8364   1
 -11  -1  -5 334.445 40.6018   7
 -11   1  -6 2763.47 98.6068   6
  11   1   6 2933.39 95.6660   4
  11  -1   6 2948.37 104.826   4
  11  -1   6 2893.39 121.690   2
  11   1   6 3035.14 85.8118   5
 -11  -1  -6 2870.78 106.387   3
  11  -1   6 2736.55 60.0078   5
  11   1   6 2885.11 124.839   7
  11  -1   6 2835.74 115.292   7
 -11   1  -6 2913.88 113.111   7
 -11  -1  -6 3045.36 122.903   7
 -11  -1  -6 2761.18 56.2951   1
 -11   1  -6 2751.03 105.680   4
 -11  -1  -6 2985.93 95.4972   6
  11  -1   7 49.2721 17.2992   7
 -11   1  -7 69.5308 22.6899   7
 -11  -1  -7 79.5172 20.5241   6
  11   1   7 71.4653 18.7284   4
 -11   1  -7 80.4380 24.0858   6
  11  -1   7 48.1506 16.4956   4
  11  -1   7 42.4303 6.07336   5
  11  -1   7 44.5945 22.2708   2
  11  -1   7 43.5041 6.60623   5
  11   1   7 81.5062 14.3203   5
 -11  -1  -7 59.6417 20.3953   3
  11   1   7 108.836 31.7281   7
 -11   1  -7 66.9069 23.3057   4
  11   1   8 794.438 53.0289   4
  11  -1   8 877.589 63.5431   4
 -11  -1  -8 865.377 64.0802   6
 -11   1  -8 896.736 67.1565   6
  11  -1   8 778.508 74.0808   2
  11  -1   8 904.331 74.3626   7
  11   1   8 847.098 41.2901   5
 -11  -1  -8 778.774 68.0876   3
  11   1   8 792.399 74.1551   7
 -11   1  -8 823.124 64.5824   4
 -11  -1  -9 138.287 31.8194   6
  11   1   9 109.648 13.8012   5
  11   1   9 121.830 22.7273   4
  11  -1   9 146.131 29.5300   4
 -11  -1  -9 156.226 35.3198   3
  11  -1   9 137.158 32.0511   7
  11   1   9 170.025 39.0624   7
  11   1  10 141.270 39.6698   7
 -11  -1 -10 104.026 33.5632   3
  11  -1  10 32.0896 24.9591   7
 -11  -1 -11-34.0258 28.7552   3
  11   1  11-17.5306 28.3133   7
  11  -1  11-20.2905 25.3151   7
 -11   1 -12 44.4810 27.0673   3
 -11  -1 -12-4.63317 24.4337   3
  11   1  12 88.3400 35.8045   7
  11  -1  12 26.8347 25.8191   7
  11   1  13 28.8378 32.5094   7
 -11  -1 -13 22.5917 27.6116   3
  11   3 -13-2.01931 20.8283   3
  11  -3 -12 28.1489 27.8855   3
 -11   3  12 56.1840 32.2922   6
  11   3 -12 0.04586 14.6858   4
  11  -3 -12 68.0962 28.3423   5
  11   3 -12 22.5019 22.6390   3
  11  -3 -11 35.0673 23.4591   3
 -11   3  11-10.2071 26.8687   6
 -11  -3  11 53.3956 19.6751   1
  11   3 -11 15.4131 15.1360   4
  11  -3 -11 26.8588 17.4425   5
  11  -3 -10 154.405 34.3567   3
 -11   3  10 221.134 51.5068   6
  11   3 -10 180.002 30.6431   5
  11   3 -10 122.116 28.2598   4
  11  -3 -10 186.705 38.3066   5
 -11  -3  10 162.491 30.1307   1
 -11   3   9 699.263 82.2709   6
  11  -3  -9 569.066 25.5560   4
  11  -3  -9 605.591 60.3003   5
  11   3  -9 575.739 59.1409   4
  11  -3  -9 647.507 66.6110   3
 -11  -3   9 636.416 55.6068   1
  11  -3  -8 1088.30 41.9533   4
 -11   3   8 1232.90 100.467   6
  11  -3  -8 1113.88 80.0582   5
  11  -3  -8 1148.04 83.2109   3
  11   3  -8 1117.78 52.0218   7
 -11  -3   8 1050.31 69.9876   1
  11  -3  -7 1632.26 54.8128   4
  11   3  -7 1725.69 91.1325   2
 -11   3   7 1641.97 109.551   6
  11  -3  -7 1580.77 91.9391   5
  11  -3  -7 1740.19 97.5545   3
  11   3  -7 1663.07 61.9005   7
 -11  -3   7 1632.14 84.9446   1
  11  -3  -7 1640.50 86.7167   1
  11  -3  -6 562.682 33.7734   4
  11   3  -6 528.152 46.7617   2
 -11   3   6 585.671 62.6277   6
  11  -3  -6 543.269 54.2384   5
 -11   3   6 604.698 51.9837   3
 -11  -3   6 549.017 49.5764   1
  11  -3  -6 590.201 61.4724   7
  11  -3  -6 537.033 48.2065   1
  11  -3  -5 560.244 35.0232   4
  11   3  -5 585.098 32.9414   7
  11   3  -5 622.022 45.2928   2
  11   3  -5 599.160 56.4269   6
  11  -3  -5 641.872 57.4406   5
  11  -3  -5 609.146 50.7117   1
 -11   3   5 576.340 47.5876   3
 -11  -3   5 570.585 48.0656   1
 -11   3   5 621.615 59.7569   6
  11  -3  -4 591.506 37.7799   4
  11  -3  -4 710.938 52.4027   1
 -11   3   4 620.205 55.9103   6
  11   3  -4 630.078 36.3074   7
  11  -3  -4 644.802 54.8433   5
 -11   3   4 669.008 47.6938   3
 -11  -3   4 633.580 48.9794   1
  11   3  -4 596.300 38.4594   2
  11   3  -3 223.094 22.6920   7
  11   3  -3 229.060 20.9009   2
  11  -3  -3 218.773 24.1996   4
 -11   3   3 197.594 31.2764   6
  11  -3  -3 211.574 29.9702   1
 -11   3   3 261.834 29.3641   3
  11  -3  -2 13.2530 14.4880   1
  11  -3  -2 2.61443 11.7804   4
  11   3  -2 40.1588 15.3647   7
  11  -3  -1 8870.02 160.947   4
  11  -3  -1 8536.17 168.702   1
  11   3  -1 8380.68 151.606   7
  11  -3   0 2190.16 82.7444   4
  11  -3   0 2140.55 87.2799   5
  11  -3   0 2422.24 86.9826   1
 -11   3   0 2156.48 81.7411   4
  11   3   0 2218.65 84.3332   7
 -11  -3   0 2050.07 76.5222   7
  11  -3   1 2825.93 94.0970   5
  11  -3   1 2739.32 92.5932   1
 -11  -3  -1 2705.92 91.7750   1
  11   3   1 2709.06 62.3378   3
  11   3   1 2999.45 100.433   5
  11   3   1 2824.34 100.402   7
 -11  -3  -1 2714.58 94.4352   7
 -11   3  -1 2761.26 95.8127   4
 -11   3  -2 814.111 55.8315   4
  11  -3   2 785.362 48.6487   5
  11  -3   2 850.056 49.1348   1
 -11  -3  -2 767.948 49.1017   1
  11   3   2 736.442 36.7829   3
  11   3   2 920.342 56.0363   5
  11   3   2 913.120 61.1559   7
 -11   3  -3 1242.95 70.8338   4
  11  -3   3 1270.35 67.6547   7
 -11  -3  -3 1280.45 52.9735   2
  11   3   3 1189.52 44.8368   6
  11  -3   3 1242.56 56.9543   1
  11  -3   3 1274.18 57.6977   5
  11   3   3 1251.08 76.3081   7
  11   3   3 1320.75 66.6352   5
  11  -3   4 2704.29 103.726   4
 -11  -3  -4 2497.29 84.2292   2
  11   3   4 2434.86 74.4600   6
 -11   3  -4 2368.91 99.2909   4
  11  -3   4 2474.50 76.8733   1
  11  -3   4 2467.27 73.9276   5
  11  -3   4 2511.67 95.8113   7
 -11  -3  -4 2393.34 80.4960   1
  11   3   4 2550.26 93.5646   5
 -11  -3  -4 2433.16 85.9425   3
  11   3   4 2442.31 111.014   7
 -11  -3  -5 80.2165 22.1743   3
 -11  -3  -5 89.3630 24.4992   7
 -11   3  -5 54.5986 20.8152   4
  11  -3   5 73.2659 14.7226   1
  11   3   5 77.2614 18.3430   6
 -11  -3  -5 77.3275 19.3870   2
  11  -3   5 93.0817 23.0135   4
  11  -3   5 68.7245 12.5305   5
 -11  -3  -5 70.6402 17.2871   1
  11  -3   5 83.5951 22.0643   7
  11   3   5 70.9978 18.0033   5
  11   3   5 135.407 33.7622   7
 -11  -3  -6 70.2672 22.1957   3
  11   3   6 111.016 18.7944   4
 -11   3  -6 116.784 27.8542   4
  11  -3   6 104.201 25.5390   7
  11  -3   6 129.056 30.0602   2
 -11  -3  -6 124.411 26.2512   2
  11   3   6 130.155 24.0088   6
  11  -3   6 112.977 12.2494   5
  11  -3   6 149.729 26.9505   4
  11  -3   6 110.451 14.4472   1
 -11  -3  -6 97.5712 16.5143   1
  11   3   6 148.962 25.0964   5
  11   3   6 77.0894 28.1619   7
  11  -3   7 393.101 44.8927   7
 -11   3  -7 327.980 43.2702   4
  11   3   7 379.951 44.2797   6
  11  -3   7 364.869 50.5621   2
  11   3   7 389.817 39.1548   5
 -11  -3  -7 342.902 26.8108   1
  11   3   7 338.148 31.9763   4
  11  -3   7 326.303 20.0315   1
  11   3   7 344.774 51.2191   7
 -11  -3  -7 362.620 43.1294   3
 -11   3  -8-4.42247 17.6603   4
  11   3   8 1.58155 8.20705   4
 -11   3  -8 17.2075 15.2060   6
  11   3   8 3.64385 16.4204   6
 -11  -3  -8 4.52331 6.99401   1
  11  -3   8 30.7314 22.3477   7
  11  -3   8-2.03334 19.7434   2
 -11  -3  -8 8.38463 17.1656   3
  11   3   8-6.46014 16.4667   5
 -11  -3  -9 45.3371 23.0292   3
 -11   3  -9 19.0251 18.2045   4
  11  -3   9 36.6825 24.7061   2
  11   3   9-15.4653 28.1426   7
  11  -3   9 40.0379 24.1229   7
  11   3  10-1.98234 27.3592   7
 -11   3 -10-16.6250 21.8452   4
  11  -3  10-12.4047 25.0718   2
  11  -3  10-12.0439 19.8649   7
 -11  -3 -10 21.3793 23.4155   3
 -11   3 -11 16.4605 16.3318   4
  11  -3  11 9.68343 26.9201   7
  11   3  11 8.20810 27.7365   7
 -11  -3 -11-2.07966 22.8622   3
 -11   3 -12-21.0437 18.2146   4
 -11  -3 -12-4.21528 22.4414   3
  11   3  12-74.2225 37.8353   7
  11   3  13 19.7243 34.6635   7
  11   5 -12 7.81370 19.7872   4
  11  -5 -12-13.7136 21.9408   5
 -11   5  11-5.21092 27.8079   6
 -11  -5  11 26.1273 18.7320   1
  11   5 -11-0.90765 18.8458   4
  11  -5 -11-0.47720 19.3288   5
 -11  -5  10 20.2605 14.4493   1
 -11   5  10-23.3398 29.7816   6
  11   5 -10 39.5409 25.2446   4
  11  -5 -10 20.1483 26.2212   5
 -11   5   9-50.5562 34.4203   6
  11   5  -9 12.1379 21.5213   4
  11  -5  -9 24.3666 23.1244   5
 -11  -5   9-8.37582 15.4634   1
  11   5  -8 94.8428 21.9363   5
 -11   5   8 122.369 37.2523   6
  11  -5  -8 106.366 31.5140   5
 -11  -5   8 109.516 27.3534   1
  11  -5  -7 350.038 23.3531   4
 -11   5   7 316.297 51.2386   6
 -11  -5   7 321.773 41.1750   1
  11  -5  -7 368.370 52.0463   5
  11   5  -7 306.548 39.4443   5
 -11   5   6 113.285 33.3137   6
 -11  -5   6 119.971 26.0662   1
  11  -5  -6 145.617 18.5428   4
  11  -5  -6 125.363 30.5860   5
  11   5  -6 110.423 23.3686   5
  11  -5  -5 2178.79 73.0473   4
 -11   5   5 2131.18 114.767   6
  11  -5  -5 2253.77 112.172   5
 -11  -5   5 2322.50 103.882   1
  11   5  -5 2232.14 100.717   5
  11   5  -5 1921.43 43.5520   7
  11  -5  -4 13.5579 17.1659   1
 -11   5   4 8.92021 19.4981   6
  11  -5  -4 19.0638 11.1786   4
  11   5  -4 11.8600 13.5010   5
 -11  -5   4 0.98879 15.7023   1
  11   5  -4 2.87509 7.03477   7
  11  -5  -4-30.2017 17.4614   5
 -11   5   4 20.6230 17.6444   3
  11  -5  -3 1674.59 71.3079   4
 -11   5   3 1859.44 98.2014   5
  11  -5  -3 1654.57 93.2913   5
 -11  -5   3 1575.06 83.6697   1
  11   5  -3 1633.09 85.9839   5
 -11   5   3 1614.68 79.3261   3
  11   5  -3 1688.27 61.0182   7
  11  -5  -2 388.451 36.6941   4
 -11  -5   2 404.195 32.2895   7
 -11   5   2 393.774 46.3902   5
 -11   5   2 364.448 35.5889   4
  11   5  -2 406.355 43.6197   5
  11   5  -2 382.488 34.0304   7
 -11   5   1 811.242 53.6891   4
  11  -5  -1 937.675 59.2234   4
 -11   5   1 1077.28 72.8221   5
  11  -5  -1 851.939 63.4632   5
 -11  -5   1 892.148 51.8565   7
  11   5  -1 874.630 62.4714   5
  11   5  -1 843.861 52.8522   7
  11   5   0 151.105 27.5208   7
 -11  -5   0 162.741 25.4969   7
 -11   5   0 174.363 26.6630   4
  11  -5   0 171.064 28.4614   4
 -11   5   0 208.544 33.5730   5
  11  -5   0 201.156 33.4317   5
  11   5   0 181.076 30.7238   5
 -11   5  -1 204.489 32.9394   4
 -11  -5  -1 179.294 27.9873   7
  11  -5   1 235.771 32.9984   4
 -11   5  -1 209.144 31.5539   5
 -11  -5  -1 170.226 13.1199   2
  11   5   1 226.912 34.8017   7
  11  -5   1 189.147 31.0496   5
  11   5   1 210.454 31.3850   5
 -11   5  -2 28.5843 21.2133   4
  11  -5   2 43.6635 18.9038   4
 -11   5  -2 29.5648 12.2826   5
  11   5   2 32.1733 19.8010   7
 -11  -5  -2 32.9456 8.84638   2
  11   5   2 42.9083 14.1927   3
 -11  -5  -2 35.3485 17.3427   7
  11  -5   2 28.7192 14.7136   5
  11   5   2 18.0026 10.9396   5
 -11   5  -3 1760.94 92.7561   4
 -11  -5  -3 1816.79 67.4235   2
 -11   5  -3 1984.75 83.6356   5
  11  -5   3 1811.85 79.1226   5
  11  -5   3 1906.52 98.4176   4
  11   5   3 2051.59 98.5476   5
  11   5   3 1915.49 78.2429   3
  11   5   3 1945.79 104.007   7
 -11  -5  -3 1980.36 100.932   7
  11  -5   4 1837.43 84.4334   7
 -11   5  -4 1979.14 102.063   4
  11  -5   4 1743.62 73.2572   5
  11   5   4 1915.03 94.0513   5
 -11  -5  -4 1769.11 76.0918   2
  11   5   4 1896.61 82.8606   3
  11   5   4 1874.61 106.396   7
  11   5   5 361.539 52.8148   7
  11   5   5 320.196 36.0381   6
 -11   5  -5 362.266 48.0836   4
  11  -5   5 355.441 31.8396   5
  11  -5   5 364.312 41.3162   7
  11   5   5 340.899 41.2986   5
  11   5   5 372.820 41.0587   3
 -11  -5  -5 359.297 40.8141   2
 -11   5  -6-20.7254 25.3064   4
  11   5   6-0.74613 15.4115   6
 -11  -5  -6 27.6891 18.0240   2
  11  -5   6 9.52511 14.7451   7
  11   5   6 8.61389 15.3104   5
  11  -5   6 22.3302 10.0042   5
  11   5   6-0.37842 32.3047   7
  11  -5   7 0.79779 15.8193   7
 -11   5  -7-10.7463 22.4484   4
  11   5   7-8.07615 9.60041   4
  11   5   7 15.1679 21.4766   7
  11  -5   7 3.30903 18.7005   2
  11   5   7-6.11929 16.4850   6
  11  -5   7 15.9910 9.80546   1
  11   5   7-7.14929 14.2300   5
  11  -5   7 11.6697 6.52231   5
  11  -5   8 17.5215 16.3689   7
  11   5   8 28.3605 28.8271   7
 -11   5  -8-24.2188 25.2580   4
  11   5   8-16.8947 23.3791   6
  11  -5   8 26.5421 22.8151   2
  11  -5   9 11.1899 19.5604   7
 -11  -5  -9 59.0977 32.6250   3
 -11   5  -9 6.70503 22.2032   4
  11   5   9 17.3220 21.3861   6
  11  -5   9 17.8706 20.2850   2
  11   5   9 31.4791 31.4326   7
 -11  -5 -10 38.5312 32.7544   3
 -11   5 -10 0.23543 19.9350   4
  11   5  10-6.90933 22.9350   6
  11  -5  10 29.7994 28.3764   2
  11   5  10-47.5510 26.5150   7
 -11   5 -11 81.8246 33.9391   4
  11   5  11 60.1821 31.0114   6
  11  -5  11 56.1375 34.1671   2
  11   5  11 24.8982 28.3151   7
 -11  -5 -11 177.680 48.7138   3
 -11  -5 -12 96.7730 42.0930   3
 -11   5 -12 40.0085 30.0941   4
  11   5  12 2.49988 28.7695   7
 -11   5 -13-10.9986 21.8353   4
  11   7 -12 5.22107 24.9195   4
  11  -7 -12 26.0616 26.9586   5
  11   7 -11 87.7530 40.6736   4
  11  -7 -11 74.6936 33.6715   5
 -11   7  10 83.5480 38.9751   6
  11   7 -10 49.3741 30.8080   4
  11  -7 -10 122.696 38.6560   5
 -11  -7  10 71.0751 25.8228   1
 -11   7   9 80.2825 35.4090   6
 -11  -7   9 60.5480 24.2598   1
  11   7  -9 91.7221 35.5501   4
  11  -7  -9 36.6801 21.7923   5
 -11  -7   8 25.3286 18.9780   1
  11   7  -8-15.8648 24.9515   4
  11  -7  -8 5.10791 18.4692   5
 -11   7   7-5.68507 19.2731   6
  11   7  -7-24.3922 25.8345   4
  11  -7  -7 11.0995 22.8118   5
 -11  -7   7 30.7797 22.7458   1
 -11  -7   6 297.747 46.0459   1
 -11   7   6 296.515 49.6508   6
  11  -7  -6 327.917 30.8953   4
  11  -7  -6 292.576 50.6522   5
 -11   7   5 109.266 33.1569   6
  11  -7  -5 92.4529 19.4549   4
 -11  -7   5 51.0081 22.3588   1
  11  -7  -5 57.8494 22.8646   5
  11  -7  -4 395.247 37.7749   4
  11  -7  -4 362.354 54.6429   5
 -11   7   4 364.542 37.2403   4
  11   7  -4 365.520 26.2155   7
 -11  -7   3 1369.96 57.5754   7
  11  -7  -3 1304.06 71.5467   4
  11  -7  -3 1314.21 91.4063   5
 -11   7   3 1203.94 69.6684   4
  11   7  -3 1301.60 60.1450   7
 -11  -7   3 1321.40 55.7928   2
 -11   7   2 2.66965 14.5155   4
 -11  -7   2 3.56923 6.69862   2
 -11  -7   2-6.02930 10.5394   7
  11  -7  -2-19.3104 13.9182   4
  11  -7  -2 1.02150 14.8052   5
  11   7  -2 5.34620 11.5011   7
 -11   7   1 980.981 67.6185   4
  11  -7  -1 1081.08 71.0889   4
  11  -7  -1 1083.20 81.6269   5
 -11  -7   1 1138.65 66.9301   7
  11   7  -1 1021.39 66.3468   7
  11  -7   0 555.311 52.8520   4
  11  -7   0 437.876 51.1331   5
  11   7   0 480.871 48.9667   7
 -11  -7   0 465.053 46.0083   7
 -11   7   0 455.973 48.9836   4
 -11   7  -1 2402.55 112.832   4
 -11   7  -1 2474.24 116.595   5
  11  -7   1 2363.58 110.934   5
  11   7   1 2283.29 109.159   7
 -11  -7  -1 2334.97 107.474   7
 -11   7  -2 393.546 48.6704   5
  11  -7   2 372.969 44.6872   5
  11   7   2 395.408 41.6571   3
 -11   7  -2 341.358 47.3068   4
  11   7   2 366.066 50.4759   7
 -11   7  -3 1583.89 99.9298   4
 -11   7  -3 1812.67 97.0146   5
  11  -7   3 1675.73 89.5366   5
  11   7   3 1729.41 87.6317   3
  11   7   3 1687.26 105.642   7
 -11   7  -4 838.065 76.3491   4
 -11   7  -4 816.759 62.1395   5
  11  -7   4 699.151 55.7763   5
  11   7   4 799.621 60.7288   3
  11   7   4 684.746 71.8314   7
  11  -7   5 51.9199 20.5021   7
 -11   7  -5 40.7655 22.2655   4
 -11   7  -5 61.7422 23.2604   5
  11   7   5 19.1441 26.0159   7
  11  -7   5 34.9515 14.8198   5
  11  -7   6 223.518 33.3845   7
  11   7   6 197.318 34.4451   6
 -11   7  -6 197.005 42.2990   4
  11  -7   6 191.832 27.2829   5
 -11  -7  -6 199.682 33.5481   2
  11   7   6 121.849 36.5206   7
  11   7   7 18.1652 26.9072   7
  11   7   7 34.0452 18.1168   6
 -11   7  -7 65.9233 31.4218   4
  11  -7   7 43.7309 17.3703   7
  11  -7   7 54.8892 28.9468   2
  11  -7   7 51.8018 13.9234   5
  11  -7   8-5.22127 12.9629   7
 -11   7  -8 16.6954 22.7004   4
  11   7   8 35.5800 24.6510   6
  11  -7   8 34.6924 31.1697   2
  11   7   8-0.75299 32.3758   7
 -11   7  -9 19.6256 25.6306   4
  11   7   9 7.64471 18.9300   6
  11  -7   9 28.3568 26.0647   2
  11   7   9 54.5156 36.0834   7
 -11   7 -10 12.2463 29.0625   4
  11   7  10 7.33939 20.0147   6
  11   7  10 15.3795 30.3275   7
  11  -7  10-22.5446 27.2553   2
 -11   7 -11-28.1176 27.2138   4
  11   7  11 5.08463 20.6987   6
 -11  -9  10 4.89242 17.4355   1
  11  -9 -10 27.5282 32.3455   5
 -11   9   9-1.18952 25.3129   6
 -11  -9   9 33.9728 23.0868   1
  11   9  -9 47.0869 31.4407   4
  11  -9  -9-16.5702 26.9112   5
 -11  -9   8 28.3058 24.3543   1
 -11   9   8 31.2000 28.3978   6
  11   9  -8 32.0501 33.6260   4
  11  -9  -8 69.4318 33.9411   5
 -11  -9   7-39.9395 27.7610   1
 -11   9   7-6.27952 28.1193   6
  11   9  -7 25.6862 28.5954   4
  11  -9  -7 31.4074 27.8073   5
 -11   9   6 32.6973 25.2136   6
  11   9  -6 3.50840 21.5848   4
 -11  -9   6-1.01383 22.0216   1
  11  -9  -6 8.60273 23.4115   5
 -11  -9   5 57.9892 19.6562   2
  11   9  -5 62.0924 32.2361   4
  11  -9  -5 43.8548 28.8530   5
 -11   9   4 37.1982 18.8663   4
 -11  -9   4 23.1943 12.9330   2
  11  -9  -4 39.4370 25.9017   5
 -11  -9   3 336.064 32.1902   2
 -11   9   3 390.791 45.4898   4
  11  -9  -3 352.776 55.1037   5
 -11   9   2 120.673 30.0089   4
 -11  -9   2 123.532 18.9298   2
 -11  -9   2 128.590 23.9718   7
  11  -9  -2 139.423 37.2824   5
  11   9  -2 127.461 26.2294   7
 -11   9   1 368.574 47.1242   4
  11  -9  -1 360.485 54.2870   5
  11   9  -1 410.356 46.6234   7
 -11  -9   1 430.004 46.2810   7
  11   9   0 341.721 46.7330   7
 -11   9   0 303.263 43.7076   4
  11  -9   0 318.328 49.8553   5
 -11  -9   0 367.208 46.4844   7
 -11   9  -1 17.1828 21.1006   4
  11  -9   1-33.8454 21.3580   5
  11   9   1 35.1382 24.2788   7
 -11   9  -2 108.234 34.6322   4
  11  -9   2 116.199 31.8260   5
  11   9   2 100.972 33.2743   7
 -11   9  -3 159.574 39.7403   4
  11  -9   3 103.151 30.9138   5
  11   9   3 88.0300 34.2242   7
 -11   9  -4 110.252 37.6031   4
  11  -9   4 65.4632 25.2648   5
  11   9   4 71.0871 33.3271   7
  11  -9   5 19.8085 17.1152   7
 -11   9  -5-0.06081 22.6239   4
  11   9   5 33.4979 25.9195   7
  11  -9   5 15.7153 13.1985   5
  11   9   6 2.23122 17.7136   6
 -11   9  -6 12.1100 23.3025   4
  11  -9   6-2.96723 12.7407   7
  11   9   6 60.5112 36.1955   7
  11  -9   6 24.9069 17.1108   5
  11   9   7-29.9065 22.5897   6
 -11   9  -7-32.8991 24.3509   4
  11   9   7 27.6840 30.8893   7
  11   9   8 39.9284 24.2624   6
 -11   9  -8 67.2201 30.6845   4
  11  -9   8 35.7176 29.1074   2
  11   9   8 84.8359 42.3505   7
 -11   9  -9 51.8379 31.1462   4
  11   9   9 78.0791 32.7774   6
  11  -9   9 110.086 43.4111   2
 -11 -11   8 0.07383 21.7998   1
 -11 -11   7 19.9383 26.6515   1
 -11  11   6 31.8237 30.7397   6
  11  11  -6 60.8279 38.2485   4
  11 -11  -6 11.1288 29.4534   5
  11  11  -5 333.489 63.0305   4
  11 -11  -5 343.696 61.4021   5
 -11  11   4 73.1170 24.8818   4
  11  11  -4 50.6145 34.6004   4
  11 -11  -4 14.5001 26.4837   5
 -11  11   3 23.8917 17.6915   4
  11  11  -3 83.1187 33.2547   4
  11 -11  -3 40.5497 28.7913   5
  11  11  -2 60.1150 35.5295   4
 -11  11   2 11.3901 20.8077   4
  11 -11  -2-56.2192 28.8300   5
 -11  11   1 31.5123 23.2796   4
  11  11  -1 20.4422 27.3555   4
  11 -11  -1 7.36964 21.7452   5
 -11  11   0-10.8860 22.7045   4
  11  11   0-10.0953 20.2875   4
  11 -11   0 0.51269 24.8795   5
 -11  11  -1 71.0443 30.4703   4
  11  11   1 52.8736 26.5764   4
  11 -11   1 62.0060 25.8876   5
  11  11   1 48.9695 32.1357   7
 -11  11  -2 57.4404 31.4789   4
  11  11   2 9.89891 25.6598   4
  11 -11   2-9.38459 18.7755   5
  11  11   2 27.4215 25.7443   7
 -11  11  -3 22.3733 27.0338   4
  11  11   3 50.6953 21.2631   4
  11 -11   3 0.78798 17.3851   5
  11  11   3 56.1990 29.8939   7
 -11  11  -4 59.6689 32.9945   4
  11  11   4 83.6268 27.6181   4
  11  11   4 41.1020 32.6388   7
  11 -11   4 57.3465 23.6871   5
 -11  11  -5 157.522 48.6430   4
  11  11   5 132.851 47.2924   7
  11 -11   5 207.721 41.2865   5
 -11  11  -6 2.78188 30.0772   4
  11  11   6 13.8795 32.6413   7
  11  11   7 22.9382 23.3787   6
  11  11   8 0.07049 24.5559   6
 -11  13   2 56.7469 26.3339   4
  11  13  -1 24.0810 27.6699   4
 -11  13   1-42.7696 25.6246   4
  11  13   0 10.0205 24.1258   4
  11 -13   0 2.46640 24.1003   5
 -11  13   0 26.2888 25.9884   4
 -11  13  -1 4.21736 23.1087   4
  11  13   1 64.6780 34.4806   4
  11 -13   1 27.2795 28.8203   5
 -11  13  -2-0.07679 35.2300   4
  11  13   2 27.0564 23.7226   4
  11 -13   2-6.87755 23.1026   5
  11 -13   3 33.5052 29.2969   5
  11 -13   4 31.5876 30.2293   5
  12   0 -13-10.9420 22.0141   3
  12   0 -12 60.6404 34.5476   3
  12   0 -11-29.6496 21.6078   5
  12   0 -11-1.46953 19.1189   3
  12   0 -10-7.16756 15.1803   5
  12   0 -10 11.4241 9.53954   4
  12   0 -10-9.67776 24.3451   3
  12   0  -9-18.6303 17.4374   5
 -12   0   9 4.77969 15.9759   1
  12   0  -9-15.0018 23.7767   3
  12   0  -9-15.9203 15.3763   7
  12   0  -8 2691.00 114.208   5
 -12   0   8 2795.28 117.645   1
  12   0  -8 2720.57 120.191   3
  12   0  -8 2765.52 112.602   1
  12   0  -8 2729.03 115.449   7
 -12   0   7 5.13536 14.0072   1
  12   0  -7-6.22813 15.3429   1
  12   0  -7 17.9989 14.4219   5
  12   0  -7 46.4513 18.9692   3
  12   0  -7-7.60332 13.5068   7
 -12   0   6 2309.79 99.4186   1
  12   0  -6 2543.83 115.407   6
  12   0  -6 2348.43 95.1842   3
  12   0  -6 2301.11 96.8224   1
  12   0  -6 2126.59 95.1387   5
 -12   0   5-6.53540 16.5407   1
  12   0  -5 11.6818 13.9764   6
 -12   0   5 16.4890 20.9969   6
  12   0  -5 5.94331 12.1887   1
  12   0  -5-15.5241 13.7986   3
  12   0  -4 9.04176 12.7296   6
 -12   0   4 13.6062 15.5758   6
  12   0  -4-4.76436 13.1496   1
  12   0  -4 6.70466 10.4951   3
 -12   0   4 3.94055 14.6256   1
  12   0  -3 2.58483 8.71775   3
  12   0  -3-18.4068 14.1118   6
 -12   0   3 5.93880 14.9245   6
  12   0  -3 10.4438 13.8207   1
  12   0  -2 16.6480 12.6144   6
 -12   0   2-6.67296 13.6765   6
  12   0  -2 25.8813 14.1879   1
  12   0  -1 14.6791 9.13264   6
 -12   0   1 7.90910 10.4392   6
  12   0  -1 6.84697 11.6811   1
 -12   0   0 672.674 27.3644   6
  12   0   0 676.308 43.0473   1
  12   0   1-9.02887 18.6369   7
  12   0   1 7.93344 11.7063   1
 -12   0  -1 0.95316 11.9956   1
  12   0   2 5840.05 115.260   1
 -12   0  -2 5841.47 118.154   1
  12   0   2 5998.39 143.776   7
  12   0   3 3.17926 11.3974   4
  12   0   3-4.31364 8.06293   1
 -12   0  -3 0.57251 4.44501   6
  12   0   3-0.84099 17.3935   7
  12   0   3-17.1314 14.1211   2
 -12   0  -3-2.62118 12.1175   1
 -12   0  -4 3492.24 119.592   7
 -12   0  -4 3408.31 76.5225   6
 -12   0  -4 3540.25 82.5386   1
  12   0   4 3469.32 110.153   2
  12   0   4 3800.93 113.578   4
  12   0   4 3576.99 80.7102   1
  12   0   4 3594.45 123.669   7
  12   0   5 10.4714 18.8540   7
  12   0   5 10.6816 13.3097   4
 -12   0  -5 12.8793 10.2834   6
 -12   0  -5 2.36192 13.6498   7
  12   0   5 6.58997 8.27339   5
  12   0   5 42.0518 19.3629   2
 -12   0  -5 15.0264 7.82714   1
  12   0   6 562.198 46.0388   4
 -12   0  -6 494.469 40.3805   6
  12   0   6 524.942 53.5727   2
 -12   0  -6 487.155 48.4725   7
  12   0   6 499.604 31.7422   5
  12   0   6 550.342 54.5776   7
  12   0   7 0.90443 18.0687   7
 -12   0  -7 8.79931 11.7282   6
  12   0   7-3.09175 12.2766   4
  12   0   7-3.91739 19.3675   2
  12   0   7-1.48458 6.48328   5
 -12   0  -8 16.0206 12.3817   6
  12   0   8-7.98141 14.6827   4
  12   0   8 12.2061 5.58602   5
  12   0   8 11.9832 19.8119   7
  12   0   9-10.8003 23.2864   7
 -12   0  -9 8.93490 13.2081   6
  12   0   9-12.5760 10.3434   4
 -12   0  -9-1.37882 18.1821   3
 -12   0 -10-0.46647 18.8091   3
  12   0  10 23.7219 28.0815   7
 -12   0 -11-35.9811 29.9711   3
  12   0  11-17.4157 23.5416   7
 -12   0 -12 43.0080 23.6621   3
  12   0  12 100.493 38.6871   7
  12   0  13-13.9360 26.3974   7
  12  -2 -13 0.07994 21.1298   3
  12   2 -13 1.92287 25.3179   3
  12  -2 -12 54.9985 30.3605   3
  12   2 -12 106.481 34.5637   3
  12  -2 -11 45.5081 23.0721   3
 -12  -2  11 99.4781 25.4853   1
  12   2 -11 49.0157 18.4682   5
  12   2 -11 30.8074 20.2886   4
  12  -2 -11 36.5505 19.4133   5
  12   2 -11 56.3380 25.8458   3
 -12  -2  10 424.583 48.7116   1
  12   2 -10 443.658 49.6686   4
 -12   2  10 355.813 64.1445   6
  12   2 -10 439.433 48.9732   5
  12  -2 -10 430.488 52.0644   5
  12   2 -10 365.420 53.3954   3
  12  -2 -10 408.307 55.6515   3
 -12  -2   9 1529.93 86.8369   1
 -12   2   9 1592.45 120.944   6
  12  -2  -9 1529.63 93.9892   5
  12   2  -9 1536.68 96.3266   3
  12  -2  -9 1582.87 103.930   3
  12   2  -9 1560.08 77.6799   7
  12   2  -9 1502.55 85.7844   5
 -12   2   8 3692.68 170.902   6
  12  -2  -8 3625.36 140.457   5
  12  -2  -8 3804.00 149.648   3
  12   2  -8 3691.26 114.183   7
 -12  -2   8 3463.70 127.948   1
 -12   2   7 782.765 74.1512   6
  12   2  -7 841.881 65.5884   2
  12  -2  -7 736.245 62.6070   5
  12  -2  -7 750.256 65.7837   3
  12  -2  -7 671.842 64.0147   7
  12   2  -7 712.832 49.5548   7
  12  -2  -7 697.377 57.1291   1
 -12  -2   7 755.030 58.1993   1
  12  -2  -6 156.695 30.4234   3
 -12  -2   6 102.568 24.6518   1
  12  -2  -6 115.670 24.7892   1
  12   2  -6 184.171 35.1183   6
 -12   2   6 92.8982 31.7890   6
  12  -2  -6 121.115 28.8657   5
  12   2  -6 127.387 25.6796   2
  12  -2  -5 45.6111 22.2760   3
 -12  -2   5 28.6292 17.2325   1
 -12   2   5 72.6737 26.7524   6
  12   2  -5 14.5206 14.2406   6
  12  -2  -5 24.5950 12.1439   1
  12  -2  -5 47.4263 20.1880   5
  12   2  -5 48.7968 17.2354   2
  12   2  -4 556.572 49.3723   6
 -12   2   4 491.910 48.6683   6
  12  -2  -4 567.829 52.4963   5
 -12   2   4 499.048 38.6694   3
 -12  -2   4 524.980 46.3681   1
  12  -2  -4 510.472 43.6678   1
 -12   2   3 1613.78 78.0619   6
  12   2  -3 1534.35 74.3448   6
  12   2  -3 1535.99 76.0712   1
 -12   2   3 1561.55 61.4432   3
  12  -2  -3 1654.07 75.7392   1
  12  -2  -3 1563.33 65.4996   4
 -12   2   2 6714.72 142.569   6
  12   2  -2 6413.48 133.457   6
  12  -2  -2 6809.87 135.578   4
 -12   2   2 6593.10 117.370   3
  12  -2  -2 7079.42 150.068   1
  12   2  -2 6643.56 134.523   7
  12  -2  -1 10729.3 173.617   4
 -12   2   1 10692.0 160.967   6
  12   2  -1 10464.7 149.702   6
  12   2  -1 9852.57 169.972   7
  12  -2  -1 11082.8 183.513   1
  12   2   0 43.4490 18.3130   7
  12  -2   0 38.6933 16.9803   5
  12  -2   0 20.3525 12.5448   1
  12   2   1 414.215 22.2860   2
  12  -2   1 481.360 40.0123   5
 -12  -2  -1 420.725 37.3931   1
  12   2   1 493.751 43.7484   7
  12  -2   1 444.411 35.4985   1
 -12  -2  -1 469.927 39.8335   7
  12   2   2 497.685 18.1720   6
  12   2   2 620.903 34.1917   2
 -12   2  -2 598.805 48.7662   4
  12  -2   2 603.282 42.9843   5
  12  -2   2 550.462 46.0830   7
 -12  -2  -2 625.817 42.2172   1
  12   2   2 676.689 54.4167   7
  12  -2   2 618.087 40.6806   1
  12   2   3 4307.19 69.0239   6
  12  -2   3 4491.79 129.035   7
  12  -2   3 4629.01 108.687   5
 -12  -2  -3 4516.05 104.395   1
 -12  -2  -3 4760.03 98.7808   3
  12   2   3 4625.97 118.308   5
  12   2   3 4621.51 141.020   7
  12  -2   3 4736.53 105.253   1
 -12   2  -3 4781.67 133.401   4
  12   2   4 145.935 31.0810   7
  12  -2   4 151.725 29.2201   7
  12  -2   4 163.436 20.3001   1
  12  -2   4 176.335 28.3945   4
  12   2   4 134.365 17.3146   6
 -12  -2  -4 128.559 19.5057   1
  12  -2   4 137.295 19.5054   5
 -12   2  -4 137.092 27.3318   4
  12   2   4 163.039 23.5257   5
 -12  -2  -4 132.822 20.8691   3
  12  -2   5 394.940 41.5945   4
  12  -2   5 435.485 46.6078   2
  12  -2   5 406.881 29.0044   5
  12   2   5 408.676 36.8285   5
 -12  -2  -5 421.266 38.2803   3
 -12  -2  -5 389.456 29.6771   1
  12  -2   5 449.464 29.4734   1
  12   2   5 478.061 54.2306   7
  12  -2   5 447.253 46.2515   7
 -12  -2  -5 442.648 47.9494   7
 -12   2  -5 377.021 42.8699   4
  12   2   5 416.935 36.9782   4
  12  -2   6 526.745 49.2090   4
 -12   2  -6 504.337 44.3446   6
  12  -2   6 545.259 57.1056   2
  12  -2   6 487.646 27.3841   5
  12   2   6 549.682 42.5914   5
 -12   2  -6 508.239 50.0227   4
 -12  -2  -6 514.219 48.0245   3
  12  -2   6 538.146 27.3451   1
 -12  -2  -6 535.465 31.9112   1
  12   2   6 531.436 57.2893   7
  12   2   6 525.943 43.3721   4
  12  -2   6 492.052 50.5669   7
  12  -2   7 3247.92 123.463   4
 -12  -2  -7 3020.87 65.4690   1
 -12   2  -7 3247.57 118.998   6
  12  -2   7 3230.01 139.797   2
  12   2   7 3367.70 104.043   5
  12   2   7 3160.31 102.372   4
 -12  -2  -7 3375.54 124.049   3
  12   2   7 3413.50 148.519   7
  12  -2   7 3091.73 128.820   7
 -12   2  -7 3031.73 121.272   4
  12  -2   8 42.9312 25.3243   7
 -12   2  -8 18.2173 16.1417   4
 -12   2  -8 3.81697 15.4509   6
  12   2   8 19.9241 9.94608   4
  12  -2   8 12.0035 20.6083   2
  12   2   8 39.0193 12.8340   5
 -12  -2  -8 11.3869 17.7270   3
  12   2   8 1.83994 21.8632   7
 -12   2  -9 21.8609 19.4071   4
  12  -2   9 9.10932 21.4047   7
  12   2   9 9.63308 10.4331   4
  12  -2   9 17.8940 23.5454   2
 -12  -2  -9 16.3730 22.7137   3
  12   2   9 40.1429 26.2619   7
 -12   2 -10 84.6680 31.2798   4
 -12  -2 -10 61.7760 26.3742   3
  12  -2  10 109.183 35.1740   7
  12   2  10 68.2103 27.2634   7
 -12  -2 -11 52.6441 27.2777   3
  12   2  11-10.4000 28.4700   7
  12  -2  11 29.9588 28.6191   7
 -12  -2 -12 4.26505 23.6670   3
  12  -2  12 0.06579 23.9377   7
  12   2  12-0.16129 25.6512   7
  12   2  13-16.7608 28.7346   7
 -12   4  12-45.9352 40.4376   6
  12   4 -12-26.9428 21.6771   4
  12  -4 -12-0.23598 21.2651   5
 -12   4  11 23.2459 33.2355   6
  12   4 -11 14.6428 20.7652   4
  12  -4 -11-14.6939 24.5012   5
 -12  -4  11-0.04160 14.2699   1
 -12   4  10 55.8920 37.5154   6
 -12  -4  10 51.9598 22.8476   1
  12   4 -10 21.6122 19.6532   4
  12  -4 -10 44.7505 24.6758   5
 -12  -4   9 46.4976 20.6846   1
 -12   4   9 88.1886 33.2937   6
  12  -4  -9 42.3361 26.2892   5
  12   4  -9 21.6498 18.5989   4
  12  -4  -8 192.378 17.4149   4
 -12   4   8 186.397 45.5719   6
  12  -4  -8 175.773 37.5469   5
  12   4  -8 159.366 13.6166   7
 -12  -4   8 166.687 31.3940   1
  12  -4  -7 197.046 21.4862   4
 -12   4   7 213.609 42.5493   6
  12  -4  -7 138.427 31.8366   5
 -12  -4   7 192.349 31.6759   1
  12   4  -7 161.087 16.5495   7
  12   4  -7 169.450 15.3384   7
  12  -4  -6 586.711 36.7777   4
 -12   4   6 522.960 61.3420   6
  12  -4  -6 481.615 53.3537   5
 -12  -4   6 532.111 51.1520   1
  12   4  -6 499.091 27.9950   7
  12   4  -5-4.24753 8.01939   7
 -12   4   5-18.0110 24.0706   6
  12  -4  -5 11.5697 9.68031   4
 -12  -4   5 2.24582 14.9048   1
  12  -4  -5 30.7788 16.5169   1
  12  -4  -5 1.62634 17.9343   5
 -12   4   5 13.4934 11.0371   3
  12   4  -4 21.1398 10.4640   7
 -12   4   4 27.5221 17.2713   6
 -12  -4   4 24.3941 17.6452   1
  12  -4  -4 17.7404 13.0838   4
  12  -4  -4-9.71498 16.8310   5
  12  -4  -4 54.9260 19.5222   1
 -12   4   4 14.9530 10.3330   3
  12   4  -3 10.0563 9.37483   7
 -12   4   3 3.20629 11.0850   3
 -12  -4   3-12.3091 16.4548   1
 -12   4   3 11.7749 18.3546   6
  12  -4  -3 3.84465 9.86973   4
  12  -4  -3 18.2188 15.2362   1
  12  -4  -2 29.0068 14.4661   1
  12   4  -2 74.4154 18.9320   7
  12  -4  -2 53.8805 17.6200   4
 -12  -4   1 522.890 39.2056   7
  12   4  -1 558.800 48.9872   5
  12  -4  -1 510.759 44.7340   4
  12  -4  -1 507.802 45.2920   1
  12   4  -1 491.033 41.3865   7
 -12   4   1 491.488 42.6116   4
  12  -4   0 2294.91 92.8860   4
  12  -4   0 2087.06 94.6836   5
  12  -4   0 2267.16 90.7946   1
  12   4   0 2130.09 93.9893   5
  12   4   0 2077.61 86.3914   7
 -12  -4   0 2119.99 82.3596   7
 -12   4   0 1905.62 82.5586   4
 -12  -4  -1 94.0627 21.4921   7
 -12   4  -1 91.1446 22.5724   4
  12  -4   1 117.695 23.5957   1
  12   4   1 90.1506 23.3021   7
  12  -4   1 94.7315 22.7067   5
  12   4   1 114.052 22.8501   5
  12   4   1 123.188 17.3824   3
 -12   4  -2 268.844 35.1030   4
  12  -4   2 317.965 35.0978   5
  12   4   2 282.491 35.6122   5
  12   4   2 268.230 25.3923   3
  12  -4   2 305.162 33.1355   1
 -12  -4  -2 327.957 39.9160   7
  12   4   2 277.524 37.6561   7
  12   4   3 10.5516 19.5659   7
 -12  -4  -3 30.1906 15.4529   7
 -12   4  -3 31.2373 19.5068   4
 -12  -4  -3 20.2576 10.8110   2
  12  -4   3 21.9043 13.7576   1
  12  -4   3 31.4201 12.3129   5
  12   4   3 37.9578 12.8029   3
  12   4   3 30.4503 15.8652   5
 -12   4  -4 408.131 45.6773   4
  12  -4   4 473.227 48.0493   4
 -12  -4  -4 400.552 34.6435   2
  12   4   4 389.115 32.4892   6
  12  -4   4 397.064 33.9063   5
  12   4   4 439.646 53.4010   7
  12  -4   4 368.275 33.8085   1
  12   4   4 435.748 43.3748   5
 -12  -4  -4 458.899 51.3836   7
  12  -4   4 409.125 41.9468   7
  12  -4   5-4.49391 14.2496   7
  12   4   5 10.0840 19.1577   7
 -12   4  -5 14.7789 16.6266   4
  12   4   5-3.59692 11.8962   6
 -12  -4  -5-1.35172 10.6909   2
  12  -4   5 13.4431 9.72555   1
  12  -4   5 24.9332 12.0152   5
  12   4   5 2.03718 12.1306   5
  12   4   6 1.99269 9.31896   4
  12  -4   6 12.6965 22.5382   2
 -12   4  -6 12.4079 19.0150   4
 -12  -4  -6 31.1739 23.3385   3
  12  -4   6 1.55750 15.1367   7
  12   4   6-1.88203 13.9472   6
  12   4   6 13.3748 20.7206   7
 -12  -4  -6 26.3791 16.5254   2
  12  -4   6 12.2570 9.08046   1
  12  -4   6 20.1513 8.18519   5
  12   4   6 10.8075 13.8371   5
  12  -4   7 198.354 33.8781   7
  12   4   7 192.702 25.6498   4
 -12   4  -7 185.283 35.0911   4
  12   4   7 229.702 35.8171   6
  12   4   7 226.473 32.9826   5
  12  -4   7 237.232 43.4541   2
 -12  -4  -7 182.911 24.8356   1
  12   4   7 164.228 37.6866   7
  12  -4   7 186.007 20.5483   1
 -12  -4  -7 199.471 36.2751   3
  12  -4   8 95.4998 26.0514   7
 -12  -4  -8 84.6934 27.3671   3
 -12  -4  -8 56.8161 14.9443   1
 -12   4  -8 101.953 32.9782   4
  12   4   8 63.1990 14.6291   4
  12   4   8 83.4663 26.1295   6
  12  -4   8 82.7531 30.0311   2
  12   4   8 72.7176 21.1972   5
  12   4   8 58.9276 30.3102   7
  12  -4   9 17.8409 20.9918   7
 -12  -4  -9 27.0468 25.1579   3
 -12   4  -9-12.8874 20.1718   4
  12   4   9-17.1397 19.9900   6
  12  -4   9 10.6278 20.6626   2
  12   4   9-8.99075 32.3120   7
 -12  -4 -10 13.2702 21.1367   3
 -12   4 -10 61.2365 29.7635   4
  12  -4  10 46.2686 28.9491   2
  12   4  10 38.0705 36.3127   7
  12  -4  10 34.9156 19.8397   7
 -12  -4 -11 49.1889 28.6241   3
 -12   4 -11 65.4886 29.0132   4
  12  -4  11 99.9463 40.3797   2
  12   4  11 75.3438 38.7269   7
 -12  -4 -12 20.7482 29.3833   3
 -12   4 -12 83.8774 31.1554   4
  12   4  12 24.8608 30.1151   7
  12   6 -12 29.5047 25.6842   4
  12  -6 -12 43.8170 28.7110   5
 -12   6  11 34.1757 35.4592   6
  12   6 -11-19.0621 26.2259   4
  12  -6 -11 46.8768 30.5434   5
 -12   6  10-32.7164 27.8145   6
  12   6 -10 62.5003 29.7086   4
  12  -6 -10 39.1152 27.2221   5
 -12  -6  10 30.4304 19.6487   1
 -12   6   9-29.0841 31.8238   6
  12   6  -9-23.2142 27.8374   4
  12  -6  -9 6.51954 19.9369   5
 -12  -6   9 24.7388 19.0601   1
 -12   6   8-0.06700 24.4119   6
 -12  -6   8 59.0853 24.6553   1
  12   6  -8 15.3570 23.6058   4
  12  -6  -8 34.6170 27.1774   5
 -12   6   7 519.951 67.3424   6
  12  -6  -7 563.526 34.0024   4
  12  -6  -7 559.181 66.9900   5
 -12  -6   7 538.376 58.0723   1
  12  -6  -6 395.691 32.3326   4
 -12   6   6 372.896 54.6071   6
  12  -6  -6 426.298 56.7895   5
 -12  -6   6 381.125 50.4374   1
 -12  -6   5 5.54158 16.3214   1
  12  -6  -5 17.1148 12.0499   4
  12  -6  -5 20.4502 25.9908   5
  12   6  -5 16.2662 5.69717   7
 -12   6   5 41.5704 27.2688   6
  12  -6  -4 3034.05 100.086   4
  12  -6  -4 2851.75 133.506   5
 -12  -6   4 3014.20 125.822   1
  12   6  -4 2851.20 74.7913   7
  12  -6  -3 1794.16 81.7175   4
  12  -6  -3 1585.53 97.2259   5
  12   6  -3 1709.43 67.9050   7
 -12   6   3 1630.98 77.4138   4
 -12   6   2 108.690 24.6330   4
 -12  -6   2 138.800 22.1468   7
  12  -6  -2 119.040 23.8429   4
  12  -6  -2 93.0188 26.0033   5
  12   6  -2 125.899 23.2964   7
 -12  -6   1 58.1460 16.7202   7
 -12   6   1 72.5214 21.6203   4
  12  -6  -1 69.7481 20.2906   4
 -12   6   1 85.5375 27.7489   5
  12  -6  -1 55.8560 22.6580   5
  12   6  -1 92.6680 23.0076   7
 -12   6   0 9.12951 15.6805   4
 -12  -6   0 9.18968 11.2648   7
  12  -6   0 10.9749 16.4588   4
 -12   6   0-2.15015 13.9803   5
  12  -6   0-6.96994 15.5854   5
  12   6   0 15.8987 16.8636   7
  12  -6   1 696.855 59.9640   4
 -12   6  -1 718.767 61.3480   5
  12  -6   1 704.091 59.5108   5
 -12   6  -1 675.790 59.1560   4
  12   6   1 621.973 57.6599   7
 -12  -6  -1 700.501 57.5614   7
 -12  -6  -2 254.083 39.1632   7
  12   6   2 234.914 38.7181   7
 -12   6  -2 264.562 41.0646   4
 -12  -6  -2 235.188 21.2969   2
 -12   6  -2 247.163 35.2401   5
  12  -6   2 275.635 37.1427   5
  12   6   2 256.023 30.8605   3
 -12   6  -3 449.880 54.3541   4
 -12  -6  -3 345.200 30.5868   2
  12   6   3 382.814 50.6042   7
 -12   6  -3 422.603 45.7307   5
  12  -6   3 382.640 41.2606   5
  12   6   3 454.810 43.1779   3
 -12  -6  -4 628.875 47.0564   2
  12  -6   4 653.339 51.0246   5
  12   6   4 698.260 53.2286   3
 -12   6  -4 659.570 67.9926   4
  12   6   4 649.660 68.1481   7
  12  -6   5 173.436 29.9823   7
  12   6   5 220.701 33.0211   6
 -12   6  -5 192.815 39.2591   4
 -12  -6  -5 182.575 29.3340   2
  12  -6   5 165.322 25.2456   5
  12   6   5 194.993 32.4235   3
  12   6   5 241.675 45.8862   7
  12   6   6 89.0520 32.9500   7
  12  -6   6 55.3415 20.3323   7
 -12   6  -6 55.4104 28.1817   4
  12   6   6 61.8606 20.4148   6
 -12  -6  -6 45.0377 17.9888   2
  12  -6   6 55.6599 14.2851   5
  12  -6   7 91.1448 26.4373   7
  12   6   7 45.9219 31.5565   7
  12  -6   7 73.9430 27.6839   2
 -12   6  -7 45.5595 22.3209   4
  12   6   7 70.9125 22.0251   6
  12  -6   7 97.8215 16.2606   5
  12  -6   8 2.74040 14.4978   7
 -12   6  -8 5.44512 19.4159   4
  12   6   8 2.52463 16.0105   6
  12  -6   8-24.9288 20.0051   2
  12   6   8 16.1649 29.5425   7
 -12   6  -9 22.6022 27.1541   4
  12   6   9 11.3816 22.7757   6
  12  -6   9-33.4382 25.3153   2
  12  -6   9 0.77673 13.2818   7
  12   6   9-18.8876 31.7305   7
 -12   6 -10 12.8296 24.0845   4
  12   6  10 31.5583 25.9942   6
  12  -6  10 59.5624 33.1574   2
  12   6  10-36.3938 29.1906   7
 -12   6 -11 28.1677 28.8278   4
  12   6  11 84.0007 41.1347   7
  12   6  11 20.3325 21.1886   6
 -12   6 -12 37.0312 24.5609   4
  12  -8 -11 19.3181 22.7126   5
  12   8 -10-2.21974 27.1902   4
 -12  -8  10 57.1508 24.5264   1
  12  -8 -10-18.8278 20.8611   5
 -12   8   9 12.8227 27.7811   6
 -12  -8   9 52.2043 27.6800   1
  12   8  -9 15.0048 25.7658   4
  12  -8  -9-13.4542 24.6377   5
 -12   8   8 26.7271 24.0539   6
 -12  -8   8 4.98622 19.1635   1
  12   8  -8 44.2799 31.8598   4
  12  -8  -8 76.4824 33.6419   5
 -12  -8   7 5.35084 19.8303   1
 -12   8   7-20.2225 29.8355   6
  12   8  -7-30.8245 29.7938   4
  12  -8  -7 1.65765 23.6585   5
 -12   8   6 4.72191 20.6744   6
  12  -8  -6 1.75892 23.2539   5
 -12  -8   6 35.5770 28.3411   1
 -12   8   5-0.46417 22.6289   6
  12  -8  -5 3.14343 10.1546   4
 -12  -8   5-19.7284 22.5852   1
  12  -8  -5 9.78801 19.1782   5
 -12   8   4 66.2961 18.4819   4
  12  -8  -4 37.4634 16.9776   4
  12  -8  -4 107.654 34.7278   5
 -12  -8   3 549.544 40.8420   7
 -12  -8   3 481.643 34.2990   2
  12  -8  -3 539.322 51.3620   4
  12  -8  -3 535.388 64.5452   5
  12   8  -3 490.691 41.0794   7
 -12   8   3 485.308 47.4748   4
 -12  -8   2 120.057 22.6491   7
 -12   8   2 142.754 29.4479   4
 -12  -8   2 98.7645 13.9958   2
  12  -8  -2 137.963 37.3547   5
  12   8  -2 114.127 26.0482   7
 -12   8   1 994.118 73.7591   4
 -12  -8   1 1001.64 39.3234   2
  12  -8  -1 915.641 79.1470   5
  12   8  -1 1016.28 69.7438   7
 -12  -8   1 1025.48 66.8505   7
 -12  -8   0 169.411 30.7249   7
 -12   8   0 169.124 32.4314   4
  12  -8   0 170.189 36.4028   5
  12   8   0 164.046 31.9349   7
 -12   8  -1 543.835 60.3439   4
  12  -8   1 543.477 59.2078   5
  12   8   1 519.389 58.8258   7
  12   8   2 68.0919 24.4001   3
 -12   8  -2 71.8977 29.9757   4
  12   8   2 103.751 33.4779   7
  12  -8   2 46.3557 21.6589   5
 -12   8  -3 784.144 76.3173   4
  12  -8   3 647.942 62.1860   5
  12   8   3 687.123 72.8965   7
 -12   8  -4-42.7566 24.6469   4
  12  -8   4 10.0974 15.9201   5
  12   8   4 8.75021 24.9231   7
  12  -8   5 17.5215 15.7843   7
 -12   8  -5-9.42565 12.5401   5
  12  -8   5 2.19802 12.3411   5
  12   8   5-8.82944 22.0511   7
  12  -8   6 74.2781 24.4349   7
  12   8   6 70.4439 24.2031   6
 -12   8  -6 39.9494 27.7212   4
  12  -8   6 95.4529 23.9038   5
  12   8   6 55.8474 29.7340   7
  12  -8   7 35.6519 17.4076   7
  12   8   7 30.9738 24.3231   6
 -12   8  -7-5.39772 27.4049   4
  12   8   7 16.3423 26.7467   7
 -12   8  -8-4.39087 26.1576   4
  12   8   8 17.1273 21.8527   6
  12  -8   8-17.0968 20.5087   2
  12   8   8 21.1060 29.0628   7
 -12   8  -9 94.3807 41.0748   4
  12   8   9 39.2616 27.4442   6
  12  -8   9 55.0640 33.4587   2
  12   8   9 127.064 42.7638   7
 -12   8 -10 99.7080 35.1950   4
 -12 -10   9 30.6285 28.9722   1
  12 -10  -8 84.7986 38.4122   5
 -12 -10   8 11.6431 24.4719   1
 -12  10   7 87.4173 35.4945   6
 -12 -10   7 72.6664 34.6648   1
  12  10  -7 82.3458 39.1463   4
  12 -10  -7 47.0449 33.3938   5
 -12  10   6 41.5553 28.3550   6
  12  10  -6 65.8558 38.1145   4
 -12 -10   6 25.1097 23.0376   1
  12 -10  -6 50.1898 27.5685   5
  12  10  -5 253.486 55.9473   4
  12 -10  -5 198.651 52.4716   5
 -12  10   4 46.3406 18.6801   4
  12  10  -4 34.2887 31.6771   4
  12 -10  -4 78.8249 30.6294   5
 -12  10   3-38.0855 20.3290   4
  12 -10  -3-2.70763 20.0298   5
  12 -10  -2 37.2574 29.3375   5
 -12  10   2-29.9623 21.6910   4
 -12  10   1 70.9580 26.2413   4
  12 -10  -1 119.682 37.0445   5
  12  10  -1 134.021 31.5608   7
 -12  10   0 57.6903 27.3586   4
  12 -10   0 15.7268 19.0177   5
  12  10   0 61.8239 26.8982   7
 -12  10  -1 8.51597 21.9742   4
  12 -10   1-8.28014 21.7893   5
  12  10   1 29.5252 25.1818   7
 -12  10  -2 57.0944 27.6847   4
  12 -10   2 55.0675 24.9740   5
  12  10   2 44.9322 29.2568   7
 -12  10  -3 8.90962 24.9395   4
  12  10   3 3.66141 22.3361   7
  12 -10   3 11.5637 16.8491   5
 -12  10  -4 98.6178 37.4127   4
  12 -10   4 34.3697 22.8655   5
  12  10   4 96.7661 35.6705   7
  12 -10   5 20.8565 15.5794   5
  12  10   5 54.8374 34.9707   7
 -12  10  -5 52.1221 33.4990   4
  12  10   6 14.6916 20.1087   6
 -12  10  -6-15.5590 24.3306   4
  12  10   6 14.3827 33.4114   7
  12  10   7-17.7998 19.7307   6
 -12  10  -7 14.4488 23.5989   4
  12  10   7 24.4610 26.7945   7
  12  10   8-6.79340 20.1600   6
  12  12  -4 70.6473 41.6605   4
  12  12  -3 54.4230 29.1147   4
 -12  12   3 43.1564 24.9533   4
  12 -12  -3 84.2041 39.4030   5
 -12  12   2-21.3338 21.4847   4
  12  12  -2-7.26038 22.5967   4
  12 -12  -2 37.6066 29.1623   5
 -12  12   1-25.1154 23.5499   4
  12  12  -1-36.7560 30.9020   4
  12 -12  -1 28.9751 29.2233   5
 -12  12   0 63.3490 29.6356   4
  12  12   0 123.630 41.6374   4
  12 -12   0 146.574 44.2068   5
 -12  12  -1-35.0186 26.4367   4
  12  12   1-31.9560 25.3098   4
  12 -12   1 14.2596 22.7706   5
 -12  12  -2 21.6157 25.3594   4
  12  12   2 3.41660 20.6033   4
  12 -12   2 13.9720 25.0561   5
  12 -12   3-6.97747 19.5959   5
 -12  12  -3 45.2669 30.6220   4
  12  12   3 7.97271 24.1021   4
  12  12   3 20.7438 27.7373   7
  12 -12   4 26.2584 26.9335   5
  12  12   4 37.2397 30.8205   7
  12  12   5 39.4194 32.9974   7
  13  -1 -13-4.28240 24.0092   3
  13   1 -13 12.0039 21.2081   3
  13   1 -12 47.5992 30.3198   3
  13  -1 -12-15.7168 21.9109   3
  13   1 -11 26.3048 17.9503   5
  13   1 -11 15.3748 11.0213   4
  13  -1 -11-11.2112 21.9933   5
  13   1 -11-15.6563 21.5009   3
  13  -1 -11 1.30458 21.2023   3
  13  -1 -10 1.42709 18.7071   3
  13   1 -10 2.09676 13.5416   5
  13  -1 -10-17.7556 20.7940   5
  13   1 -10-16.7369 21.4928   3
 -13  -1  10 13.6796 15.2390   1
 -13  -1   9 714.491 62.5985   1
  13   1  -9 767.495 64.7549   5
  13  -1  -9 685.853 62.4332   5
  13   1  -9 727.793 68.5572   3
  13  -1  -9 601.567 64.7549   3
  13   1  -9 709.046 60.5269   7
 -13  -1   8 1323.90 81.2371   1
 -13   1   8 1404.82 108.120   6
  13   1  -8 1334.09 80.4223   5
  13  -1  -8 1348.60 84.3813   5
  13   1  -8 1423.13 85.2878   3
  13  -1  -8 1417.18 89.9574   3
  13  -1  -8 1405.68 90.6576   7
  13   1  -8 1382.63 78.4688   7
  13   1  -7 172.555 28.6731   1
 -13   1   7 164.484 31.1868   1
 -13   1   7 150.883 36.0376   6
  13  -1  -7 173.395 32.9809   5
  13  -1  -7 190.787 33.5096   3
  13  -1  -7 144.669 28.7922   1
  13   1  -7 158.969 26.6337   7
  13   1  -7 172.091 30.2645   3
  13  -1  -7 157.866 31.7076   7
 -13  -1   7 149.974 31.4213   1
  13  -1  -6 324.669 38.5075   3
  13   1  -6 282.512 42.8624   6
  13  -1  -6 304.354 42.4486   6
 -13   1   6 309.318 44.5722   6
 -13   1   6 287.445 40.0774   1
  13  -1  -6 270.216 38.7060   5
  13   1  -6 330.807 38.9296   1
 -13  -1   6 275.867 36.8123   1
  13  -1  -6 341.437 40.0229   1
  13   1  -6 270.210 34.2684   3
  13  -1  -5 506.960 50.3691   6
  13   1  -5 549.097 54.0353   6
  13  -1  -5 567.679 52.9784   5
 -13   1   5 497.530 49.7031   1
  13   1  -5 491.152 40.5729   3
 -13   1   5 521.370 53.2269   6
  13   1  -5 454.279 44.7712   1
  13  -1  -5 561.031 46.6437   3
  13  -1  -5 519.402 46.7770   1
 -13  -1   5 504.747 47.1207   1
  13  -1  -4 23.6782 16.7720   3
  13   1  -4 8.01577 12.1651   1
  13  -1  -4 26.0606 14.8836   6
 -13   1   4 4.15649 14.3898   1
  13   1  -4-4.40855 14.5373   6
 -13   1   4 2.42074 17.6936   6
 -13  -1   4 11.4038 16.5852   1
  13  -1  -4 31.9501 18.0140   5
  13  -1  -4-14.3440 13.2800   1
  13   1  -4-0.27696 8.93023   3
  13   1  -3 467.748 40.4290   6
 -13   1   3 495.967 43.2566   6
 -13   1   3 485.285 32.8914   3
  13   1  -3 463.452 27.6738   3
  13   1  -3 508.533 44.6725   1
  13  -1  -3 513.476 43.7912   1
  13   1  -2 4243.66 104.922   6
 -13   1   2 4568.32 114.715   6
 -13   1   2 4286.25 81.2092   3
  13   1  -2 4301.46 65.0435   3
  13   1  -2 4658.74 124.047   1
  13  -1  -2 4257.02 118.768   1
  13   1  -1 609.270 46.9453   7
 -13   1   1 608.731 37.3429   6
  13   1  -1 561.538 44.4692   1
 -13   1   1 581.913 27.6678   3
  13  -1  -1 640.707 46.3638   1
  13   1  -1 622.746 34.8591   6
  13   1   0 92.2965 20.1909   1
  13   1   0 96.1601 21.8876   7
  13  -1   0 122.167 20.8758   1
 -13   1   0 112.268 15.5437   6
  13   1   0 114.053 11.8669   6
 -13   1   0 97.3744 20.9273   1
 -13  -1   0 146.633 23.9850   1
  13  -1   1 1786.00 80.6268   7
 -13   1  -1 1746.09 70.8758   1
  13   1   1 1848.93 73.5131   1
 -13  -1  -1 1867.48 72.3944   1
  13  -1   1 1790.69 70.5494   1
  13   1   1 1812.46 81.9611   7
  13   1   2 904.030 45.1218   2
 -13   1  -2 857.639 49.8675   1
  13   1   2 928.441 51.0831   1
 -13  -1  -2 849.744 32.0221   3
  13  -1   2 939.446 49.1769   1
 -13  -1  -2 884.389 49.9719   1
  13   1   2 896.548 62.0577   7
  13  -1   2 861.753 59.4040   7
 -13  -1  -3 106.942 19.0188   1
  13   1   3 122.088 28.0879   7
  13  -1   3 124.373 26.1291   7
  13  -1   3 133.164 26.8978   4
  13   1   3 126.431 20.8507   2
  13  -1   3 133.479 19.5540   1
 -13  -1  -3 115.297 15.8592   3
 -13   1  -3 92.7648 18.8996   1
  13   1   3 119.506 23.1187   4
  13   1   4 7.80886 15.5611   7
  13   1   4 20.3836 13.0464   4
  13  -1   4-16.3392 16.8189   2
 -13  -1  -4-5.84392 9.56833   1
  13  -1   4-8.59866 16.4303   7
  13  -1   4 2.49977 12.0043   4
 -13   1  -4 3.29566 7.78240   6
  13  -1   4-0.94802 8.47389   1
  13   1   4 1.65343 13.0772   2
 -13  -1  -4 1.82328 9.77647   3
  13   1   5 870.281 57.8344   4
  13  -1   5 929.226 64.6085   2
 -13   1  -5 877.132 49.0701   6
  13   1   5 945.749 64.8910   2
  13  -1   5 912.962 62.7918   4
 -13  -1  -5 903.936 54.3540   3
  13  -1   5 908.807 40.3439   1
  13   1   5 855.937 48.3927   5
  13   1   5 880.245 68.3943   7
 -13  -1  -5 896.339 43.4464   1
  13  -1   5 828.187 63.5314   7
 -13  -1  -5 949.421 67.8043   7
 -13  -1  -6 763.086 36.0465   1
 -13   1  -6 764.972 62.9243   7
  13  -1   6 800.428 59.6669   4
 -13  -1  -6 819.912 49.0941   6
  13  -1   6 752.649 64.4615   2
 -13   1  -6 798.972 53.1358   6
  13   1   6 812.149 54.9213   4
  13   1   6 781.376 46.7929   5
 -13  -1  -6 786.790 56.5603   3
  13  -1   6 728.465 36.6328   5
  13   1   6 731.410 67.2448   7
  13  -1   6 844.343 67.3030   7
  13   1   7 1505.85 77.0045   4
  13  -1   7 1493.21 81.0791   4
 -13  -1  -7 1562.97 74.3628   6
 -13   1  -7 1577.90 81.0698   6
  13  -1   7 1517.53 97.4727   2
  13  -1   7 1410.36 45.9126   5
  13   1   7 1601.73 66.0408   5
  13  -1   7 1503.74 47.8041   5
 -13  -1  -7 1552.02 83.8811   3
  13   1   7 1549.76 100.308   7
  13  -1   7 1464.32 92.4994   7
  13  -1   8-4.39807 21.2572   7
 -13  -1  -8 14.6871 15.2173   6
 -13   1  -8-17.1351 14.2836   6
  13   1   8-3.33323 23.5673   7
  13   1   8 9.94052 12.3183   4
  13  -1   8-7.12787 21.5367   2
  13   1   8 6.94787 8.77896   5
 -13  -1  -8-12.6008 19.4741   3
 -13  -1  -9 39.0850 17.9722   6
 -13   1  -9 46.6266 20.5544   6
  13   1   9 69.2727 21.8630   4
 -13  -1  -9 2.57166 18.1298   3
  13   1   9 27.0006 23.4965   7
  13  -1   9 2.16588 20.5184   7
 -13  -1 -10 10.5671 18.9715   3
  13   1  10-12.3990 25.6846   7
  13  -1  10 34.3798 25.7604   7
  13  -1  11 57.6113 30.4889   7
 -13   1 -11 2.03220 21.7246   3
 -13  -1 -11-0.41543 23.4755   3
  13   1  11-33.8145 32.4366   7
  13  -1  12-31.3450 27.0007   7
  13   1  12 0.71157 23.6371   7
 -13   1 -12 2.64102 19.4904   3
 -13  -1 -12-49.7889 25.8555   3
  13   1  13 22.4720 35.9168   7
  13   3 -13 148.916 41.9651   3
  13  -3 -12 45.3319 32.4878   3
  13   3 -12 23.4446 17.5493   4
  13  -3 -12 61.1336 27.4594   5
  13   3 -12 15.3198 23.8306   3
  13  -3 -11 14.6222 24.0945   3
 -13   3  11 5.95566 26.0871   6
 -13  -3  11 11.6070 14.2452   1
  13   3 -11 13.6229 18.3662   4
  13  -3 -11-23.9537 17.4504   5
  13   3 -11-5.88810 23.0049   3
 -13  -3  10 474.693 52.6305   1
  13   3 -10 456.559 56.2607   4
 -13   3  10 443.110 68.4457   6
  13   3 -10 480.039 53.5215   5
  13  -3 -10 388.727 53.3810   5
  13  -3 -10 551.156 68.3331   3
  13  -3  -9 253.153 45.9755   3
 -13   3   9 186.003 46.0235   6
 -13  -3   9 236.989 38.4557   1
  13  -3  -9 234.646 41.6580   5
  13  -3  -8 3970.75 93.3281   4
 -13   3   8 4226.08 186.049   6
  13  -3  -8 3890.65 152.428   5
  13  -3  -8 3905.40 155.783   3
  13   3  -8 4155.99 109.506   7
 -13  -3   8 4160.25 145.081   1
 -13  -3   7 60.9852 22.3927   1
  13  -3  -7 28.6908 11.0028   4
 -13   3   7 33.0763 22.4884   6
  13   3  -7 27.0079 15.8169   2
  13  -3  -7 21.6477 19.1756   5
  13   3  -7 36.4076 11.8556   7
  13   3  -6 1259.22 72.8108   2
 -13   3   6 1388.16 97.5386   6
  13  -3  -6 1295.93 84.5759   5
  13  -3  -6 1199.47 56.1325   4
 -13  -3   6 1302.15 77.8580   1
  13  -3  -5 40.0830 14.8407   4
  13   3  -5 34.9398 13.4213   7
 -13   3   5 20.3726 21.5582   6
  13   3  -5 32.9146 18.9611   6
  13   3  -5 44.9650 16.1055   2
  13  -3  -5 22.1330 16.0415   5
  13  -3  -5 47.4971 19.7791   1
 -13  -3   5 3.59899 15.6357   1
 -13   3   5 48.1344 18.2223   3
  13  -3  -4 222.218 26.2872   4
  13   3  -4 198.647 23.4529   7
  13   3  -4 218.362 23.5205   2
 -13   3   4 201.614 34.8615   6
  13   3  -4 258.838 37.3592   6
  13  -3  -4 238.061 33.7811   1
  13  -3  -4 206.962 35.7284   5
 -13  -3   4 199.663 32.1923   1
 -13   3   4 209.912 28.0366   3
  13   3  -3 18.1764 11.3518   7
  13  -3  -3 24.2006 11.9641   4
 -13   3   3 38.2115 19.7540   6
  13   3  -3 30.0357 9.23663   2
  13  -3  -3 21.7809 14.2258   1
 -13   3   3 22.9454 12.4384   3
 -13   3   2 39.1333 14.5943   3
  13  -3  -2 20.8133 13.3863   4
 -13   3   2 21.0699 14.2883   6
  13   3  -2 6.07261 4.15228   2
  13  -3  -2 28.3199 18.0034   1
  13   3  -2 20.3050 13.1472   7
  13  -3  -1 10131.1 183.823   4
  13  -3  -1 10181.6 190.746   1
  13   3  -1 9450.88 175.849   7
 -13  -3   0 339.950 34.3540   7
  13  -3   0 450.391 40.6896   1
  13  -3   0 356.251 39.3308   5
  13  -3   0 361.025 37.6590   4
  13   3   0 370.873 40.1314   7
  13  -3   1 1629.29 73.8503   1
  13  -3   1 1724.96 81.4969   5
 -13  -3  -1 1694.32 74.9572   1
  13   3   1 1618.41 45.7360   3
 -13   3  -1 1658.07 80.5768   4
  13   3   1 1706.69 83.8716   7
 -13  -3  -1 1676.74 78.2635   7
  13  -3   2 821.946 52.3032   1
  13  -3   2 922.638 57.4064   5
 -13   3  -2 834.751 59.0889   4
 -13  -3  -2 812.620 52.0764   1
  13   3   2 811.928 55.6320   5
  13   3   2 835.266 62.6488   7
 -13  -3  -2 825.313 59.2712   7
  13  -3   3 417.501 35.2972   1
 -13   3  -3 365.755 40.5053   4
  13   3   3 422.575 25.0685   6
  13  -3   3 434.544 37.2356   5
  13  -3   3 404.317 42.3573   7
 -13  -3  -3 424.222 36.6211   1
  13   3   3 482.147 43.6501   5
  13   3   3 416.042 48.0930   7
  13  -3   4 1044.75 53.8613   1
  13  -3   4 1064.16 69.6486   4
  13   3   4 1053.29 46.9483   6
  13  -3   4 1097.39 55.7130   5
 -13   3  -4 1014.70 69.5954   4
  13   3   4 1126.02 65.5809   5
 -13  -3  -4 1035.74 55.5050   1
 -13  -3  -4 1114.25 57.9125   3
  13   3   4 1109.58 78.4664   7
 -13  -3  -4 1203.02 78.3524   7
  13  -3   4 997.114 66.8172   7
  13   3   5 21.3049 27.0540   7
 -13  -3  -5 0.13523 13.5770   3
 -13  -3  -5 11.3807 10.3179   1
  13   3   5 35.9804 14.7678   6
  13  -3   5 10.2013 15.4123   4
  13  -3   5 12.3696 17.2368   7
 -13   3  -5 5.99228 16.1965   4
  13  -3   5 1.72806 9.87217   5
  13  -3   5 21.1357 11.3670   1
  13   3   5 8.95052 11.1234   5
  13   3   5 4.59189 10.1936   4
 -13  -3  -6 182.712 30.9367   3
  13  -3   6 220.479 36.3473   7
 -13   3  -6 200.738 36.6708   4
 -13  -3  -6 209.159 24.4130   1
  13  -3   6 211.014 37.1725   2
  13   3   6 263.296 32.3823   6
  13  -3   6 219.465 19.9480   5
  13   3   6 217.748 27.3782   4
  13   3   6 238.697 32.0643   5
  13  -3   6 222.522 22.2804   1
  13   3   6 246.942 44.1211   7
  13  -3   7 14.9207 17.6374   7
 -13   3  -7 21.1813 19.7189   4
  13   3   7 18.0136 11.4496   4
  13   3   7 6.81361 13.4991   6
  13  -3   7 5.37930 18.9006   2
 -13  -3  -7 30.8767 11.9499   1
  13   3   7 24.9204 22.1699   7
  13  -3   7 10.8058 6.75069   1
  13  -3   7 16.0038 5.24249   5
  13   3   7-8.82421 12.2858   5
 -13  -3  -7-18.8590 20.2161   3
  13  -3   8 231.732 40.8680   7
 -13   3  -8 189.554 35.6852   4
 -13   3  -8 267.689 40.4116   6
  13   3   8 271.816 32.0142   4
  13  -3   8 268.887 47.5575   2
  13   3   8 281.316 34.3009   5
 -13  -3  -8 235.965 20.8704   1
  13   3   8 328.097 55.5582   7
 -13  -3  -8 282.078 43.0310   3
  13  -3   9-1.63243 18.7978   7
  13   3   9 14.7433 24.8418   7
 -13   3  -9 10.1568 19.4112   4
  13  -3   9 24.1500 27.6965   2
 -13  -3  -9-40.1087 23.7792   3
 -13   3 -10 151.151 37.7393   4
  13  -3  10 128.877 39.1124   2
  13   3  10 116.206 36.4390   7
  13  -3  10 76.6684 32.8435   7
 -13  -3 -10 133.441 37.8121   3
 -13   3 -11 54.9073 26.8856   4
 -13  -3 -11 85.1330 33.2447   3
  13  -3  11 41.7867 24.3797   7
  13   3  11 53.2598 36.1431   7
 -13  -3 -12 50.7842 31.1216   3
  13   3  12-52.8498 35.2117   7
  13   5 -12 37.1779 27.4368   4
  13  -5 -12-8.51858 18.9255   5
 -13   5  11 72.7229 39.0571   6
 -13  -5  11 8.39365 13.6741   1
  13   5 -11 9.75046 25.3223   4
  13  -5 -11 21.1225 20.6342   5
 -13  -5  10-2.34341 14.0930   1
 -13   5  10 24.2767 36.7461   6
  13   5 -10 3.77417 19.9849   4
  13  -5 -10 34.8055 28.6371   5
 -13   5   9 34.4799 24.3845   6
  13   5  -9 107.402 31.4750   4
  13  -5  -9 90.9585 31.5528   5
 -13  -5   9 107.824 29.3158   1
 -13   5   8 25.5146 24.3873   6
  13  -5  -8 41.3063 30.5334   5
 -13  -5   8 36.6061 19.1662   1
  13  -5  -7 682.131 38.7253   4
 -13   5   7 788.141 80.4197   6
  13  -5  -7 650.703 67.5249   5
 -13  -5   7 669.428 62.7641   1
  13  -5  -6 257.445 27.7138   4
 -13   5   6 229.223 42.1477   6
 -13  -5   6 275.934 40.5557   1
  13  -5  -6 278.181 46.6344   5
  13   5  -6 234.665 16.8116   7
  13  -5  -5 991.910 54.8549   4
 -13   5   5 870.914 74.7887   6
  13  -5  -5 858.438 73.5520   5
 -13  -5   5 923.716 70.7506   1
  13   5  -5 866.772 39.1870   7
  13  -5  -4 770.221 51.1293   4
 -13   5   4 758.177 67.1722   6
  13  -5  -4 865.334 72.0996   5
  13   5  -4 781.287 42.5884   7
 -13  -5   4 775.822 64.9547   1
 -13   5   4 777.630 59.4706   3
  13   5  -4 728.709 61.4181   5
  13   5  -3 10.0520 10.9683   7
 -13  -5   3-5.58199 16.7626   1
 -13   5   3 9.12273 16.1484   3
  13  -5  -3-5.81265 11.4398   4
  13  -5  -3-14.0565 18.9088   5
  13   5  -3-12.0871 14.9000   5
  13   5  -2 117.928 22.9680   7
  13   5  -2 103.287 26.3719   5
  13  -5  -2 100.317 26.2643   1
  13  -5  -2 80.6062 19.7045   4
 -13   5   2 74.8285 22.9710   5
  13  -5  -2 111.852 29.3225   5
 -13  -5   2 90.5933 26.3407   1
  13  -5  -1 671.875 53.8726   4
 -13  -5   1 708.131 48.6510   7
 -13   5   1 768.300 62.2274   5
  13  -5  -1 604.907 57.8144   5
 -13  -5   1 675.398 58.2257   1
  13   5  -1 685.901 58.7204   5
  13  -5  -1 774.717 59.8365   1
  13   5  -1 650.468 50.1909   7
 -13   5   1 710.650 53.7790   4
  13   5   0 35.1671 19.2828   7
 -13  -5   0 12.2292 12.1954   7
 -13   5   0 27.5413 19.1516   4
 -13   5   0 31.0671 17.1625   5
  13  -5   0 34.6442 18.4301   4
  13  -5   0 29.9962 18.7314   5
  13   5   0 30.8378 17.8515   5
  13   5   1 90.6304 19.5691   3
 -13  -5  -1 74.4440 21.2727   7
  13  -5   1 71.2250 20.9817   4
  13  -5   1 88.9960 25.9059   5
  13   5   1 86.2286 26.0882   7
 -13   5  -1 59.1062 22.1298   4
  13   5   1 88.0553 22.5418   5
 -13   5  -2 447.660 48.1718   4
  13  -5   2 606.835 55.6134   4
 -13  -5  -2 551.019 27.2200   2
  13  -5   2 548.445 50.1267   5
  13   5   2 635.922 56.8811   5
  13   5   2 544.690 39.8896   3
  13   5   2 562.504 55.9437   7
 -13  -5  -2 555.573 53.1331   7
  13   5   3 238.291 41.7597   7
 -13  -5  -3 288.595 41.8006   7
 -13  -5  -3 216.595 22.0768   2
 -13   5  -3 184.680 33.3658   4
  13  -5   3 257.875 33.7444   5
  13   5   3 229.902 28.3687   3
  13   5   3 304.413 39.7029   5
  13  -5   4 98.1279 25.7791   7
 -13   5  -4 82.4826 27.4110   4
 -13  -5  -4 93.7341 19.3331   2
  13  -5   4 75.2508 17.9887   5
  13   5   4 105.191 22.9356   3
  13   5   4 107.361 25.8653   5
  13   5   4 80.9121 30.9264   7
  13  -5   5 85.1127 23.6270   7
 -13   5  -5 37.6643 21.4443   4
  13   5   5 74.3877 18.4826   6
 -13  -5  -5 62.9899 19.2718   2
  13  -5   5 68.9958 16.9958   5
  13  -5   5 59.1217 16.2002   1
  13   5   5 87.0470 24.7915   5
  13   5   5 54.9487 26.3606   7
  13  -5   6 25.1436 17.6235   7
 -13   5  -6 36.7017 22.4915   4
  13   5   6 33.7259 15.9751   6
 -13  -5  -6 82.0404 22.2665   2
  13  -5   6 25.9971 12.3690   1
  13  -5   6 22.7319 10.6132   5
  13   5   6 37.6165 25.6326   7
  13  -5   7 33.5602 24.5951   7
  13   5   7 7.86384 11.7619   4
 -13   5  -7 8.43027 19.5432   4
  13  -5   7 16.5687 20.1802   2
  13   5   7 30.1010 21.5490   6
  13  -5   7 32.7949 12.5381   1
  13  -5   7 12.8239 6.78237   5
  13   5   7 25.1993 32.2909   7
 -13   5  -8 28.2614 25.2502   4
  13  -5   8 3.65701 14.7329   7
  13   5   8 36.1109 20.1021   6
  13  -5   8-23.8748 19.4762   2
  13   5   8 10.0995 24.9217   7
 -13  -5  -8 38.1103 15.7116   1
  13  -5   9 40.1575 19.9132   7
 -13   5  -9 11.0686 20.3261   4
  13   5   9 22.8871 23.9363   6
  13  -5   9 56.7358 28.8284   2
  13   5   9-0.81333 29.7899   7
 -13   5 -10 33.3082 30.8556   4
  13  -5  10-5.62362 17.5046   7
  13   5  10 34.3698 25.2021   6
  13  -5  10-12.0834 28.9404   2
  13   5  10-13.9119 27.7460   7
 -13   5 -11 129.943 42.6853   4
  13  -5  11 129.630 42.7379   2
 -13  -5 -11 170.348 45.9153   3
  13   5  11 71.8419 43.7539   7
 -13   5 -12-30.0819 23.1577   4
 -13  -5 -12 100.232 42.1284   3
  13  -7 -12 146.218 48.9621   5
  13   7 -11 79.4953 35.8144   4
  13  -7 -11 53.2810 32.6021   5
 -13   7  10 10.8561 29.1680   6
  13   7 -10 78.2087 32.6736   4
  13  -7 -10-58.7244 33.8132   5
 -13  -7  10 35.4131 23.6269   1
 -13   7   9 52.5752 36.0175   6
 -13  -7   9 19.6427 19.3883   1
  13   7  -9 42.9020 25.6326   4
  13  -7  -9-8.82138 26.0712   5
 -13   7   8-0.35849 23.7083   6
 -13  -7   8-11.4428 19.3687   1
  13   7  -8-50.7176 36.0501   4
  13  -7  -8 14.4274 24.1898   5
 -13   7   7 190.629 46.1925   6
 -13  -7   7 140.321 31.4752   1
  13  -7  -7 159.354 40.4047   5
 -13  -7   6-13.2457 20.9055   1
 -13   7   6-33.1363 26.1137   6
  13  -7  -6 18.5159 20.8135   5
 -13   7   5 1259.37 97.7290   6
  13  -7  -5 1392.44 69.9495   4
  13  -7  -5 1309.71 98.3643   5
 -13  -7   5 1393.74 93.8297   1
  13   7  -4 78.2396 15.3798   7
  13  -7  -4 76.0030 20.3724   4
  13  -7  -4 71.6768 26.6256   5
 -13  -7   4 113.692 32.4268   1
  13  -7  -3 379.688 41.0148   4
 -13   7   3 390.486 42.9753   4
  13  -7  -3 305.474 49.0252   5
  13   7  -3 358.184 34.8722   7
  13  -7  -2 886.815 65.8855   4
  13  -7  -2 861.980 76.3068   5
  13   7  -2 915.531 60.8983   7
 -13  -7   2 875.730 56.4700   7
 -13   7   2 779.134 60.8247   4
 -13   7   1 325.047 42.2850   4
 -13  -7   1 337.044 39.1446   7
  13  -7  -1 278.638 43.2396   5
  13   7  -1 336.633 40.3433   7
 -13  -7   0 8.73096 15.1359   7
 -13   7   0 0.03869 16.9877   4
  13  -7   0 25.0127 19.5915   5
  13   7   0 15.1977 16.3899   7
 -13   7  -1 46.9062 24.7594   4
 -13  -7  -1 86.9865 24.6338   7
  13  -7   1 59.0443 24.3708   5
  13   7   1 56.1202 25.1583   7
 -13  -7  -2 948.046 42.2093   2
  13  -7   2 1038.08 74.9392   5
 -13   7  -2 1057.92 80.6441   4
  13   7   2 1047.61 63.8764   3
  13   7   2 1040.86 82.0684   7
 -13  -7  -3 2626.57 82.9443   2
 -13   7  -3 2911.64 122.595   5
  13  -7   3 2913.42 117.989   5
  13   7   3 2810.88 109.301   3
  13   7   3 2727.92 138.447   7
 -13   7  -3 2560.20 128.789   4
 -13   7  -4 43.9785 30.3064   4
 -13   7  -4 16.6646 14.8398   5
  13   7   4 0.31515 12.2560   3
 -13  -7  -4 5.27361 10.3835   2
  13  -7   4 9.75563 14.2615   5
  13   7   4 16.4845 26.9521   7
  13  -7   5 304.028 39.9773   7
 -13  -7  -5 282.981 36.1127   2
  13  -7   5 299.840 35.9680   5
 -13   7  -5 301.115 48.8721   4
  13   7   5 240.130 51.0516   7
  13  -7   6 27.0512 18.1411   7
 -13   7  -6 10.9702 26.2690   4
  13   7   6 66.1752 23.1620   6
 -13  -7  -6 1.15897 15.0805   2
  13  -7   6 35.4479 18.1537   5
  13   7   6 37.9078 31.7446   7
  13  -7   7 59.1384 24.0734   7
 -13   7  -7-1.92043 23.1713   4
  13   7   7 35.2724 19.6461   6
  13   7   7 5.55584 27.4155   7
  13  -7   8 0.73519 13.2383   7
 -13   7  -8-30.1327 27.2351   4
  13  -7   8 4.65732 18.7712   2
  13   7   8-10.6395 27.5363   7
 -13   7  -9 25.4239 26.1564   4
  13   7   9 55.6677 29.9459   6
  13  -7   9 3.78342 25.9339   2
  13   7   9 22.5654 26.7067   7
 -13   7 -10 47.7550 32.6698   4
  13  -7  10 51.6994 34.6322   2
  13   7  10-3.12047 24.6804   7
 -13   7 -11 4.97716 24.8752   4
 -13  -9  10 35.0939 21.3991   1
 -13  -9   9 66.6993 29.6137   1
  13   9  -9 91.4546 39.9503   4
  13  -9  -9 83.4156 39.4489   5
 -13  -9   8 29.0344 29.9319   1
 -13   9   8 60.6486 35.3180   6
  13   9  -8-69.9634 34.7217   4
  13  -9  -8 34.6828 27.5097   5
 -13  -9   7 130.954 35.4500   1
 -13   9   7 98.5599 36.0123   6
  13   9  -7 142.549 40.5328   4
  13  -9  -7 85.9145 34.6814   5
 -13   9   6 127.575 39.6149   6
  13   9  -6 110.593 36.8985   4
  13  -9  -6 59.2895 33.5080   5
 -13  -9   6 72.1844 30.6059   1
 -13  -9   5 6.33016 20.1427   1
  13  -9  -5 89.7288 27.3862   5
 -13   9   4 310.910 42.3495   4
  13  -9  -4 298.126 52.0096   5
 -13   9   3 128.910 28.6444   4
 -13  -9   3 125.439 18.4348   2
  13  -9  -3 121.929 37.4840   5
  13   9  -3 113.842 22.6930   7
 -13  -9   2 5.10211 12.1347   7
 -13   9   2 3.62984 20.0187   4
 -13  -9   2 7.63527 6.84688   2
  13  -9  -2-40.0822 26.7210   5
  13   9  -2-11.1498 15.2045   7
 -13  -9   1 105.819 26.0022   7
 -13   9   1 127.000 30.5243   4
 -13  -9   1 103.581 13.6925   2
  13  -9  -1 79.4932 31.9793   5
  13   9  -1 95.4868 29.2293   7
 -13   9   0 279.837 43.2629   4
  13  -9   0 306.599 52.1897   5
  13   9   0 286.692 47.0621   7
 -13   9  -1-17.7969 18.5732   4
  13  -9   1 1.74327 18.5536   5
  13   9   1-20.2248 21.7955   7
 -13   9  -2-3.98533 24.5787   4
  13  -9   2 34.0307 23.8087   5
  13   9   2-32.1952 24.1245   7
 -13   9  -3 17.3543 21.4901   4
  13  -9   3 37.3357 21.3150   5
  13   9   3 29.3555 28.4147   7
 -13   9  -4 32.6528 27.9922   4
  13  -9   4 2.49807 15.8655   5
  13   9   4-2.30698 21.7774   7
  13  -9   5 31.8707 22.2354   7
 -13   9  -5 2.67357 24.7896   4
  13  -9   5 20.0142 15.5633   5
  13   9   5 24.1375 26.4487   7
  13  -9   6-8.15419 16.8665   7
  13   9   6 13.3377 17.9003   6
 -13   9  -6 18.7134 22.6628   4
  13  -9   6-9.42549 13.7136   5
  13   9   6-35.4172 28.5781   7
  13   9   7 14.5693 22.7330   6
 -13   9  -7 11.6057 28.5282   4
  13   9   7 37.9908 30.0117   7
 -13   9  -8 2.25152 28.9199   4
  13   9   8-28.2778 24.5200   6
  13  -9   8 18.7632 24.0107   2
  13   9   8 28.2505 36.5837   7
 -13 -11   7 83.0310 32.1255   1
 -13 -11   6-13.6985 24.8769   1
  13  11  -5 167.580 51.7351   4
  13 -11  -5 154.715 45.7136   5
 -13  11   4 88.5638 30.3318   4
  13  11  -4 125.491 42.2565   4
  13 -11  -4 69.1041 39.4250   5
 -13  11   3 149.889 33.9721   4
  13  11  -3 157.038 48.0454   4
  13 -11  -3 212.876 50.7914   5
 -13  11   2 42.6196 20.5830   4
  13  11  -2 10.4708 28.4899   4
  13 -11  -2-27.2233 25.8731   5
 -13  11   1 13.0715 21.6469   4
  13 -11  -1 81.7657 36.8367   5
 -13  11   0 36.2266 26.7773   4
  13 -11   0-20.5704 21.0597   5
  13  11   0 22.6095 21.6202   7
 -13  11  -1 64.3826 33.1603   4
  13 -11   1 24.2599 21.1199   5
  13  11   1-6.73110 21.8073   7
 -13  11  -2-34.7314 28.1021   4
  13 -11   2 25.2365 23.4854   5
  13  11   2 13.0809 23.8282   7
 -13  11  -3 152.561 43.3264   4
  13 -11   3 108.798 30.8866   5
  13  11   3 102.133 40.1089   7
 -13  11  -4-13.0361 24.5463   4
  13 -11   4 6.07103 22.1213   5
  13  11   4 39.9300 31.8259   7
 -13  11  -5-36.5342 30.9238   4
  13 -11   5-13.4020 17.5632   5
  13  11   5 55.1013 34.6667   7
  13  11   6 48.4515 27.9513   6
  13  11   6 4.72338 30.5662   7
 -13  13   2 11.9802 21.3684   4
 -13  13   1 48.4136 26.9279   4
  13  13  -1 46.8138 33.2985   4
 -13  13   0 58.7475 31.2839   4
  13  13   0 0.29907 22.7995   4
 -13  13  -1 0.07502 27.5590   4
  13  13   1-54.4569 27.6525   4
  13 -13   1-20.3853 21.3851   5
  13  13   2 13.4369 24.4670   4
  13 -13   2 44.9227 27.4724   5
  13 -13   3-6.46015 20.2239   5
  14   0 -13 7.30123 27.5039   3
  14   0 -12 17.4237 23.0031   3
  14   0 -11 36.1776 20.7068   5
  14   0 -11-22.6351 23.9530   3
  14   0 -10 97.8968 28.8565   5
  14   0 -10 110.060 33.1409   3
  14   0  -9 23.6217 15.7247   7
  14   0  -9 27.8152 17.8460   5
  14   0  -9-29.6773 22.1579   3
 -14   0   9-18.6249 19.5191   1
  14   0  -8 1204.77 81.7178   5
 -14   0   8 1354.51 86.9519   1
  14   0  -8 1414.69 88.3854   3
  14   0  -8 1219.19 80.1277   7
  14   0  -7-17.5999 16.3459   5
 -14   0   7 5.10349 17.3282   1
  14   0  -7-11.7666 15.4413   3
  14   0  -6 37.7469 17.2053   6
  14   0  -6 35.0080 13.9133   1
 -14   0   6 38.0473 21.0950   1
  14   0  -6 5.17356 12.6097   3
 -14   0   5-12.7740 20.2508   1
  14   0  -5-13.9756 13.8486   6
 -14   0   5 15.9287 20.8957   6
  14   0  -5-0.19037 12.1831   1
  14   0  -5-43.2088 15.2533   3
 -14   0   4 1916.92 89.7999   1
  14   0  -4 1899.49 89.0876   6
 -14   0   4 1838.77 90.0963   6
  14   0  -4 2023.42 72.3086   3
  14   0  -4 1978.41 87.8921   1
  14   0  -3 16.2827 10.5548   3
  14   0  -3 1.37035 11.9566   6
 -14   0   3-0.20573 12.9783   6
  14   0  -3 0.52564 11.5621   1
  14   0  -2 147.867 22.0214   6
 -14   0   2 130.902 20.5273   6
  14   0  -2 117.713 24.8242   1
 -14   0   1-4.86112 10.3450   6
  14   0  -1 2.06786 12.1420   1
  14   0   0 188.099 32.0569   7
 -14   0   0 149.889 14.8035   6
  14   0   0 114.416 21.5648   1
 -14   0   0 179.655 28.2717   1
  14   0   1 10.4660 19.1591   7
  14   0   1 17.1499 14.7819   1
 -14   0  -1 6.79003 14.4727   1
 -14   0  -2 542.613 39.6365   1
  14   0   2 583.133 40.7454   1
  14   0   2 584.994 51.8691   7
 -14   0  -3-5.57356 10.4619   1
  14   0   3-29.3818 22.2803   7
  14   0   3-20.1993 13.4123   4
  14   0   3-3.71071 9.15558   1
  14   0   4 127.383 25.7902   7
 -14   0  -4 123.036 24.3258   7
  14   0   4 118.987 24.5480   4
 -14   0  -4 113.534 13.5293   6
  14   0   4 94.0297 23.4369   2
 -14   0  -4 109.810 19.4631   1
  14   0   4 138.646 18.9214   1
  14   0   5-16.0057 19.2505   7
 -14   0  -5-3.23196 14.2405   7
  14   0   5 4.92740 11.5182   4
 -14   0  -5-13.7893 9.74192   6
 -14   0  -5-3.99553 9.38581   1
  14   0   5 6.37464 14.9723   2
  14   0   6 278.356 43.4332   7
 -14   0  -6 286.058 28.7199   6
  14   0   6 221.858 38.7992   2
  14   0   6 309.066 37.3873   4
  14   0   6 270.595 26.2515   5
  14   0   7 18.9713 25.7224   7
 -14   0  -7-15.3719 14.6892   6
  14   0   7 39.5043 18.1808   4
  14   0   7-21.9489 20.5709   2
  14   0   7 1.58904 7.77374   5
  14   0   8 99.6686 32.5407   7
 -14   0  -8 130.119 25.5865   6
  14   0   8 108.336 24.7646   4
  14   0   8 102.278 14.9017   5
 -14   0  -9-20.4534 11.9339   6
  14   0   9 35.9151 24.0535   7
 -14   0  -9-7.65031 21.3923   3
 -14   0 -10-1.32794 18.7473   3
  14   0  10 10.1782 23.9236   7
  14   0  11-35.8972 27.8535   7
 -14   0 -11 7.89119 19.7909   3
 -14   0 -12 13.0922 20.5892   3
  14   0  12 0.07761 24.2244   7
  14   0  13-27.3570 33.1110   7
  14   2 -13 105.936 38.1991   3
  14  -2 -12 5.15021 23.0746   3
  14  -2 -12 11.6867 16.7246   5
  14   2 -12 61.3223 29.6984   3
  14  -2 -11 141.019 39.2884   3
 -14  -2  11 124.583 28.6755   1
  14   2 -11 151.429 31.6355   5
  14   2 -11 125.374 28.4831   4
  14  -2 -11 91.8873 31.9000   5
  14   2 -11 68.0233 29.8920   3
  14  -2 -10 57.4748 28.1810   3
 -14   2  10 35.3916 31.7194   6
  14   2 -10 59.7852 24.4810   5
 -14  -2  10 73.0485 24.3555   1
  14  -2 -10 75.9654 26.0765   5
  14   2 -10 22.4034 19.0132   3
 -14  -2   9 646.967 61.5715   1
  14   2  -9 611.196 58.9486   5
  14  -2  -9 566.141 61.6281   5
  14   2  -9 683.813 65.3470   3
  14  -2  -9 683.498 70.7132   3
 -14   2   9 659.517 79.9660   6
 -14   2   8 1056.35 95.7976   6
  14  -2  -8 1004.14 78.5081   5
  14   2  -8 1039.06 74.7074   3
  14  -2  -8 1103.66 82.2918   3
  14   2  -8 993.971 62.9501   7
 -14  -2   8 996.036 73.9776   1
 -14   2   7 1902.92 116.972   6
  14   2  -7 1760.31 95.1339   2
  14  -2  -7 1542.56 94.8981   5
  14  -2  -7 1770.58 97.0774   3
 -14  -2   7 1613.53 91.3635   1
  14  -2  -6 170.333 31.4423   3
 -14  -2   6 122.514 27.8555   1
 -14   2   6 114.929 33.8842   6
  14  -2  -6 86.3616 26.3224   5
  14   2  -6 121.667 25.5743   2
 -14   2   5 473.777 55.9516   6
  14  -2  -5 541.043 55.4577   5
  14   2  -5 582.783 52.0620   1
  14   2  -5 575.445 56.8324   6
 -14  -2   5 494.815 49.4743   1
  14  -2  -5 512.214 49.3944   1
 -14   2   4 63.8122 23.0075   6
  14   2  -4 10.0886 12.5825   6
  14  -2  -4 30.7720 15.9023   1
  14  -2  -4 8.28887 16.5815   5
  14   2  -4 11.7977 15.0137   1
 -14   2   4 19.7105 11.7426   3
 -14  -2   4 4.56499 19.0677   1
  14   2  -3 1393.31 65.7333   7
 -14   2   3 1375.57 77.2373   6
  14   2  -3 1382.64 71.3739   6
  14   2  -3 1288.23 73.7258   1
 -14   2   3 1313.38 56.9796   3
  14  -2  -3 1341.72 74.1442   1
  14  -2  -3 1399.89 67.5260   4
 -14   2   2 77.4745 14.8375   3
  14  -2  -2 66.1899 18.8067   4
  14   2  -2 46.4898 18.6201   7
 -14   2   2 48.6291 18.8533   6
  14   2  -2 23.4125 11.3110   6
  14  -2  -2 95.6964 23.3697   1
  14   2  -2 88.4911 23.1993   1
 -14   2   1 7941.61 147.485   6
  14   2  -1 8191.03 133.970   6
  14  -2  -1 8482.23 172.584   1
  14   2  -1 8474.42 170.371   7
  14  -2  -1 8613.69 167.394   4
  14   2   0 784.345 55.7813   7
  14   2   0 802.160 34.1636   6
  14  -2   0 823.764 57.4557   5
 -14  -2   0 788.928 53.4575   1
  14  -2   0 902.496 55.4524   1
  14   2   1 317.637 38.0912   7
  14   2   1 271.764 19.8444   2
 -14  -2  -1 319.321 35.6604   7
  14   2   1 225.615 12.9819   6
  14  -2   1 283.866 33.8373   5
 -14  -2  -1 295.725 32.7561   1
  14  -2   1 284.758 31.6795   1
  14   2   2 201.324 31.5512   7
  14  -2   2 239.850 34.9668   7
  14   2   2 213.377 21.8809   2
  14  -2   2 223.491 29.2016   5
  14  -2   2 230.462 27.1377   1
 -14  -2  -2 210.313 27.9664   1
  14  -2   3 2017.29 91.9758   4
  14   2   3 1688.30 68.2728   2
  14  -2   3 1705.22 73.2856   5
 -14  -2  -3 1865.15 62.0361   3
 -14  -2  -3 1875.97 73.3433   1
  14  -2   3 1763.97 70.8799   1
  14   2   3 1827.61 95.3346   7
  14  -2   3 1612.95 83.9941   7
  14   2   4 122.823 29.7279   7
  14  -2   4 116.576 18.4672   1
  14  -2   4 91.1484 25.8203   7
 -14  -2  -4 120.200 27.8037   7
  14  -2   4 113.750 25.9056   4
  14  -2   4 110.837 19.4155   5
 -14  -2  -4 114.262 21.5818   1
  14   2   4 113.284 20.6255   5
 -14  -2  -4 102.942 18.3665   3
  14  -2   5 1078.52 72.2710   4
  14  -2   5 1069.65 73.8765   2
  14  -2   5 1124.21 54.0826   5
  14   2   5 1008.62 59.4532   5
 -14  -2  -5 1043.14 59.7680   3
 -14   2  -5 912.737 68.8469   4
 -14  -2  -5 1017.27 50.7724   1
  14  -2   5 1052.66 48.8382   1
  14   2   5 1087.78 80.4043   7
  14  -2   5 1084.76 73.7190   7
  14   2   5 1036.16 61.1772   4
  14  -2   6 2500.11 117.804   2
 -14   2  -6 2390.53 93.4812   6
  14  -2   6 2547.10 74.1754   5
  14   2   6 2557.20 99.7397   4
  14   2   6 2651.82 96.8174   5
 -14  -2  -6 2558.42 101.111   3
  14  -2   6 2597.90 68.8239   1
 -14  -2  -6 2553.66 74.9896   1
  14   2   6 2509.95 127.520   7
  14  -2   6 2538.82 116.089   7
 -14   2  -6 2665.60 116.406   4
  14   2   7 134.492 26.3409   4
 -14   2  -7 101.824 23.0293   6
 -14  -2  -7 137.366 17.3576   1
  14  -2   7 126.874 14.5367   5
  14  -2   7 71.7906 28.4180   2
  14  -2   7 117.285 31.6500   7
 -14   2  -7 97.8611 28.1696   4
  14   2   7 130.743 24.9369   5
 -14  -2  -7 136.438 29.0418   3
  14  -2   7 100.948 12.4975   5
  14   2   7 90.0642 31.1043   7
  14   2   8 529.377 47.3829   4
 -14   2  -8 578.874 54.4637   6
  14  -2   8 545.813 68.1776   2
 -14  -2  -8 508.715 24.1010   1
  14   2   8 606.682 46.9654   5
 -14  -2  -8 538.926 55.2520   3
  14   2   8 582.010 69.6618   7
  14  -2   8 566.644 63.5103   7
[truncated: 249,489 more chars]
