# Supplementary material for: Crystal structure of trans-N,N′-bis­(3,5-di-tert-butyl-2-hy­droxy­phen­yl)oxamide methanol monosolvate
Source: Acta Crystallogr E Crystallogr Commun. 2016 Jun 10;72(Pt 7):918–21. doi: 10.1107/S205698901600880X (PMC4992906; doi:10.1107/S205698901600880X)
Supplement: Supplementary file 2 [file e-72-00918-Isup2.hkl]

data_I                                                                          
_shelx_title ' y in C2/c'                                                       
_shelx_refln_list_code          4                                               
_shelx_F_calc_maximum      288.13                                               
_exptl_crystal_F_000      1152.00                                               
_reflns_d_resolution_high  0.8001                                               
                                                                                
loop_                                                                           
 _space_group_symop_operation_xyz                                               
 'x, y, z'                                                                      
 '-x, y, -z+1/2'                                                                
 'x+1/2, y+1/2, z'                                                              
 '-x+1/2, y+1/2, -z+1/2'                                                        
 '-x, -y, -z'                                                                   
 'x, -y, z-1/2'                                                                 
 '-x+1/2, -y+1/2, -z'                                                           
 'x+1/2, -y+1/2, z-1/2'                                                         
                                                                                
_cell_length_a    27.6136                                                       
_cell_length_b    10.5561                                                       
_cell_length_c    10.6875                                                       
_cell_angle_alpha  90.000                                                       
_cell_angle_beta   91.722                                                       
_cell_angle_gamma  90.000                                                       
                                                                                
_shelx_F_squared_multiplier     1.000                                           
                                                                                
loop_                                                                           
 _refln_index_h                                                                 
 _refln_index_k                                                                 
 _refln_index_l                                                                 
 _refln_F_squared_calc                                                          
 _refln_F_squared_meas                                                          
 _refln_F_squared_sigma                                                         
 _refln_observed_status                                                         
   4   0   0      18579.57      17055.18        99.69 o                         
   6   0   0       9541.61       8086.58        93.78 o                         
   8   0   0       1036.63        986.66        19.13 o                         
  10   0   0        688.80        723.57        37.64 o                         
  12   0   0        514.96        466.13        15.98 o                         
  14   0   0         93.20        106.27        10.33 o                         
  16   0   0       1119.22        992.60        30.20 o                         
  18   0   0        252.69        261.05        16.79 o                         
  20   0   0        779.45        755.50        29.58 o                         
  22   0   0        517.89        590.02        35.58 o                         
  24   0   0         65.59         39.01        13.01 o                         
  26   0   0        787.53        880.12        46.19 o                         
  28   0   0        365.62        425.11        35.06 o                         
  30   0   0        445.00        431.46        36.77 o                         
  32   0   0        325.75        343.23        48.25 o                         
  34   0   0          1.09        -12.98        12.98 o                         
   3   1   0         82.43         87.55         8.67 o                         
   5   1   0       7262.54       7283.19        46.05 o                         
   7   1   0       1396.73       1353.14        22.96 o                         
   9   1   0        217.69        240.05         8.57 o                         
  11   1   0        628.19        630.24        12.45 o                         
  13   1   0        108.51         78.21         4.65 o                         
  15   1   0       1523.21       1568.55        23.64 o                         
  17   1   0       2255.47       2175.35        39.14 o                         
  19   1   0        382.08        398.36        12.79 o                         
  21   1   0          9.29         10.08         2.84 o                         
  23   1   0        331.24        373.25        15.40 o                         
  25   1   0         98.75         83.27        11.96 o                         
  27   1   0        715.73        754.05        31.87 o                         
  29   1   0         16.63         30.22         9.42 o                         
  31   1   0        355.79        410.79        25.87 o                         
  33   1   0         60.65         59.23        12.63 o                         
   2   2   0          9.51         11.61         3.51 o                         
   4   2   0         23.60         14.92         3.46 o                         
   6   2   0        725.86        769.37        15.70 o                         
   8   2   0        283.45        272.18        10.73 o                         
  10   2   0        379.71        460.53        16.95 o                         
  12   2   0          0.07         22.47         6.11 o                         
  14   2   0        508.70        565.50        14.90 o                         
  16   2   0        247.41        272.11         9.16 o                         
  18   2   0        954.63        949.63        17.21 o                         
  20   2   0         17.92         18.16         5.80 o                         
  22   2   0         49.51         49.47         8.88 o                         
  24   2   0        224.00        232.61        10.71 o                         
  26   2   0         13.10          6.06         5.07 o                         
  28   2   0        216.07        162.85        17.59 o                         
  30   2   0          3.59         -2.06         8.48 o                         
  32   2   0         70.87         66.00        13.06 o                         
  34   2   0         25.21         17.94         9.72 o                         
   1   3   0       2651.51       2499.76        27.35 o                         
   3   3   0        682.02        656.24        13.21 o                         
   5   3   0        166.67        193.58         8.00 o                         
   7   3   0        367.61        412.34        11.89 o                         
   9   3   0        672.21        624.95        13.34 o                         
  11   3   0       1207.31       1518.70        25.46 o                         
  13   3   0        282.76        260.31        11.82 o                         
  15   3   0         66.90         57.90         5.22 o                         
  17   3   0         53.13         64.33         6.34 o                         
  19   3   0         45.37         44.16         6.22 o                         
  21   3   0         65.64         55.81         4.52 o                         
  23   3   0          2.23          1.12         2.47 o                         
  25   3   0         31.44         30.53         6.44 o                         
  27   3   0         11.69         15.71         6.07 o                         
  29   3   0         13.61          9.63        18.72 o                         
  31   3   0          0.09         -8.66         8.66 o                         
  33   3   0         47.69         81.22        14.24 o                         
   0   4   0       1190.28       1204.28        25.69 o                         
   2   4   0       2423.32       2433.90        24.20 o                         
   4   4   0       1260.74       1212.10        18.94 o                         
   6   4   0        356.46        368.73        10.33 o                         
   8   4   0        210.54        257.66         9.17 o                         
  10   4   0       1188.81       1240.53        20.24 o                         
  12   4   0       1289.20       1470.44        25.31 o                         
  14   4   0         71.95         77.92         6.03 o                         
  16   4   0        101.73         88.17         6.21 o                         
  18   4   0          6.86         11.55         5.70 o                         
  20   4   0        638.50        606.01        21.76 o                         
  22   4   0         45.58         40.67         6.20 o                         
  24   4   0         10.72          8.15         4.24 o                         
  26   4   0         28.07         24.82         7.48 o                         
  28   4   0          0.04         -4.71         7.90 o                         
  30   4   0          1.78         -3.63         8.73 o                         
  32   4   0         47.44         58.00        12.69 o                         
   1   5   0       6029.72       6278.78        63.73 o                         
   3   5   0        311.27        379.89        11.12 o                         
   5   5   0       1480.45       1634.65        27.60 o                         
   7   5   0         10.01          5.31         3.47 o                         
   9   5   0        207.49        240.13         9.68 o                         
  11   5   0        104.07        122.62         7.58 o                         
  13   5   0         15.30         19.13         4.42 o                         
  15   5   0          4.88          4.19         4.29 o                         
  17   5   0        104.89        106.21         8.46 o                         
  19   5   0          1.45          1.26         4.31 o                         
  21   5   0        123.03        115.37         8.49 o                         
  23   5   0          1.06          7.33         6.22 o                         
  25   5   0        334.77        321.49        19.79 o                         
  27   5   0         17.42         31.28         9.30 o                         
  29   5   0         12.33         10.99         9.94 o                         
  31   5   0          9.14         30.06        12.64 o                         
   0   6   0        639.13        888.09        30.43 o                         
   2   6   0        408.62        456.65        13.19 o                         
   4   6   0         18.23         28.68         4.27 o                         
   6   6   0        251.10        277.06        10.49 o                         
   8   6   0          0.25          6.15         3.64 o                         
  10   6   0         23.74         27.24         4.61 o                         
  12   6   0          0.55          4.08         4.11 o                         
  14   6   0         34.40         27.00         6.36 o                         
  16   6   0        150.09        161.18        11.85 o                         
  18   6   0         93.58        109.72         9.57 o                         
  20   6   0        352.74        345.73        17.00 o                         
  22   6   0        128.65         86.74        14.22 o                         
  24   6   0        120.73        124.30        16.80 o                         
  26   6   0         19.16         24.23         9.09 o                         
  28   6   0         17.01         30.53         8.68 o                         
  30   6   0          0.35         -6.75         9.11 o                         
   1   7   0         76.94         90.05         6.58 o                         
   3   7   0        723.61        730.92        17.15 o                         
   5   7   0        205.58        231.52         9.34 o                         
   7   7   0          3.01          6.43         3.82 o                         
   9   7   0        602.58        536.48        17.35 o                         
  11   7   0        357.94        332.27        15.29 o                         
  13   7   0          6.26          8.12         5.81 o                         
  15   7   0          0.96          6.64         5.99 o                         
  17   7   0        408.54        412.08        21.97 o                         
  19   7   0        364.28        377.56        17.70 o                         
  21   7   0         51.06         74.05        13.10 o                         
  23   7   0        134.92        166.21        19.39 o                         
  25   7   0         32.88         37.59        11.43 o                         
  27   7   0         10.01         -4.44         9.95 o                         
  29   7   0         18.18         21.30        11.04 o                         
   0   8   0        490.34        529.57        25.12 o                         
   2   8   0        171.89        163.22        10.40 o                         
   4   8   0        453.57        425.32        16.11 o                         
   6   8   0       1136.81       1114.28        25.93 o                         
   8   8   0        686.73        647.92        21.93 o                         
  10   8   0       1548.64       1518.82        37.17 o                         
  12   8   0        119.39        116.32        11.31 o                         
  14   8   0         36.35         46.25         8.03 o                         
  16   8   0         55.14         49.09        11.06 o                         
  18   8   0         94.58         94.72        12.57 o                         
  20   8   0         34.46         55.40        10.93 o                         
  22   8   0        266.19        260.92        23.62 o                         
  24   8   0          0.00         -6.01        11.29 o                         
  26   8   0          8.48         15.07        11.22 o                         
   1   9   0         80.00         68.05        13.21 o                         
   3   9   0        759.75        724.45        22.35 o                         
   5   9   0         50.94         37.01         8.73 o                         
   7   9   0        531.77        500.66        20.59 o                         
   9   9   0        194.28        205.53        15.16 o                         
  11   9   0        255.30        231.05        16.10 o                         
  13   9   0        174.72        200.50        18.81 o                         
  15   9   0          0.77         -1.40         8.56 o                         
  17   9   0          7.75         -1.00         8.15 o                         
  19   9   0          0.00         13.82         8.17 o                         
  21   9   0        147.18        182.60        17.88 o                         
  23   9   0         12.12         24.10        13.88 o                         
  25   9   0          1.75         -4.62        11.43 o                         
   0  10   0        335.83        323.31        29.11 o                         
   2  10   0        308.44        298.64        19.37 o                         
   4  10   0        104.98        111.78        12.44 o                         
   6  10   0         12.79         -0.92         6.50 o                         
   8  10   0          2.53         13.53         7.39 o                         
  10  10   0         30.90         36.15         9.73 o                         
  12  10   0         30.28         28.67        10.17 o                         
  14  10   0          0.76          1.65        12.80 o                         
  16  10   0          8.18          5.31         8.82 o                         
  18  10   0         11.02          6.31         8.16 o                         
  20  10   0         99.81        135.31        15.82 o                         
  22  10   0         45.30         32.36        12.31 o                         
   1  11   0          4.92          3.79         7.58 o                         
   3  11   0          7.95         -8.80         8.80 o                         
   5  11   0          3.98          5.93         8.23 o                         
   7  11   0          0.30          4.55         7.49 o                         
   9  11   0         43.08         51.89        11.92 o                         
  11  11   0          6.76         -4.96         8.94 o                         
  13  11   0          0.85          7.50        11.18 o                         
  15  11   0          2.03          7.42         8.89 o                         
  17  11   0          3.14         11.62         9.97 o                         
  19  11   0         24.20         -4.12        17.14 o                         
   0  12   0          1.67         -2.82        13.71 o                         
   2  12   0          4.31          2.90         7.67 o                         
   4  12   0          1.83         -6.96         7.59 o                         
   6  12   0          0.07         -7.18         8.55 o                         
   8  12   0          3.47          4.61        10.63 o                         
  10  12   0         19.73         10.53         8.85 o                         
  12  12   0         55.60         73.33        16.45 o                         
  14  12   0          0.28         -3.25         9.47 o                         
   1  13   0         43.77         56.27        12.08 o                         
   3  13   0         94.86        130.67        17.26 o                         
   5  13   0         27.07         35.08        11.18 o                         
 -33   1   1          3.33         -3.63        10.53 o                         
 -31   1   1        124.36        144.02        16.44 o                         
 -29   1   1        152.45        207.52        39.12 o                         
 -27   1   1          0.30         12.38         8.08 o                         
 -25   1   1        464.35        460.27        24.31 o                         
 -23   1   1        172.77        164.47        12.66 o                         
 -21   1   1        277.80        248.81         9.91 o                         
 -19   1   1        268.88        281.31         9.54 o                         
 -17   1   1        267.08        236.42         8.11 o                         
 -15   1   1       1224.07       1159.90        23.07 o                         
 -13   1   1        411.13        416.60        10.59 o                         
 -11   1   1        139.00        218.17         7.86 o                         
  -9   1   1        269.19        293.39         9.55 o                         
  -7   1   1       4491.18       4473.99        63.07 o                         
  -5   1   1      10151.21       9519.79        68.08 o                         
  -3   1   1       4738.59       4280.23        56.95 o                         
   3   1   1        910.75       1003.34        16.42 o                         
   5   1   1      37923.18      36815.35       352.51 o                         
   7   1   1       9470.21       9042.87        62.40 o                         
   9   1   1       6734.89       6245.06        68.38 o                         
  11   1   1       5918.98       5601.16        47.46 o                         
  13   1   1       1242.57       1251.83        21.07 o                         
  15   1   1          0.20         -2.97         3.04 o                         
  17   1   1          1.41         -0.93         2.82 o                         
  19   1   1         23.14         28.30         3.98 o                         
  21   1   1         38.48         35.14         4.61 o                         
  23   1   1         29.40         22.20         8.13 o                         
  25   1   1        295.58        266.39        18.35 o                         
  27   1   1         95.58        105.87        13.33 o                         
  29   1   1         17.43         28.07         9.84 o                         
  31   1   1         36.60         26.34         9.85 o                         
  33   1   1          4.72         16.05        11.21 o                         
 -34   2   1          0.35         13.52        13.11 o                         
 -32   2   1         43.07         28.92         9.47 o                         
 -30   2   1         99.39        114.98        15.12 o                         
 -28   2   1         12.07         16.42         6.32 o                         
 -26   2   1         79.84         92.05         7.37 o                         
 -24   2   1          1.86          4.05         4.36 o                         
 -22   2   1        326.16        299.77        10.68 o                         
 -20   2   1         44.12         41.48         4.66 o                         
 -18   2   1          6.54          7.93         2.92 o                         
 -16   2   1         62.77         55.19         5.24 o                         
 -14   2   1       5382.31       5750.10        77.96 o                         
 -12   2   1       7260.20       7306.53       112.52 o                         
 -10   2   1        661.68        602.12        19.02 o                         
  -8   2   1        501.63        596.71        17.14 o                         
  -6   2   1       8352.38       7991.10        89.60 o                         
  -4   2   1       1750.60       1540.18        19.03 o                         
  -2   2   1      42592.23      41520.14       324.15 o                         
   0   2   1       8797.06       8786.77       103.39 o                         
   2   2   1       1870.85       1745.01        33.38 o                         
   4   2   1       2284.02       1985.63        40.09 o                         
   6   2   1       6569.76       6160.56        55.60 o                         
   8   2   1       1965.06       1856.66        35.83 o                         
  10   2   1         88.63        103.77         4.81 o                         
  12   2   1        317.59        307.20         9.50 o                         
  14   2   1        193.58        182.48         9.23 o                         
  16   2   1        228.72        292.71        12.49 o                         
  18   2   1       2438.94       2379.95        45.51 o                         
  20   2   1         61.13         58.82         5.60 o                         
  22   2   1         79.81         90.45         7.30 o                         
  24   2   1         84.94         93.22         7.69 o                         
  26   2   1        113.75        115.24         8.52 o                         
  28   2   1          4.62          4.26         9.32 o                         
  30   2   1          0.36          4.92         8.12 o                         
  32   2   1         21.12         16.16         9.22 o                         
 -33   3   1          5.59          2.87        14.66 o                         
 -31   3   1          0.09         -2.32        13.09 o                         
 -29   3   1          1.57         17.24        10.07 o                         
 -27   3   1         84.48        119.29        12.87 o                         
 -25   3   1         13.11          9.35         4.17 o                         
 -23   3   1          0.69         -3.92         3.92 o                         
 -21   3   1        264.73        228.86        10.21 o                         
 -19   3   1         16.32         14.11         4.81 o                         
 -17   3   1         52.17         61.28         5.79 o                         
 -15   3   1        725.05        737.37        23.13 o                         
 -13   3   1       6041.14       6857.99       154.85 o                         
 -11   3   1       5951.03       5945.52        89.13 o                         
  -9   3   1        749.66        923.17        16.58 o                         
  -7   3   1        975.05        867.42        21.47 o                         
  -5   3   1        400.73        421.80         9.43 o                         
  -3   3   1       6978.58       7131.79        53.45 o                         
  -1   3   1         59.47         76.82         4.87 o                         
   1   3   1        373.26        386.34        10.63 o                         
   3   3   1         83.14        117.45         6.72 o                         
   5   3   1       1817.57       1684.55        22.82 o                         
   7   3   1       1397.34       1286.15        19.36 o                         
   9   3   1          1.05         20.80         2.88 o                         
  11   3   1       1857.80       1918.66        21.61 o                         
  13   3   1       1142.95       1148.88        18.17 o                         
  15   3   1       1315.15       1400.19        29.44 o                         
  17   3   1       1792.66       1802.24        44.18 o                         
  19   3   1       1033.38       1034.34        32.19 o                         
  21   3   1         50.85         55.42        10.74 o                         
  23   3   1         84.51         88.76         9.07 o                         
  25   3   1         11.46          9.12         5.73 o                         
  27   3   1          2.97          2.23         5.40 o                         
  29   3   1          0.89         16.78         9.36 o                         
  31   3   1         14.14          8.29         8.38 o                         
  33   3   1          3.80          0.36         8.41 o                         
 -32   4   1          6.23         -9.06         9.06 o                         
 -30   4   1         18.57         24.46         9.08 o                         
 -28   4   1          2.65          9.22         7.30 o                         
 -26   4   1        106.62        103.71        11.79 o                         
 -24   4   1         63.94         50.66         5.96 o                         
 -22   4   1         23.38         12.67         5.03 o                         
 -20   4   1         59.47         58.81         7.45 o                         
 -18   4   1         55.74         53.25         8.49 o                         
 -16   4   1         75.95         90.50         8.67 o                         
 -14   4   1        432.28        454.59        18.50 o                         
 -12   4   1        288.60        354.95        12.25 o                         
 -10   4   1          0.45         10.23         3.37 o                         
  -8   4   1       5532.36       5509.77        88.16 o                         
  -6   4   1        548.88        641.29        13.42 o                         
  -4   4   1       1339.24       1408.23        18.74 o                         
  -2   4   1        564.80        539.74        11.22 o                         
   0   4   1       2312.98       2380.25        23.33 o                         
   2   4   1         19.11         50.37         5.00 o                         
   4   4   1       1924.86       2141.29        26.09 o                         
   6   4   1         23.89         25.84         4.69 o                         
   8   4   1          4.28          1.81         3.86 o                         
  10   4   1          0.04          6.51         2.86 o                         
  12   4   1         98.33         73.98         5.66 o                         
  14   4   1        488.65        499.90        12.09 o                         
  16   4   1        114.82        106.43         6.19 o                         
  18   4   1        196.76        235.28        13.52 o                         
  20   4   1          0.02         -2.24         6.09 o                         
  22   4   1         92.69         84.68        13.25 o                         
  24   4   1          1.10          5.11         6.76 o                         
  26   4   1         50.53         70.80         9.31 o                         
  28   4   1         46.81         43.27        10.33 o                         
  30   4   1          0.58         -4.62         8.42 o                         
  32   4   1         26.54         39.73        11.56 o                         
 -31   5   1          2.67          2.02        11.08 o                         
 -29   5   1          1.83        -12.88        12.88 o                         
 -27   5   1          0.07         10.22         7.01 o                         
 -25   5   1          6.77         17.98        11.35 o                         
 -23   5   1        170.42        176.96        12.54 o                         
 -21   5   1        149.94        155.90        12.48 o                         
 -19   5   1         92.50         77.69        11.73 o                         
 -17   5   1         12.10         24.11         7.89 o                         
 -15   5   1        430.19        430.85        16.92 o                         
 -13   5   1        465.32        481.09        12.78 o                         
 -11   5   1        782.37        617.25        16.85 o                         
  -9   5   1        280.27        348.45        11.80 o                         
  -7   5   1       1731.83       1992.63        30.79 o                         
  -5   5   1         34.85         45.94         4.22 o                         
  -3   5   1       2030.23       2389.49        29.92 o                         
  -1   5   1        655.62        699.75        14.49 o                         
   1   5   1       4351.88       4836.80        44.93 o                         
   3   5   1        155.08        155.61         8.42 o                         
   5   5   1       2312.67       2576.76        29.41 o                         
   7   5   1        173.21        227.22         9.65 o                         
   9   5   1        209.29        221.48         9.69 o                         
  11   5   1        165.78        133.10         6.11 o                         
  13   5   1         45.90         55.79         5.83 o                         
  15   5   1         20.55          5.12         3.58 o                         
  17   5   1          0.25         -2.00         4.29 o                         
  19   5   1        106.88        111.35         9.38 o                         
  21   5   1        147.90        147.16        18.79 o                         
  23   5   1        103.19         99.26         9.31 o                         
  25   5   1         17.44         16.32         9.30 o                         
  27   5   1        148.71        177.67        15.85 o                         
  29   5   1          6.70         19.82        14.34 o                         
  31   5   1          2.91         11.05        12.29 o                         
 -30   6   1         13.74         -0.08        11.02 o                         
 -28   6   1          5.99         23.01         7.74 o                         
 -26   6   1          8.23          8.29         7.33 o                         
 -24   6   1        181.93        182.03        16.04 o                         
 -22   6   1         46.98         26.65        11.38 o                         
 -20   6   1        569.86        539.34        43.91 o                         
 -18   6   1         23.77         15.63         9.00 o                         
 -16   6   1        949.74        926.55        25.83 o                         
 -14   6   1        102.56         99.56         8.96 o                         
 -12   6   1         45.14         49.67         6.00 o                         
 -10   6   1        489.79        485.40        14.19 o                         
  -8   6   1        400.49        398.78        12.44 o                         
  -6   6   1        482.31        470.49        13.04 o                         
  -4   6   1         52.86         57.98         4.81 o                         
  -2   6   1        147.49        126.31         7.39 o                         
   0   6   1         23.43         14.93         3.87 o                         
   2   6   1        245.99        221.74         9.04 o                         
   4   6   1        328.25        318.94        11.63 o                         
   6   6   1          0.15          6.01         3.70 o                         
   8   6   1        517.47        515.48        15.12 o                         
  10   6   1         37.18         31.65         4.86 o                         
  12   6   1        477.11        475.26        16.71 o                         
  14   6   1        358.95        331.74        15.94 o                         
  16   6   1        107.33        118.97         9.79 o                         
  18   6   1          8.26          9.25         4.74 o                         
  20   6   1        932.80        900.60        27.20 o                         
  22   6   1        285.66        297.26        23.17 o                         
  24   6   1         13.57         14.52        11.35 o                         
  26   6   1          1.39          4.73         9.50 o                         
  28   6   1          5.27         22.49        10.24 o                         
  30   6   1         19.82         10.59         8.18 o                         
 -29   7   1         55.41         58.10        17.62 o                         
 -27   7   1          3.16         11.37         7.55 o                         
 -25   7   1         35.12         31.81         9.45 o                         
 -23   7   1         56.38         32.65        15.34 o                         
 -21   7   1        145.16        133.78        15.80 o                         
 -19   7   1        398.47        348.16        24.00 o                         
 -17   7   1        654.32        625.03        22.89 o                         
 -15   7   1       2103.80       2003.98        42.39 o                         
 -13   7   1        254.91        223.17        14.24 o                         
 -11   7   1        751.36        734.90        21.69 o                         
  -9   7   1        453.40        448.39        16.37 o                         
  -7   7   1         33.17         28.44         4.21 o                         
  -5   7   1        236.07        255.85        11.04 o                         
  -3   7   1        293.45        290.52        10.88 o                         
  -1   7   1          0.27         11.14         3.73 o                         
   1   7   1          4.78          9.17         3.78 o                         
   3   7   1         50.96         57.83         5.35 o                         
   5   7   1         18.71         13.01         3.86 o                         
   7   7   1         99.21        109.10         7.87 o                         
   9   7   1          3.01          4.55         4.56 o                         
  11   7   1       1632.82       1639.87        34.43 o                         
  13   7   1         49.69         43.84         8.55 o                         
  15   7   1        477.92        472.98        28.06 o                         
  17   7   1          2.73         -1.52         4.89 o                         
  19   7   1        519.59        575.88        21.93 o                         
  21   7   1        570.32        577.88        31.92 o                         
  23   7   1          3.04         14.08        10.22 o                         
  25   7   1         76.46         63.41        13.36 o                         
  27   7   1         18.90         44.20        12.95 o                         
  29   7   1         38.34         20.74        11.45 o                         
 -26   8   1          1.51         15.52        17.54 o                         
 -24   8   1          8.88         13.10         8.95 o                         
 -22   8   1          4.95          7.27         9.60 o                         
 -20   8   1         21.59         32.95        10.54 o                         
 -18   8   1          6.64          9.23         7.67 o                         
 -16   8   1        323.13        365.21        19.88 o                         
 -14   8   1        683.40        682.24        25.53 o                         
 -12   8   1        716.54        690.36        18.36 o                         
 -10   8   1        651.48        647.22        23.56 o                         
  -8   8   1        146.89        142.58        10.47 o                         
  -6   8   1        361.87        421.25        16.29 o                         
  -4   8   1        304.53        276.18        13.26 o                         
  -2   8   1        786.88        847.23        22.36 o                         
   0   8   1         28.82         22.48         5.23 o                         
   2   8   1        147.20        157.90        10.14 o                         
   4   8   1         11.01         -0.47         4.78 o                         
   6   8   1        119.72        106.69         8.83 o                         
   8   8   1       1588.03       1587.22        34.98 o                         
  10   8   1        130.07        102.44        11.50 o                         
  12   8   1        357.25        370.59        23.75 o                         
  14   8   1          6.45         -6.32         8.37 o                         
  16   8   1          0.17         -6.01         6.01 o                         
  18   8   1        338.33        337.79        17.69 o                         
  20   8   1        360.17        343.79        22.59 o                         
  22   8   1          0.29        -15.28        15.28 o                         
  24   8   1         23.75         36.19        12.00 o                         
  26   8   1         13.35         18.02        10.11 o                         
 -25   9   1          2.47         27.27        13.79 o                         
 -23   9   1         16.71         19.84         9.14 o                         
 -21   9   1          8.86         18.91        10.42 o                         
 -19   9   1          0.47          4.04         9.67 o                         
 -17   9   1         16.34         40.73        10.49 o                         
 -15   9   1         51.04         29.15         8.94 o                         
 -13   9   1         88.27         71.91         6.91 o                         
 -11   9   1        270.72        274.63        16.70 o                         
  -9   9   1          0.04          6.70         5.76 o                         
  -7   9   1        643.45        635.16        22.76 o                         
  -5   9   1          0.00          3.66         5.62 o                         
  -3   9   1        273.17        265.20        14.72 o                         
  -1   9   1         19.76         12.19         5.14 o                         
   1   9   1         54.69         43.79         7.29 o                         
   3   9   1         12.91         15.73         7.20 o                         
   5   9   1         41.78         30.78         6.70 o                         
   7   9   1        711.18        710.70        22.71 o                         
   9   9   1        551.27        600.71        26.60 o                         
  11   9   1          0.25          3.46        13.24 o                         
  13   9   1          0.00         -7.78         7.78 o                         
  15   9   1         24.50         22.54         8.90 o                         
  17   9   1         48.97         35.96        15.95 o                         
  19   9   1         12.54          0.74         8.15 o                         
  21   9   1         13.79         15.57        13.92 o                         
  23   9   1          9.40         13.59        13.39 o                         
  25   9   1         41.49         37.31        22.04 o                         
 -22  10   1         26.21         32.61        13.44 o                         
 -20  10   1          4.93         13.21        11.29 o                         
 -18  10   1         41.67         55.92        12.45 o                         
 -16  10   1         28.65         23.19        16.48 o                         
 -14  10   1         49.92         33.58         9.72 o                         
 -12  10   1         51.68         75.31        12.26 o                         
 -10  10   1          0.02         -8.56         8.56 o                         
  -8  10   1        239.64        252.02        17.31 o                         
  -6  10   1         20.50         13.22         6.10 o                         
  -4  10   1         43.28         30.85         7.03 o                         
  -2  10   1         78.49         84.19         9.62 o                         
   0  10   1          6.04          4.74         6.10 o                         
   2  10   1         12.42         10.85         8.92 o                         
   4  10   1          5.18         -0.55         6.88 o                         
   6  10   1         11.61          2.36         7.03 o                         
   8  10   1         87.43         96.26        12.54 o                         
  10  10   1        296.80        295.07        22.84 o                         
  12  10   1          6.01          6.23         9.12 o                         
  14  10   1         29.38         26.96         9.12 o                         
  16  10   1          0.00         -0.79         8.43 o                         
  18  10   1          0.37         12.86        10.88 o                         
  20  10   1          3.78          4.27         8.79 o                         
  22  10   1         36.18         47.56        11.83 o                         
 -17  11   1         13.52         16.06        14.43 o                         
 -15  11   1         41.30         59.99        12.41 o                         
 -13  11   1         26.16         26.64        23.76 o                         
 -11  11   1          3.99         13.45         9.51 o                         
  -9  11   1          1.54          1.06        16.84 o                         
  -7  11   1          2.92        -10.11        10.11 o                         
  -5  11   1        101.68        109.82        13.38 o                         
  -3  11   1         16.50         11.65         7.65 o                         
  -1  11   1         23.59         35.06        10.49 o                         
   1  11   1         20.82         25.50         8.87 o                         
   3  11   1         39.78         27.61        11.64 o                         
   5  11   1         33.85         26.45        11.18 o                         
   7  11   1         11.40         18.52         9.41 o                         
   9  11   1        112.82        154.40        18.12 o                         
  11  11   1         35.03         40.67         9.83 o                         
  13  11   1          5.24         15.60        11.88 o                         
  15  11   1          7.72         11.39        11.82 o                         
  17  11   1          1.85         -9.36         9.36 o                         
 -14  12   1         12.13          9.92        11.32 o                         
 -12  12   1          4.59         -8.02        12.92 o                         
 -10  12   1         11.55         16.84         9.49 o                         
  -8  12   1          0.17         14.73        11.26 o                         
  -6  12   1         13.37         15.60         8.16 o                         
  -4  12   1         73.90         91.62        13.32 o                         
  -2  12   1         38.34         47.95        11.14 o                         
   0  12   1          7.95         16.53         8.60 o                         
   2  12   1         17.28         24.07         8.88 o                         
   4  12   1         36.73         39.17        14.37 o                         
   6  12   1          4.28         10.08         8.17 o                         
   8  12   1        115.78        127.36        16.14 o                         
  10  12   1         66.70         82.53        15.24 o                         
  12  12   1          0.09        -10.61        10.61 o                         
  14  12   1          0.83         -9.39        12.55 o                         
  -5  13   1         46.87         66.89        13.32 o                         
  -3  13   1          0.00          0.91        16.27 o                         
  -1  13   1          6.43         30.13        10.21 o                         
   1  13   1          0.50         -3.59         8.23 o                         
   3  13   1          0.21          7.52         9.10 o                         
   5  13   1          1.30          6.29         8.99 o                         
 -34   0   2          0.26        -13.83        13.83 o                         
 -32   0   2         22.10         41.88        20.18 o                         
 -30   0   2         17.22         19.86        12.63 o                         
 -28   0   2        206.38        210.75        25.79 o                         
 -26   0   2       1739.26       1583.88        64.22 o                         
 -24   0   2        220.31        233.11        24.18 o                         
 -22   0   2         10.27          9.82        13.12 o                         
 -20   0   2         47.46         44.51        14.70 o                         
 -18   0   2         12.13         10.12         7.31 o                         
 -16   0   2        661.78        832.58        25.00 o                         
 -14   0   2        104.94         92.84         8.89 o                         
 -12   0   2          4.05          8.25         6.08 o                         
 -10   0   2       2968.67       2708.05        30.05 o                         
  -8   0   2       2249.73       2154.16        35.93 o                         
  -6   0   2         81.62         87.96         6.58 o                         
  -4   0   2       2376.54       2261.71        46.41 o                         
  -2   0   2      18037.68      17763.13        99.84 o                         
   0   0   2      18091.37      18836.52        47.32 o                         
   2   0   2      54230.61      51987.56       137.83 o                         
   4   0   2      83016.80      79118.46       869.34 o                         
   6   0   2      62811.65      60485.46       256.30 o                         
   8   0   2       4589.85       4198.48        60.69 o                         
  10   0   2       1454.24       1384.92        25.78 o                         
  12   0   2       4306.13       4068.61        49.51 o                         
  14   0   2        408.83        393.17        17.24 o                         
  16   0   2       1318.90       1326.72        29.74 o                         
  18   0   2       1171.20       1253.44        30.55 o                         
  20   0   2        715.93        689.96        24.36 o                         
  22   0   2        610.56        537.53        29.80 o                         
  24   0   2         47.35         53.65        13.76 o                         
  26   0   2         69.85         99.76        17.73 o                         
  28   0   2        624.42        658.58        42.71 o                         
  30   0   2         37.58         79.30        18.88 o                         
  32   0   2        511.91        627.50        46.23 o                         
 -33   1   2         14.87         27.00        11.14 o                         
 -31   1   2          2.45         -1.65        12.68 o                         
 -29   1   2         45.34         50.87        11.02 o                         
 -27   1   2       1235.24       1286.60        44.78 o                         
 -25   1   2        524.98        489.93        28.40 o                         
 -23   1   2       1128.57       1205.07        33.82 o                         
 -21   1   2         74.40         76.26         8.09 o                         
 -19   1   2        538.26        507.60        17.24 o                         
 -17   1   2          0.66         10.49         3.41 o                         
 -15   1   2         65.02         54.65         5.34 o                         
 -13   1   2       3160.54       3011.81        43.57 o                         
 -11   1   2       2987.87       3077.53        36.05 o                         
  -9   1   2       2470.98       2509.38        27.33 o                         
  -7   1   2       3034.51       2606.59        25.05 o                         
  -5   1   2        377.05        520.16        10.15 o                         
  -3   1   2        179.61        226.89         7.18 o                         
  -1   1   2        661.14        709.29        11.68 o                         
   1   1   2       3037.41       3071.47        23.49 o                         
   3   1   2      26346.35      25841.46       113.27 o                         
   5   1   2      57693.18      54704.76       323.78 o                         
   7   1   2      12992.97      11940.76        62.37 o                         
   9   1   2        557.70        398.25         8.30 o                         
  11   1   2          0.14         -0.63         2.83 o                         
  13   1   2        512.96        613.00        11.52 o                         
  15   1   2        112.87        109.27         5.84 o                         
  17   1   2          0.09          3.10         1.81 o                         
  19   1   2          0.08          1.40         2.29 o                         
  21   1   2         95.96        109.35         8.78 o                         
  23   1   2        523.19        500.71        23.42 o                         
  25   1   2         22.06         27.42         8.61 o                         
  27   1   2        174.51        181.35        13.70 o                         
  29   1   2        140.01        149.44        12.90 o                         
  31   1   2        162.10        194.39        27.85 o                         
  33   1   2        137.54        198.55        23.02 o                         
 -32   2   2         25.35         25.04         9.85 o                         
 -30   2   2         77.60         93.77        13.32 o                         
 -28   2   2        338.02        346.06        20.77 o                         
 -26   2   2        234.00        256.10        17.72 o                         
 -24   2   2        481.56        483.21        14.55 o                         
 -22   2   2        810.36        754.32        17.81 o                         
 -20   2   2         59.09         61.62         5.63 o                         
 -18   2   2          2.20          5.84         2.92 o                         
 -16   2   2        229.64        214.02         8.57 o                         
 -14   2   2         50.76         43.67         5.90 o                         
 -12   2   2       3991.90       4632.36        49.19 o                         
 -10   2   2        203.90        164.64         8.07 o                         
  -8   2   2       1047.65       1040.17        14.89 o                         
  -6   2   2        288.91        244.30         6.91 o                         
  -4   2   2       4905.20       4660.95        63.41 o                         
  -2   2   2         46.95         52.30         2.95 o                         
   0   2   2        580.77        500.59         7.58 o                         
   2   2   2       5434.59       5030.44        49.69 o                         
   4   2   2      20065.84      19913.33       140.87 o                         
   6   2   2        125.43        109.94         4.98 o                         
   8   2   2         34.02         44.14         3.57 o                         
  10   2   2       3059.34       3158.60        30.65 o                         
  12   2   2        415.50        393.11        13.82 o                         
  14   2   2        142.95        151.70         7.87 o                         
  16   2   2         61.07         57.84         5.96 o                         
  18   2   2        209.32        210.10        11.25 o                         
  20   2   2        103.25        118.93         9.23 o                         
  22   2   2        274.49        282.46        12.77 o                         
  24   2   2         59.24         51.80         5.53 o                         
  26   2   2          0.18         -5.20         5.20 o                         
  28   2   2         40.33         37.42         9.31 o                         
  30   2   2         24.36         18.27         8.18 o                         
  32   2   2         11.70         18.84         9.26 o                         
 -33   3   2         20.37         26.19        14.48 o                         
 -31   3   2         28.09         19.35        13.86 o                         
 -29   3   2        203.61        216.94        17.28 o                         
 -27   3   2         24.67         21.85         8.09 o                         
 -25   3   2         60.61         43.65         5.76 o                         
 -23   3   2        198.96        188.26        10.43 o                         
 -21   3   2         14.04          6.44         4.05 o                         
 -19   3   2        226.65        198.95         9.62 o                         
 -17   3   2        220.14        172.57         6.67 o                         
 -15   3   2        421.20        449.95        13.08 o                         
 -13   3   2          8.61         12.16         2.75 o                         
 -11   3   2          1.49         11.85         6.75 o                         
  -9   3   2        263.79        363.78        16.46 o                         
  -7   3   2      10520.74      11061.45        80.36 o                         
  -5   3   2       3236.18       3267.12        20.62 o                         
  -3   3   2       3277.10       3516.10        30.05 o                         
  -1   3   2         14.55         11.18         2.24 o                         
   1   3   2        103.59        124.53         6.11 o                         
   3   3   2       1494.31       1517.10        18.91 o                         
   5   3   2        399.77        418.05        10.73 o                         
   7   3   2         10.63         14.71         3.28 o                         
   9   3   2        264.25        251.28         8.67 o                         
  11   3   2        557.59        563.69        15.91 o                         
  13   3   2        579.34        579.82        14.80 o                         
  15   3   2          0.12         -0.24         3.88 o                         
  17   3   2         23.98         16.43         6.25 o                         
  19   3   2          0.27          3.50         6.93 o                         
  21   3   2        264.25        252.31        16.53 o                         
  23   3   2          5.19         -5.64         6.70 o                         
  25   3   2          8.10          4.73         4.74 o                         
  27   3   2          8.23         27.92         9.01 o                         
  29   3   2          0.01          7.61        11.00 o                         
  31   3   2          1.55         -0.98         9.25 o                         
  33   3   2          0.89         -2.59        20.12 o                         
 -32   4   2          0.33          9.75        10.18 o                         
 -30   4   2         59.36         67.23        14.73 o                         
 -28   4   2        144.46        149.52        15.10 o                         
 -26   4   2          6.78          4.44         6.62 o                         
 -24   4   2          2.19          3.74         7.08 o                         
 -22   4   2        307.64        294.72        13.55 o                         
 -20   4   2         82.29         80.90         7.71 o                         
 -18   4   2         35.39         31.21         5.22 o                         
 -16   4   2        343.01        353.70        15.28 o                         
 -14   4   2       1027.88       1161.74        28.55 o                         
 -12   4   2         21.70         36.23         7.65 o                         
 -10   4   2       1212.07       1578.30        52.00 o                         
  -6   4   2       5256.85       5549.33        31.93 o                         
  -4   4   2       1521.33       1511.82        17.04 o                         
  -2   4   2      11420.15      10884.62       128.58 o                         
   0   4   2       5109.15       5106.06        33.01 o                         
   2   4   2        329.34        318.00        11.40 o                         
   4   4   2        479.20        489.72        15.55 o                         
   6   4   2       1515.60       1618.69        21.66 o                         
   8   4   2       3311.23       3175.58        61.06 o                         
  10   4   2         85.03         82.46         5.08 o                         
  12   4   2        188.31        201.21         8.78 o                         
  14   4   2        102.43         79.43         5.31 o                         
  16   4   2         73.66         72.30         5.73 o                         
  18   4   2         77.96         59.28         8.39 o                         
  20   4   2         68.44         56.45         8.59 o                         
  22   4   2         53.43         47.57        10.04 o                         
  24   4   2          0.15         -3.36         7.19 o                         
  26   4   2         21.59         17.54         7.19 o                         
  28   4   2          6.85         -1.12         8.00 o                         
  30   4   2          2.79        -10.99        10.99 o                         
  32   4   2         10.38          0.13        12.80 o                         
 -31   5   2          4.32         -2.97        11.88 o                         
 -29   5   2         96.74        101.72        13.41 o                         
 -27   5   2         24.02         33.59         9.77 o                         
 -25   5   2         24.79          6.46         7.47 o                         
 -23   5   2         42.15         45.27         7.38 o                         
 -21   5   2        169.27        156.73        10.56 o                         
 -19   5   2        250.25        283.19        17.61 o                         
 -17   5   2         37.68         34.30         7.51 o                         
 -15   5   2         43.49         39.89         7.25 o                         
 -13   5   2         55.31         67.51         6.35 o                         
 -11   5   2        193.13        269.59        10.50 o                         
  -9   5   2        672.47        629.83        12.62 o                         
  -7   5   2        922.00       1024.73        17.50 o                         
  -5   5   2         80.34        100.85         5.73 o                         
  -3   5   2        517.70        594.80        12.90 o                         
  -1   5   2       1676.03       1974.44        29.72 o                         
   1   5   2        237.48        265.34         8.66 o                         
   3   5   2        590.60        709.86        16.97 o                         
   5   5   2        484.04        520.29        14.78 o                         
   7   5   2       1056.07       1209.53        22.97 o                         
   9   5   2        117.33        111.36         7.10 o                         
  11   5   2         18.95         22.00         3.15 o                         
  13   5   2        372.42        383.66        10.79 o                         
  15   5   2        292.03        301.40        11.72 o                         
  17   5   2          0.00          0.57         3.85 o                         
  19   5   2         69.12         63.05        10.49 o                         
  21   5   2        188.52        188.62        17.63 o                         
  23   5   2          2.64          1.54         7.86 o                         
  25   5   2         66.21         70.14        11.73 o                         
  27   5   2         35.43         30.23         8.32 o                         
  29   5   2          0.74         -0.79         9.66 o                         
  31   5   2         20.90         18.67         8.47 o                         
 -30   6   2          3.45         -7.80         9.59 o                         
 -28   6   2         54.57         50.60         9.84 o                         
 -26   6   2          0.61          7.14         7.58 o                         
 -24   6   2         13.81         12.64         7.60 o                         
 -22   6   2          6.11          8.23         6.61 o                         
 -20   6   2        104.67         84.09        13.54 o                         
 -18   6   2        358.32        362.52        23.07 o                         
 -16   6   2         17.22         15.87         6.08 o                         
 -14   6   2       1454.54       1319.01        29.34 o                         
 -12   6   2         92.97         83.52         7.39 o                         
 -10   6   2         18.90         19.23         3.26 o                         
  -8   6   2         82.03         94.18         6.06 o                         
  -6   6   2        136.19        139.57         7.02 o                         
  -4   6   2        410.58        436.13        12.47 o                         
  -2   6   2       1241.76       1342.40        21.54 o                         
   0   6   2        613.31        547.70        13.89 o                         
   2   6   2        557.62        555.79        14.17 o                         
   4   6   2        542.50        577.13        15.57 o                         
   6   6   2       2573.37       2675.37        41.64 o                         
   8   6   2        571.07        549.88        14.88 o                         
  10   6   2        624.02        654.72        16.10 o                         
  12   6   2        172.53        172.59         8.45 o                         
  14   6   2        130.15        114.35         7.43 o                         
  16   6   2         36.83         24.48         6.52 o                         
  18   6   2          1.35         -5.57         5.57 o                         
  20   6   2         98.96        103.22         9.47 o                         
  22   6   2          8.66         24.46         9.56 o                         
  24   6   2         38.00         29.82        14.80 o                         
  26   6   2         70.14         62.18        11.77 o                         
  28   6   2          3.97         14.76         8.36 o                         
  30   6   2         30.81          3.26         9.38 o                         
 -27   7   2         34.36         48.37        10.89 o                         
 -25   7   2          0.01         -9.35         9.35 o                         
 -23   7   2         18.37          2.76         6.97 o                         
 -21   7   2          4.09          6.27        11.11 o                         
 -19   7   2         29.66         21.73         9.36 o                         
 -17   7   2        245.97        298.24        21.53 o                         
 -15   7   2          8.98         12.87         5.07 o                         
 -13   7   2        583.17        599.33        19.53 o                         
 -11   7   2          3.65         -0.91         3.00 o                         
  -9   7   2        234.51        201.49        10.51 o                         
  -7   7   2        142.66        165.42         8.50 o                         
  -5   7   2         18.77         11.46         3.67 o                         
  -3   7   2          4.75         -1.61         3.20 o                         
  -1   7   2        212.25        246.75         9.88 o                         
   1   7   2        154.49        175.35         8.53 o                         
   3   7   2       1917.92       2003.63        26.39 o                         
   5   7   2        135.15        188.92        10.24 o                         
   7   7   2         12.40         10.43         5.37 o                         
   9   7   2        562.92        561.75        18.81 o                         
  11   7   2        255.55        260.19        14.31 o                         
  13   7   2        730.21        695.81        19.29 o                         
  15   7   2        623.03        643.79        25.04 o                         
  17   7   2          0.07          2.48         6.11 o                         
  19   7   2         61.50         60.29         8.17 o                         
  21   7   2          3.44         13.58         7.92 o                         
  23   7   2        247.99        254.38        22.77 o                         
  25   7   2          4.57         17.77        10.13 o                         
  27   7   2         67.33         50.75        19.34 o                         
 -26   8   2          3.30          4.45         8.31 o                         
 -24   8   2         16.97         29.35         9.86 o                         
 -22   8   2          0.11         -2.42         8.77 o                         
 -20   8   2         14.57         11.29         8.02 o                         
 -18   8   2         43.01         46.29        11.65 o                         
 -16   8   2        255.02        271.99        15.25 o                         
 -14   8   2         13.81         23.12         7.55 o                         
 -12   8   2         80.14         79.38         6.78 o                         
 -10   8   2         88.65         85.49         8.10 o                         
  -8   8   2        172.15        181.30        12.06 o                         
  -6   8   2        839.02        802.17        25.18 o                         
  -4   8   2       3021.43       2864.23        42.61 o                         
  -2   8   2         54.04         56.92         7.32 o                         
   0   8   2        149.98        133.91         8.69 o                         
   2   8   2        384.37        362.57        13.57 o                         
   4   8   2        228.76        184.95         9.69 o                         
   6   8   2        187.23        161.78        13.55 o                         
   8   8   2         39.41         27.41         7.23 o                         
  10   8   2        773.22        750.69        32.66 o                         
  12   8   2         39.49         48.13         9.07 o                         
  14   8   2        478.13        475.60        16.65 o                         
  16   8   2        141.15        126.64        12.86 o                         
  18   8   2          4.93          9.28         8.89 o                         
  20   8   2          5.59         11.44         7.61 o                         
  22   8   2        201.54        215.28        19.15 o                         
  24   8   2          7.63          3.67        15.51 o                         
  26   8   2        120.20        120.52        18.22 o                         
 -23   9   2         52.26         67.08        17.39 o                         
 -21   9   2         35.38         52.35        12.68 o                         
 -19   9   2         82.17         79.28        13.55 o                         
 -17   9   2        135.40        144.42        14.47 o                         
 -15   9   2          3.58          0.40         8.26 o                         
 -13   9   2          5.73         -0.94         4.77 o                         
 -11   9   2         80.39         87.62         7.83 o                         
  -9   9   2          2.13         13.86         6.78 o                         
  -7   9   2        247.93        193.85        14.94 o                         
  -5   9   2       1548.57       1537.44        33.47 o                         
  -3   9   2          2.47         11.95         5.59 o                         
  -1   9   2        356.00        354.26        16.41 o                         
   1   9   2        234.74        173.59        11.98 o                         
   3   9   2        177.01        182.88        12.76 o                         
   5   9   2         55.53         46.06         7.59 o                         
   7   9   2         78.53         60.43         7.64 o                         
   9   9   2         25.64         20.06         7.61 o                         
  11   9   2         89.76         75.47        13.26 o                         
  13   9   2         10.62         -0.38        11.36 o                         
  15   9   2          0.89         -9.70         9.70 o                         
  17   9   2          3.40         -2.40         9.74 o                         
  19   9   2          7.18         17.15        13.55 o                         
  21   9   2          7.90         -7.05        11.63 o                         
  23   9   2          7.80          0.11         9.49 o                         
 -22  10   2         81.09         63.58        19.37 o                         
 -20  10   2          2.32        -19.92        35.84 o                         
 -18  10   2         19.12         28.18        11.52 o                         
 -16  10   2        140.31        185.69        18.10 o                         
 -14  10   2          4.01         12.62         8.48 o                         
 -12  10   2          4.46         -0.96        23.25 o                         
 -10  10   2          1.11         12.44        14.05 o                         
  -8  10   2         84.54         93.95        13.58 o                         
  -6  10   2        320.76        302.84        23.05 o                         
  -4  10   2         36.09         17.46         5.78 o                         
  -2  10   2         78.63         40.27         6.98 o                         
   0  10   2          0.08         -0.65         5.65 o                         
   2  10   2          6.96          9.83         5.44 o                         
   4  10   2         21.72          8.44         6.33 o                         
   6  10   2        132.19        135.81        11.87 o                         
   8  10   2         47.76         42.17         8.17 o                         
  10  10   2         55.98         53.11        12.50 o                         
  12  10   2         38.04         36.39        10.84 o                         
  14  10   2          3.93         22.00         9.88 o                         
  16  10   2          3.38         12.25         9.13 o                         
  18  10   2          1.92         -6.62        10.72 o                         
  20  10   2          2.49          9.07         8.77 o                         
 -17  11   2         74.61         90.71        20.98 o                         
 -15  11   2         55.78         57.68        16.66 o                         
 -13  11   2          0.07          7.84        11.53 o                         
 -11  11   2          0.06          1.81        20.40 o                         
  -9  11   2          6.27          0.45         9.38 o                         
  -7  11   2         25.90         19.63        14.30 o                         
  -5  11   2        161.91        138.10        14.49 o                         
  -3  11   2         47.35         44.08        10.10 o                         
  -1  11   2          0.57          8.62         8.11 o                         
   1  11   2         11.91         15.89         7.11 o                         
   3  11   2        103.69        121.38        13.64 o                         
   5  11   2         21.11         24.28         7.54 o                         
   7  11   2          5.24          1.05         9.71 o                         
   9  11   2          2.34          5.32         7.55 o                         
  11  11   2         13.51         11.79         8.42 o                         
  13  11   2          1.03          2.23        11.39 o                         
  15  11   2          6.54          9.36        11.73 o                         
  17  11   2          0.44          5.52        10.10 o                         
 -12  12   2          4.81         -0.14        10.76 o                         
 -10  12   2         39.50         57.84        14.68 o                         
  -8  12   2          1.72          1.61         8.23 o                         
  -6  12   2         34.80         29.49        10.46 o                         
  -4  12   2          2.74          7.93         8.35 o                         
  -2  12   2         34.62         45.93        10.12 o                         
   0  12   2         25.49         12.31         9.05 o                         
   2  12   2          0.00         22.48         9.54 o                         
   4  12   2          3.98         -7.83         7.83 o                         
   6  12   2          2.61          8.07        10.52 o                         
   8  12   2         13.91         16.93         7.99 o                         
  10  12   2          7.12         18.53         9.73 o                         
  12  12   2          0.16          8.53         9.33 o                         
  -3  13   2         17.04         22.75        15.77 o                         
  -1  13   2          0.61          2.49         8.52 o                         
   1  13   2        108.93        136.46        16.22 o                         
 -33   1   3         17.52         21.67         8.95 o                         
 -31   1   3         10.71         30.81         9.66 o                         
 -29   1   3          3.75         -0.49         8.62 o                         
 -27   1   3         35.10         39.11        16.96 o                         
 -25   1   3        474.57        518.78        29.39 o                         
 -23   1   3        620.63        660.50        22.68 o                         
 -21   1   3         39.49         43.60         7.31 o                         
 -19   1   3        810.16        862.96        26.43 o                         
 -17   1   3         71.92         69.60         5.61 o                         
 -15   1   3          9.08          1.31         4.35 o                         
 -13   1   3        400.29        335.13        10.43 o                         
 -11   1   3       8759.48       9067.45        44.55 o                         
  -9   1   3      12612.88      13146.48       134.79 o                         
  -7   1   3        176.81        192.68         6.42 o                         
  -5   1   3          9.69         18.18         2.91 o                         
  -3   1   3       1223.39       1070.17        11.29 o                         
  -1   1   3       1968.49       1792.98        12.69 o                         
   1   1   3         18.86         24.32         2.05 o                         
   3   1   3       1305.06       1167.89        10.65 o                         
   5   1   3       4788.25       5017.43        21.56 o                         
   7   1   3       2717.37       2540.51        14.97 o                         
   9   1   3          3.95          1.64         2.58 o                         
  11   1   3       2042.26       2325.69        22.68 o                         
  13   1   3         97.93         82.14         4.84 o                         
  15   1   3          6.90         11.20         2.92 o                         
  17   1   3          0.21         -0.79         3.07 o                         
  19   1   3         41.49         53.65         4.99 o                         
  21   1   3        182.36        147.41         7.79 o                         
  23   1   3          0.48          9.05         5.51 o                         
  25   1   3          6.55         19.87         6.29 o                         
  27   1   3         18.53          9.93         6.21 o                         
  29   1   3          9.63         19.10        10.51 o                         
  31   1   3         48.90         54.87        14.45 o                         
  33   1   3         22.96         65.75        14.80 o                         
 -32   2   3         17.57          5.99        11.44 o                         
 -30   2   3          3.16         11.15        10.66 o                         
 -28   2   3         21.02         23.03         9.09 o                         
 -26   2   3        291.36        338.85        17.36 o                         
 -24   2   3        692.15        715.70        22.31 o                         
 -22   2   3         48.98         58.11         7.56 o                         
 -20   2   3       1746.30       1602.42        26.76 o                         
 -18   2   3         21.18         28.01         3.61 o                         
 -16   2   3          8.04         10.89         2.58 o                         
 -14   2   3        956.11        938.34        17.93 o                         
 -12   2   3        900.80       1090.29        20.06 o                         
 -10   2   3       2632.84       2746.11        32.69 o                         
  -8   2   3      18608.72      17634.67       136.47 o                         
  -6   2   3       1058.06       1037.19        14.45 o                         
  -4   2   3          7.70         14.74         2.68 o                         
  -2   2   3        240.02        235.64         8.08 o                         
   0   2   3       2522.60       2284.56        36.03 o                         
   2   2   3      10066.61      10090.41        51.33 o                         
   4   2   3       1189.09       1098.62        10.92 o                         
   6   2   3         71.00         71.21         3.70 o                         
   8   2   3         26.72         42.16         3.37 o                         
  10   2   3        688.08        663.94        11.06 o                         
  12   2   3       3453.74       3160.61        30.85 o                         
  14   2   3       1292.11       1242.49        26.66 o                         
  16   2   3        636.35        633.12        13.27 o                         
  18   2   3        402.95        433.74        16.36 o                         
  20   2   3        150.28        137.42        10.15 o                         
  22   2   3         59.85         57.64         6.98 o                         
  24   2   3         50.02         33.52         6.73 o                         
  26   2   3         89.96         85.09        10.92 o                         
  28   2   3          1.76          4.64         7.52 o                         
  30   2   3          7.08         19.18         8.92 o                         
  32   2   3          7.25          4.60         8.34 o                         
 -31   3   3         49.40         52.24        14.68 o                         
 -29   3   3         33.25         47.44        14.67 o                         
 -27   3   3          0.07         -2.01         6.68 o                         
 -25   3   3         21.41         27.14         5.64 o                         
 -23   3   3         50.52         59.98         6.76 o                         
 -21   3   3         88.52         77.09         5.24 o                         
 -19   3   3        159.38        153.72         6.42 o                         
 -17   3   3        120.19        102.42         6.15 o                         
 -15   3   3         33.53         26.55         3.52 o                         
 -13   3   3         11.48         17.58         3.44 o                         
 -11   3   3        180.42        156.16         7.20 o                         
  -9   3   3        808.71       1007.59        15.75 o                         
  -7   3   3       4523.54       4841.98        66.21 o                         
  -5   3   3        584.86        634.32        20.73 o                         
  -3   3   3        118.12        155.39         5.16 o                         
  -1   3   3        486.81        511.53         9.16 o                         
   1   3   3       1435.96       1403.48        14.63 o                         
   3   3   3         33.04         26.08         2.97 o                         
   5   3   3       3683.81       4042.15        30.37 o                         
   7   3   3       1397.64       1257.30        16.40 o                         
   9   3   3       2898.16       2648.59        31.17 o                         
  11   3   3        884.53        867.19        14.50 o                         
  13   3   3        303.47        292.28         8.94 o                         
  15   3   3        480.64        532.88        11.24 o                         
  17   3   3         12.97         12.24         4.69 o                         
  19   3   3       1130.68       1160.25        28.54 o                         
  21   3   3         19.83         23.26         6.31 o                         
  23   3   3        245.91        275.54        18.36 o                         
  25   3   3         43.85         41.92         8.72 o                         
  27   3   3          7.71          1.71         8.03 o                         
  29   3   3          1.58         -9.83        16.03 o                         
  31   3   3          3.89         13.34         8.55 o                         
 -32   4   3         19.82         -0.57        11.34 o                         
 -30   4   3         57.29         48.24        13.24 o                         
 -28   4   3         11.04         30.32         8.33 o                         
 -26   4   3         65.11         65.98        10.57 o                         
 -24   4   3         22.39         13.69         5.03 o                         
 -22   4   3        127.88         99.17         6.05 o                         
 -20   4   3         57.02         57.61         6.85 o                         
 -18   4   3         25.62         15.64         4.00 o                         
 -16   4   3        118.03         94.34         7.41 o                         
 -14   4   3        399.32        375.37        12.56 o                         
 -12   4   3          0.28          4.10         3.43 o                         
 -10   4   3        206.55        210.98         9.05 o                         
  -8   4   3       1344.42       1536.90        29.89 o                         
  -6   4   3        719.40        672.31        13.28 o                         
  -4   4   3       4037.59       4254.06        53.44 o                         
  -2   4   3         49.64         66.07         5.27 o                         
   0   4   3       1839.02       1900.38        21.76 o                         
   2   4   3       1785.45       2156.78        24.42 o                         
   4   4   3       1155.17       1181.59        18.11 o                         
   6   4   3         49.38         40.56         4.31 o                         
   8   4   3       1871.09       1989.63        24.95 o                         
  10   4   3         61.04         53.36         5.00 o                         
  12   4   3         19.03         18.71         3.46 o                         
  14   4   3         29.90         30.19         4.07 o                         
  16   4   3          9.39         12.15         3.38 o                         
  18   4   3         70.01         68.40         6.69 o                         
  20   4   3          9.52         19.38         6.36 o                         
  22   4   3         63.93         46.38         8.86 o                         
  24   4   3        117.80         93.90        11.69 o                         
  26   4   3          6.01          7.49         7.61 o                         
  28   4   3          0.00         13.54         7.97 o                         
  30   4   3          3.42         -0.41         8.34 o                         
 -31   5   3         32.16         47.98        14.56 o                         
 -29   5   3          2.48         -4.19         7.88 o                         
 -27   5   3          0.15          5.66         9.23 o                         
 -25   5   3          0.33          8.75         7.20 o                         
 -23   5   3         56.12         48.33         7.14 o                         
 -21   5   3         14.13         11.54         5.21 o                         
 -19   5   3          7.69         15.73         5.50 o                         
 -17   5   3         21.92         17.34         5.42 o                         
 -15   5   3          4.62          0.57         4.29 o                         
 -13   5   3          1.36         -1.51         3.95 o                         
 -11   5   3       1073.35       1155.31        20.67 o                         
  -9   5   3         23.27         19.05         3.61 o                         
  -7   5   3         88.67        115.99         5.94 o                         
  -5   5   3         26.97         24.18         2.89 o                         
  -3   5   3        128.42        153.13         9.42 o                         
  -1   5   3        785.63        941.46        26.04 o                         
   1   5   3          2.15          3.06         3.66 o                         
   3   5   3       4323.90       4557.35        42.98 o                         
   5   5   3         41.12         34.85         4.28 o                         
   7   5   3          1.67          2.77         3.42 o                         
   9   5   3       1728.61       1631.28        23.60 o                         
  11   5   3       1292.94       1314.20        19.98 o                         
  13   5   3        162.78        166.83         8.98 o                         
  15   5   3        146.81        143.12         9.27 o                         
  17   5   3          1.44          0.41         7.23 o                         
  19   5   3        155.37        160.55         9.56 o                         
  21   5   3          5.49          6.48         3.86 o                         
  23   5   3        128.99        134.98        13.87 o                         
  25   5   3        166.07        174.78        16.20 o                         
  27   5   3          0.16         -8.65         8.65 o                         
  29   5   3          1.87         15.34         9.40 o                         
 -28   6   3          2.16         -8.60         8.60 o                         
 -26   6   3          0.05          1.43         8.28 o                         
 -24   6   3          0.01          1.94         7.66 o                         
 -22   6   3         81.09         87.04        12.01 o                         
 -20   6   3        279.99        218.44        16.69 o                         
 -18   6   3        263.95        210.63        15.56 o                         
 -16   6   3        135.96        111.48        10.85 o                         
 -14   6   3        741.66        736.62        28.04 o                         
 -12   6   3       1153.11       1170.29        28.67 o                         
 -10   6   3       1413.06       1255.24        21.35 o                         
  -8   6   3        154.31        134.32         5.82 o                         
  -6   6   3        117.28        111.58         6.19 o                         
  -4   6   3        107.13         89.73         5.77 o                         
  -2   6   3         80.43         80.72         5.44 o                         
   0   6   3       1005.51       1000.81        17.47 o                         
   2   6   3        168.09        137.65         6.38 o                         
   4   6   3         30.15         28.34         4.40 o                         
   6   6   3         15.77         15.10         3.65 o                         
   8   6   3        114.63        117.29         6.97 o                         
  10   6   3         45.67         57.18         6.18 o                         
  12   6   3        293.70        276.15        11.87 o                         
  14   6   3          0.41          4.00         5.01 o                         
  16   6   3        922.91        920.29        29.08 o                         
  18   6   3         11.26          9.58         6.71 o                         
  20   6   3        142.44        125.67        17.38 o                         
  22   6   3          8.17         18.91         9.68 o                         
  24   6   3         88.06        100.89        13.34 o                         
  26   6   3         75.22        104.27        13.65 o                         
  28   6   3          6.60         23.67         9.27 o                         
 -27   7   3          7.08          6.78         7.61 o                         
 -25   7   3          9.21         20.87        11.65 o                         
 -23   7   3         47.30         34.31         9.48 o                         
 -21   7   3          5.02         20.24         7.82 o                         
 -19   7   3        903.08        818.21        35.05 o                         
 -17   7   3          2.22          1.57         7.23 o                         
 -15   7   3        978.28        950.49        29.09 o                         
 -13   7   3        274.02        251.83        14.20 o                         
 -11   7   3        948.60        906.14        18.36 o                         
  -9   7   3        465.48        459.67        12.87 o                         
  -7   7   3        528.15        542.54        16.02 o                         
  -5   7   3        433.97        461.10        15.16 o                         
  -3   7   3         22.83         35.88         4.50 o                         
  -1   7   3          0.03          2.12         3.20 o                         
   1   7   3         96.62         52.28         5.20 o                         
   3   7   3        645.50        633.22        15.71 o                         
   5   7   3        121.01        129.93         8.70 o                         
   7   7   3         15.69         18.33         4.86 o                         
   9   7   3          3.17          6.71         4.98 o                         
  11   7   3       1136.17       1178.33        29.48 o                         
  13   7   3       1884.01       1902.79        37.19 o                         
  15   7   3        111.51        121.77         8.85 o                         
  17   7   3        153.26        155.65        13.34 o                         
  19   7   3         22.78         42.89         8.89 o                         
  21   7   3          8.31         -1.24         9.72 o                         
  23   7   3          7.97          5.07         9.89 o                         
  25   7   3        163.00        183.78        17.57 o                         
  27   7   3         94.86        111.75        16.14 o                         
 -26   8   3         50.42         43.43        13.02 o                         
 -24   8   3          2.64         14.43         9.16 o                         
 -22   8   3         36.49         26.23         9.23 o                         
 -20   8   3         42.21         36.06        10.85 o                         
 -18   8   3         85.79         74.19        12.07 o                         
 -16   8   3         84.52         66.91        14.95 o                         
 -14   8   3          5.66          0.56         5.82 o                         
 -12   8   3        347.56        352.74        12.42 o                         
 -10   8   3        263.76        265.98        11.93 o                         
  -8   8   3        437.22        472.60        17.62 o                         
  -6   8   3       1723.96       1694.62        34.34 o                         
  -4   8   3        291.79        332.10        14.14 o                         
  -2   8   3        660.71        626.18        17.83 o                         
   0   8   3        344.50        372.60        14.16 o                         
   2   8   3        278.06        255.90        12.01 o                         
   4   8   3         33.42         28.33         4.98 o                         
   6   8   3        399.62        421.74        18.80 o                         
   8   8   3         64.41         61.47         8.53 o                         
  10   8   3         21.84         17.67         8.66 o                         
  12   8   3        482.14        485.82        27.82 o                         
  14   8   3        386.92        373.14        18.01 o                         
  16   8   3          0.09         14.52         8.61 o                         
  18   8   3         22.19         -4.23         9.70 o                         
  20   8   3         42.26         24.87         9.36 o                         
  22   8   3          1.61          1.94        11.23 o                         
  24   8   3        106.70        102.27        16.28 o                         
  26   8   3         46.63         51.61        10.80 o                         
 -23   9   3          0.95          3.59        10.08 o                         
 -21   9   3         75.93         96.00        21.04 o                         
 -19   9   3          4.32         -3.35        10.64 o                         
 -17   9   3         43.59         59.29        11.29 o                         
 -15   9   3          6.34          2.02         7.18 o                         
 -13   9   3         65.24         84.86         8.38 o                         
 -11   9   3        285.40        246.01        16.41 o                         
  -9   9   3        302.12        327.64        17.26 o                         
  -7   9   3        528.08        527.76        26.74 o                         
  -5   9   3        294.77        254.86        14.74 o                         
  -3   9   3        180.59        198.89        12.15 o                         
  -1   9   3        210.81        157.73        11.09 o                         
   1   9   3        297.25        346.72        16.16 o                         
   3   9   3         20.98         26.71         6.38 o                         
   5   9   3         71.27         64.19         7.64 o                         
   7   9   3         76.09         68.33         8.92 o                         
   9   9   3         18.26          4.34         9.75 o                         
  11   9   3         80.50         81.57        14.07 o                         
  13   9   3         29.35         19.32         9.24 o                         
  15   9   3          6.49          4.49        10.08 o                         
  17   9   3         22.74          1.57        11.93 o                         
  19   9   3          6.19         11.22         9.74 o                         
  21   9   3          1.12          1.26         9.19 o                         
  23   9   3          5.94         21.24         9.71 o                         
 -20  10   3         12.79         55.45        32.62 o                         
 -18  10   3         15.49          6.74        13.60 o                         
 -16  10   3         14.60         46.11        15.75 o                         
 -14  10   3          6.35         16.99        11.41 o                         
 -12  10   3          0.09        -12.24        12.24 o                         
 -10  10   3         62.86         64.24         8.69 o                         
  -8  10   3         33.73         30.20         9.25 o                         
  -6  10   3          1.82          1.28         8.17 o                         
  -4  10   3         99.71         88.00        11.67 o                         
  -2  10   3          9.97         22.37         6.69 o                         
   0  10   3        260.24        248.10        17.62 o                         
   2  10   3          3.07          4.06         9.25 o                         
   4  10   3          7.63         12.89         6.82 o                         
   6  10   3         14.05         12.99         6.94 o                         
   8  10   3          0.59          3.87         6.47 o                         
  10  10   3          9.61          5.25         7.34 o                         
  12  10   3          1.76          5.79         8.19 o                         
  14  10   3          9.99          9.81         9.64 o                         
  16  10   3          8.81          0.88         8.61 o                         
  18  10   3          0.09         -8.85        12.22 o                         
  20  10   3          1.49         -5.52         8.38 o                         
 -17  11   3        239.45        365.96        29.20 o                         
 -15  11   3          1.45         21.94        16.11 o                         
 -13  11   3         88.78        117.73        16.84 o                         
 -11  11   3         23.20         29.99        10.11 o                         
  -9  11   3          2.28          5.83        10.18 o                         
  -7  11   3          1.37          2.50         8.01 o                         
  -5  11   3          6.40          7.61         8.66 o                         
  -3  11   3          1.95          5.69         7.12 o                         
  -1  11   3          0.01          4.98         7.75 o                         
   1  11   3         12.30          8.77         6.82 o                         
   3  11   3          2.88          6.11         7.52 o                         
   5  11   3         20.85         17.61         7.96 o                         
   7  11   3          4.55          3.42         6.83 o                         
   9  11   3         32.32         15.73         6.77 o                         
  11  11   3          6.85         20.31         8.36 o                         
  13  11   3         77.10         83.11        14.74 o                         
  15  11   3         66.97         80.34        15.63 o                         
  17  11   3          1.75         15.98        11.94 o                         
 -12  12   3         22.00         39.76        11.81 o                         
 -10  12   3          0.91         13.56        10.48 o                         
  -8  12   3          8.54          5.71         9.00 o                         
  -6  12   3          0.51          1.24         8.66 o                         
  -4  12   3          5.40          4.93         8.86 o                         
  -2  12   3          5.40          5.11         8.41 o                         
   0  12   3          0.25         -2.01         8.32 o                         
   2  12   3          6.80         11.86         8.17 o                         
   4  12   3          1.25          0.83         7.45 o                         
   6  12   3         82.24        105.35        14.16 o                         
   8  12   3         12.11         30.51        17.54 o                         
  10  12   3         39.01         53.72        12.06 o                         
 -32   0   4          4.38         38.23        19.44 o                         
 -30   0   4         13.19         13.95        13.85 o                         
 -28   0   4        123.88        126.04        21.37 o                         
 -26   0   4         31.03         32.17        17.62 o                         
 -24   0   4         53.46         54.40        20.37 o                         
 -22   0   4       3308.58       3220.18       119.95 o                         
 -20   0   4        963.96        928.57        42.16 o                         
 -18   0   4        148.48        137.43        16.12 o                         
 -16   0   4       1214.48       1258.46        26.12 o                         
 -14   0   4       1136.96       1344.29        26.26 o                         
 -12   0   4         31.08          3.85         4.01 o                         
 -10   0   4         18.64         16.78         4.21 o                         
  -8   0   4         94.84         63.47         6.71 o                         
  -6   0   4        812.68        791.09        19.34 o                         
  -4   0   4      11463.23      12145.70        57.34 o                         
  -2   0   4      14039.06      12747.32        43.83 o                         
   0   0   4      13805.41      14430.76        49.11 o                         
   2   0   4        949.02       1131.50        17.04 o                         
   4   0   4         26.52         17.22         2.52 o                         
   6   0   4       6990.03       6997.63        39.06 o                         
   8   0   4        434.58        368.91         8.63 o                         
  10   0   4      20603.93      20626.50       146.24 o                         
  12   0   4       2629.37       2449.63        24.99 o                         
  14   0   4         73.06         82.24         5.22 o                         
  16   0   4         11.63         12.17         4.17 o                         
  18   0   4         12.23         18.82         5.70 o                         
  20   0   4         60.11         72.97         8.73 o                         
  22   0   4          6.95          7.44         4.16 o                         
  24   0   4         53.50         75.15        10.39 o                         
  26   0   4        132.12        137.16        10.50 o                         
  28   0   4         18.17          8.14         8.02 o                         
  30   0   4          0.65          9.87         7.21 o                         
  32   0   4        235.61        279.73        43.86 o                         
 -33   1   4         17.16         31.77         9.53 o                         
 -31   1   4          3.89         18.86         8.91 o                         
 -29   1   4         25.82         17.75         9.12 o                         
 -27   1   4         57.02         58.94        11.58 o                         
 -25   1   4          5.58          7.79         8.97 o                         
 -23   1   4       1045.23       1061.98        33.02 o                         
 -21   1   4       3281.17       3304.64        73.54 o                         
 -19   1   4         29.62         40.47         6.16 o                         
 -17   1   4          0.01         -1.93         4.23 o                         
 -15   1   4        212.64        214.33         9.08 o                         
 -13   1   4          0.00          5.18         3.02 o                         
 -11   1   4       2313.66       2366.24        25.28 o                         
  -9   1   4        958.11       1039.03        16.01 o                         
  -7   1   4       5739.18       6414.06        51.70 o                         
  -5   1   4        537.45        587.88         9.95 o                         
  -3   1   4        652.89        741.63        10.88 o                         
  -1   1   4        632.33        649.52         7.29 o                         
   1   1   4       2104.62       2117.63        14.59 o                         
   3   1   4       2022.82       2092.92        14.70 o                         
   5   1   4       3253.48       3067.82        19.73 o                         
   7   1   4       1260.24       1177.62        11.29 o                         
   9   1   4       6625.03       6853.34        49.00 o                         
  11   1   4       1149.65       1026.14        14.01 o                         
  13   1   4          0.36          0.63         2.42 o                         
  15   1   4        114.91        131.40         5.76 o                         
  17   1   4         18.22         12.12         2.95 o                         
  19   1   4          3.09          4.34         3.99 o                         
  21   1   4        235.01        223.62        10.91 o                         
  23   1   4          1.65          3.14         5.35 o                         
  25   1   4          2.11         12.83         4.58 o                         
  27   1   4         64.97         68.10         9.77 o                         
  29   1   4          7.49          9.50         6.85 o                         
  31   1   4         34.83         42.50        10.40 o                         
 -32   2   4          1.06         21.86        11.35 o                         
 -30   2   4          6.94         27.65        11.87 o                         
 -28   2   4          3.47         15.15         7.10 o                         
 -26   2   4         39.85         42.88         7.58 o                         
 -24   2   4        497.94        459.16        20.66 o                         
 -22   2   4       1865.04       1812.97        37.55 o                         
 -20   2   4         25.60         23.67         4.38 o                         
 -18   2   4       1774.55       1670.61        26.44 o                         
 -16   2   4        443.86        459.35        12.91 o                         
 -14   2   4          1.83         13.39         3.99 o                         
 -12   2   4        314.86        361.65        12.95 o                         
 -10   2   4       1276.62       1391.71        21.92 o                         
  -8   2   4        953.53       1008.87        17.40 o                         
  -6   2   4       1300.76       1497.33        16.63 o                         
  -4   2   4       1938.20       1917.24        23.68 o                         
  -2   2   4       2120.31       1985.60        24.43 o                         
   0   2   4       1165.43       1235.88        12.96 o                         
   2   2   4        531.57        545.92         8.07 o                         
   4   2   4       3928.72       4234.06        24.73 o                         
   6   2   4        315.12        330.40         6.79 o                         
   8   2   4       7935.83       8547.99        34.92 o                         
  10   2   4       1675.81       1598.48        16.06 o                         
  12   2   4        113.63        100.93         4.90 o                         
  14   2   4         75.82         77.35         5.09 o                         
  16   2   4        566.31        519.89        12.94 o                         
  18   2   4          2.75          3.59         3.30 o                         
  20   2   4        261.96        281.75        11.22 o                         
  22   2   4         11.28          4.56         4.63 o                         
  24   2   4         22.31         20.11         6.51 o                         
  26   2   4         22.72         22.73         9.48 o                         
  28   2   4         47.70         52.72        10.54 o                         
  30   2   4         11.06         11.02         8.45 o                         
  32   2   4         15.33          3.11         8.68 o                         
 -31   3   4          4.76         -9.43         9.43 o                         
 -29   3   4          1.42         18.25         8.02 o                         
 -27   3   4          8.10          6.68         7.11 o                         
 -25   3   4        325.03        303.92        17.31 o                         
 -23   3   4        624.04        513.22        13.03 o                         
 -21   3   4          0.01         -2.86         3.20 o                         
 -19   3   4        901.19        820.99        15.83 o                         
 -17   3   4        400.10        415.80        12.36 o                         
 -15   3   4         16.57         22.66         3.63 o                         
 -13   3   4        144.28        149.62         6.75 o                         
 -11   3   4        374.09        437.28        10.93 o                         
  -9   3   4       1403.46       1409.10        17.84 o                         
  -7   3   4          2.08          1.77         2.09 o                         
  -5   3   4        353.91        429.25        10.34 o                         
  -3   3   4        369.80        373.15        11.13 o                         
  -1   3   4       1567.16       1721.31        23.11 o                         
   1   3   4       5319.16       5193.46        47.10 o                         
   3   3   4        673.97        576.36         9.72 o                         
   5   3   4        131.05        149.39         5.00 o                         
   7   3   4        420.31        479.09         9.25 o                         
   9   3   4        720.48        622.82        12.08 o                         
  11   3   4       1604.05       1712.42        18.10 o                         
  13   3   4        712.01        743.49        12.76 o                         
  15   3   4        243.13        255.28         8.99 o                         
  17   3   4        424.62        454.47        15.44 o                         
  19   3   4          4.17          2.46         5.94 o                         
  21   3   4         80.42         72.96         8.38 o                         
  23   3   4         18.94         10.12         6.82 o                         
  25   3   4         72.67        101.73        17.76 o                         
  27   3   4         25.46         18.57         8.64 o                         
  29   3   4         10.65         23.12         9.80 o                         
  31   3   4          9.14         25.90         9.10 o                         
 -30   4   4         93.74        113.51        14.57 o                         
 -28   4   4         10.96          4.57         7.29 o                         
 -26   4   4          1.18          2.19         8.16 o                         
 -24   4   4        114.91         89.64        10.06 o                         
 -22   4   4          0.24         -2.44         4.18 o                         
 -20   4   4          1.24         -4.56         4.56 o                         
 -18   4   4         29.03         17.40         4.81 o                         
 -16   4   4        216.79        209.02        10.18 o                         
 -14   4   4        121.17        147.02         8.87 o                         
 -12   4   4         17.60         14.06         3.59 o                         
 -10   4   4        406.05        412.59        10.90 o                         
  -8   4   4        128.24        106.68         7.64 o                         
  -6   4   4        951.05       1030.33        18.49 o                         
  -4   4   4        133.90        144.15         6.71 o                         
  -2   4   4       1893.43       2003.64        29.17 o                         
   0   4   4         16.43          7.84         1.76 o                         
   2   4   4         13.16         27.89         3.25 o                         
   4   4   4       1370.57       1594.37        27.16 o                         
   6   4   4         25.43         24.26         3.16 o                         
   8   4   4         61.33         69.28         4.53 o                         
  10   4   4         33.15         45.70         3.99 o                         
  12   4   4        272.50        284.39         8.74 o                         
  14   4   4        118.58        125.75         7.01 o                         
  16   4   4        702.09        726.19        16.03 o                         
  18   4   4        169.56        177.52         8.63 o                         
  20   4   4         28.66         23.82         6.22 o                         
  22   4   4          4.34          5.60         6.35 o                         
  24   4   4        115.79        132.45        14.26 o                         
  26   4   4         33.11         19.24         8.94 o                         
  28   4   4         18.82         36.40         9.78 o                         
  30   4   4         17.80         10.49         8.40 o                         
 -29   5   4         68.23         85.36        13.27 o                         
 -27   5   4          3.36         -0.31         9.59 o                         
 -25   5   4         73.12         66.18        11.05 o                         
 -23   5   4         80.18         68.20        11.09 o                         
 -21   5   4         52.81         34.79         8.98 o                         
 -19   5   4         58.21         55.86         7.76 o                         
 -17   5   4          0.25         -1.58         4.81 o                         
 -15   5   4        689.77        722.00        19.48 o                         
 -13   5   4        599.38        538.41        14.98 o                         
 -11   5   4          2.35          4.37         3.09 o                         
  -9   5   4         49.51         39.75         4.03 o                         
  -7   5   4        400.00        415.54        11.37 o                         
  -5   5   4         55.81         36.55         4.41 o                         
  -3   5   4        775.20        804.40        15.69 o                         
  -1   5   4        311.50        274.10         9.73 o                         
   1   5   4        127.66        141.79         5.59 o                         
   3   5   4       1540.53       1751.57        22.84 o                         
   5   5   4        154.07        129.24         6.53 o                         
   7   5   4        110.25         98.21         5.55 o                         
   9   5   4        374.35        372.07        10.41 o                         
  11   5   4       1244.96       1277.19        22.54 o                         
  13   5   4         66.11         63.90         6.06 o                         
  15   5   4          3.65          5.10         3.79 o                         
  17   5   4          0.54          1.97         3.96 o                         
  19   5   4         22.43         23.31         4.78 o                         
  21   5   4         41.42         26.09         5.48 o                         
  23   5   4          4.47         -6.87         6.87 o                         
  25   5   4          7.48          9.72         8.46 o                         
  27   5   4          1.72         -3.60        11.42 o                         
  29   5   4          1.23         -7.52         7.52 o                         
 -28   6   4         24.36         33.23         8.78 o                         
 -26   6   4         21.66         12.29        12.47 o                         
 -24   6   4         95.54         93.25        12.28 o                         
 -22   6   4        108.97        119.35        13.23 o                         
 -20   6   4         87.42         77.78        10.61 o                         
 -18   6   4         30.06         21.09         7.85 o                         
 -16   6   4        211.85        224.87        13.14 o                         
 -14   6   4        979.54        936.29        24.00 o                         
 -12   6   4       2101.47       2024.13        34.69 o                         
 -10   6   4        154.39        156.70         8.99 o                         
  -8   6   4        881.43        812.63        19.44 o                         
  -6   6   4         16.01          9.60         5.05 o                         
  -4   6   4         17.60         19.12         3.76 o                         
  -2   6   4        350.13        359.51        12.00 o                         
   0   6   4         49.75         33.79         3.42 o                         
   2   6   4         74.99         78.35         5.52 o                         
   4   6   4         93.99         96.76         6.15 o                         
   6   6   4         32.09         42.10         4.90 o                         
   8   6   4        212.53        183.73         9.44 o                         
  10   6   4        226.17        251.30        12.13 o                         
  12   6   4        482.04        454.95        17.19 o                         
  14   6   4         43.64         53.05         6.28 o                         
  16   6   4        103.05        109.40         9.60 o                         
  18   6   4        263.69        268.61        13.43 o                         
  20   6   4         21.11         21.21         5.36 o                         
  22   6   4          0.74          3.79         6.80 o                         
  24   6   4          4.73          2.11         7.79 o                         
  26   6   4          3.15          3.31         8.28 o                         
  28   6   4          6.87         13.35         9.43 o                         
 -27   7   4          0.00          5.38        11.37 o                         
 -25   7   4          0.01          4.90         8.94 o                         
 -23   7   4          1.20          3.18        11.31 o                         
 -21   7   4        198.45        155.09        15.35 o                         
 -19   7   4         52.24         51.68         9.63 o                         
 -17   7   4         54.29         47.40         8.58 o                         
 -15   7   4         62.88         82.48        11.00 o                         
 -13   7   4         40.77         56.66         7.29 o                         
 -11   7   4        238.30        257.30        12.21 o                         
  -9   7   4         64.82         46.14         6.14 o                         
  -7   7   4         80.46         87.29         7.96 o                         
  -5   7   4          0.44          3.59         4.08 o                         
  -3   7   4        174.08        148.56        10.34 o                         
  -1   7   4          4.48          2.64         3.88 o                         
   1   7   4         87.64        105.55         6.83 o                         
   3   7   4         14.79          7.64         3.62 o                         
   5   7   4        406.19        319.30        15.32 o                         
   7   7   4        142.35        108.98         9.52 o                         
   9   7   4         65.00         60.88         8.00 o                         
  11   7   4        536.81        531.89        20.88 o                         
  13   7   4          2.22          7.90         4.15 o                         
  15   7   4        386.34        423.46        17.22 o                         
  17   7   4          2.08          9.77         6.79 o                         
  19   7   4        238.24        281.74        17.30 o                         
  21   7   4         87.75         92.73        11.67 o                         
  23   7   4         10.00         42.24        10.11 o                         
  25   7   4          2.51         -0.16         7.32 o                         
  27   7   4         24.90         15.72        10.69 o                         
 -24   8   4          0.17          6.99        10.03 o                         
 -22   8   4          2.41         -7.62         9.98 o                         
 -20   8   4          0.02         -3.12         8.96 o                         
 -18   8   4         39.68         31.80         8.24 o                         
 -16   8   4          0.11         -3.19         8.31 o                         
 -14   8   4          0.42         10.52         6.13 o                         
 -12   8   4         44.59         43.76        11.94 o                         
 -10   8   4          1.04         -5.01         5.01 o                         
  -8   8   4         77.56         82.84         9.12 o                         
  -6   8   4          5.49          2.32         2.83 o                         
  -4   8   4        858.30        938.27        32.83 o                         
  -2   8   4        343.17        312.13        11.81 o                         
   0   8   4        866.33        908.34        20.99 o                         
   2   8   4         29.49         55.09         6.15 o                         
   4   8   4         63.07         71.30         6.60 o                         
   6   8   4         58.99         24.32         5.06 o                         
   8   8   4          2.12          3.49         5.98 o                         
  10   8   4          0.04          5.47         6.24 o                         
  12   8   4          2.86         -3.61        10.90 o                         
  14   8   4         56.26         49.30         9.16 o                         
  16   8   4        104.83        122.10        15.30 o                         
  18   8   4          0.86         -2.94         8.03 o                         
  20   8   4         38.71         39.77         7.90 o                         
  22   8   4         10.61         37.03         9.65 o                         
  24   8   4         42.60         57.14        11.37 o                         
 -23   9   4         18.82         43.77        13.82 o                         
 -21   9   4         25.91         40.86        13.60 o                         
 -19   9   4          8.91          4.00         9.19 o                         
 -17   9   4         18.46         17.55        13.13 o                         
 -15   9   4         14.95         10.95        12.84 o                         
 -13   9   4        186.79        211.67        22.72 o                         
 -11   9   4         21.18         21.66         6.82 o                         
  -9   9   4          1.90         -5.59         5.59 o                         
  -7   9   4         17.70          9.96         6.92 o                         
  -5   9   4         13.48          6.99         7.22 o                         
  -3   9   4         37.38         35.27         9.07 o                         
  -1   9   4       1706.81       1587.65        31.00 o                         
   1   9   4        544.25        559.11        19.41 o                         
   3   9   4        219.39        176.40        12.36 o                         
   5   9   4          7.34          6.44         5.82 o                         
   7   9   4        151.50        128.69        11.36 o                         
   9   9   4         93.30         86.71        11.87 o                         
  11   9   4         47.73         55.07        12.28 o                         
  13   9   4          3.52          5.82         8.07 o                         
  15   9   4         10.02          9.95         8.55 o                         
  17   9   4         31.58         24.35        10.04 o                         
  19   9   4          5.19         -2.79        11.79 o                         
  21   9   4          3.24          7.53         7.69 o                         
 -20  10   4          8.66         10.11        30.56 o                         
 -18  10   4         67.55         78.96        19.86 o                         
 -16  10   4        121.25        137.58        28.06 o                         
 -14  10   4         29.22         15.04        11.04 o                         
 -12  10   4         35.40         36.06         9.86 o                         
 -10  10   4          7.70          9.28         5.58 o                         
  -8  10   4          0.14         -0.44         6.46 o                         
  -6  10   4          2.17          1.71         6.42 o                         
  -4  10   4         19.16         25.97         7.92 o                         
  -2  10   4        703.80        705.67        28.76 o                         
   0  10   4        737.57        710.29        28.62 o                         
   2  10   4         24.39         29.70         8.74 o                         
   4  10   4         10.56         13.15         6.00 o                         
   6  10   4         23.66         10.88         6.47 o                         
   8  10   4          1.41         14.07         7.08 o                         
  10  10   4          1.75         14.20         6.95 o                         
  12  10   4         37.04         48.13        14.91 o                         
  14  10   4          1.55         -1.04         9.24 o                         
  16  10   4          6.21          1.25         8.55 o                         
  18  10   4          3.43        -10.04        14.60 o                         
 -15  11   4          0.37        -10.78        16.58 o                         
 -13  11   4         52.40         64.48        14.46 o                         
 -11  11   4         33.61         32.04        11.11 o                         
  -9  11   4          3.26         18.41         7.27 o                         
  -7  11   4          1.17          1.41         6.62 o                         
  -5  11   4          9.09         18.67        14.88 o                         
  -3  11   4          8.51         -6.34         9.80 o                         
  -1  11   4        112.64        101.45        12.61 o                         
   1  11   4         48.05         46.90         9.29 o                         
   3  11   4          1.45          9.25         8.03 o                         
   5  11   4          0.76          0.96         7.40 o                         
   7  11   4         45.47         53.16        10.59 o                         
   9  11   4          2.87          0.89         7.54 o                         
  11  11   4         14.79         42.32         9.83 o                         
  13  11   4          3.53          5.88        10.10 o                         
  15  11   4          7.94         -9.23         9.63 o                         
 -10  12   4         38.27         80.00        30.71 o                         
  -8  12   4          5.27        -12.48        12.48 o                         
  -6  12   4          0.10         -7.11        13.84 o                         
  -4  12   4          2.93        -13.26        13.26 o                         
  -2  12   4          9.49         20.44        14.98 o                         
   0  12   4          0.29          7.34        10.21 o                         
   2  12   4          4.64          7.19         8.86 o                         
   4  12   4          0.08          4.69         7.19 o                         
   6  12   4          4.17          8.58         7.20 o                         
   8  12   4         29.04         32.31        11.40 o                         
 -31   1   5          0.16         -8.62        12.25 o                         
 -29   1   5          0.79         16.23         8.65 o                         
 -27   1   5          9.99         14.38         9.07 o                         
 -25   1   5         33.74         26.75         9.82 o                         
 -23   1   5         79.19         86.36        11.74 o                         
 -21   1   5         17.50         13.83         6.26 o                         
 -19   1   5        942.45       1061.84        24.90 o                         
 -17   1   5          5.10          7.94         4.43 o                         
 -15   1   5        630.68        635.86        14.10 o                         
 -13   1   5        360.00        357.19        10.52 o                         
 -11   1   5        827.63        826.05        16.03 o                         
  -9   1   5        708.85        881.32        16.28 o                         
  -7   1   5        216.64        214.97         7.05 o                         
  -5   1   5       3082.88       3820.90        27.37 o                         
  -3   1   5       1159.13       1158.18        12.96 o                         
  -1   1   5         62.69         71.76         2.89 o                         
   1   1   5       1215.22       1373.56        10.75 o                         
   3   1   5        145.08        104.71         3.42 o                         
   5   1   5       2106.27       2165.03        18.68 o                         
   7   1   5       5742.20       5759.92        44.45 o                         
   9   1   5       4474.45       4363.01        40.46 o                         
  11   1   5        211.84        205.74         5.46 o                         
  13   1   5        613.04        619.57        10.89 o                         
  15   1   5        214.04        203.33         6.99 o                         
  17   1   5         98.47         93.30         5.41 o                         
  19   1   5        278.30        233.30         8.86 o                         
  21   1   5          5.97          6.18         4.44 o                         
  23   1   5         88.49         97.37         7.69 o                         
  25   1   5          5.25          8.92         6.93 o                         
  27   1   5          5.97          3.03         6.42 o                         
  29   1   5          2.93          3.68         7.07 o                         
  31   1   5          1.17         14.84        16.42 o                         
 -30   2   5         13.50         20.48        10.33 o                         
 -28   2   5         78.29         70.10        11.17 o                         
 -26   2   5         13.33         18.24         8.09 o                         
 -24   2   5          0.06         -1.76         8.33 o                         
 -22   2   5         34.48         18.52         8.49 o                         
 -20   2   5        561.95        525.93        19.47 o                         
 -18   2   5        743.84        640.95        23.64 o                         
 -16   2   5       3302.82       3267.94        46.27 o                         
 -14   2   5        375.31        367.93        14.95 o                         
 -12   2   5         13.86         25.31         4.45 o                         
 -10   2   5       1544.65       1546.06        24.51 o                         
  -8   2   5        140.37        107.09         6.49 o                         
  -6   2   5       1720.19       1823.03        20.43 o                         
  -4   2   5       2889.67       2701.16        23.25 o                         
  -2   2   5        842.97        771.52        11.43 o                         
   0   2   5        693.18        566.66        10.70 o                         
   2   2   5        587.25        503.39         8.18 o                         
   4   2   5        774.35        661.55         9.93 o                         
   6   2   5        978.87       1006.58        12.91 o                         
   8   2   5       1261.79       1167.06        14.24 o                         
  10   2   5          0.04          3.51         2.35 o                         
  12   2   5        271.98        290.48         7.53 o                         
  14   2   5        805.34        725.50        12.84 o                         
  16   2   5         54.71         42.01         4.26 o                         
  18   2   5          3.13          0.59         3.20 o                         
  20   2   5         67.45         52.64         4.81 o                         
  22   2   5         80.09        105.37         7.83 o                         
  24   2   5         44.28         50.20         9.41 o                         
  26   2   5          4.80         11.53         5.88 o                         
  28   2   5          6.40         10.27         8.35 o                         
  30   2   5         10.43         26.65         7.82 o                         
 -31   3   5          2.80         -4.04        11.72 o                         
 -29   3   5          1.41         -2.03         7.84 o                         
 -27   3   5         72.19         80.37        12.14 o                         
 -25   3   5         64.90         50.99         9.77 o                         
 -23   3   5        117.75        148.84        10.61 o                         
 -21   3   5          8.06         13.65         4.05 o                         
 -19   3   5        294.52        318.10        11.24 o                         
 -17   3   5        221.51        204.38         9.39 o                         
 -15   3   5       1527.21       1460.16        22.86 o                         
 -13   3   5          8.92         22.55         3.84 o                         
 -11   3   5        389.63        410.09        10.45 o                         
  -9   3   5         30.44         47.17         5.43 o                         
  -7   3   5         16.84         19.60         2.57 o                         
  -5   3   5         81.57         89.24         6.47 o                         
  -3   3   5        475.09        448.55        10.84 o                         
  -1   3   5       4057.07       4075.26        33.15 o                         
   1   3   5        168.31        218.30         6.64 o                         
   3   3   5        801.63        858.97        15.68 o                         
   5   3   5        422.08        442.08         8.23 o                         
   7   3   5        473.89        549.06        10.94 o                         
   9   3   5        303.59        301.67         7.60 o                         
  11   3   5         53.48         53.93         3.76 o                         
  13   3   5          2.85          7.75         2.66 o                         
  15   3   5        158.02        125.22         6.09 o                         
  17   3   5         46.07         30.12         4.56 o                         
  19   3   5        369.59        372.31        16.05 o                         
  21   3   5        111.44        138.51        10.85 o                         
  23   3   5         60.53         58.16         9.55 o                         
  25   3   5         81.57        100.75        12.34 o                         
  27   3   5         13.75         20.08        11.00 o                         
  29   3   5         37.49         47.93        11.20 o                         
 -30   4   5         63.91         57.76        10.70 o                         
 -28   4   5          3.83         14.05         7.73 o                         
 -26   4   5         47.00         50.64        10.41 o                         
 -24   4   5         60.30         64.41        10.70 o                         
 -22   4   5          0.11          8.52         5.26 o                         
 -20   4   5        120.45         94.56         7.96 o                         
 -18   4   5          5.73          4.76         3.57 o                         
 -16   4   5         32.27         22.38         4.34 o                         
 -14   4   5        226.68        249.61        10.60 o                         
 -12   4   5          2.89          4.13         3.24 o                         
 -10   4   5          0.60         -0.88         2.21 o                         
  -8   4   5        684.09        671.74        13.49 o                         
  -6   4   5        168.03        190.14         7.43 o                         
  -4   4   5       1994.04       2153.41        29.73 o                         
  -2   4   5        705.80        753.49        16.29 o                         
   0   4   5         30.54         40.37         3.21 o                         
   2   4   5        565.91        574.59        10.53 o                         
   4   4   5        426.77        405.33         8.74 o                         
   6   4   5       1632.88       1824.95        19.30 o                         
   8   4   5          4.40          8.84         2.70 o                         
  10   4   5        109.35        125.33         6.71 o                         
  12   4   5          3.97          4.73         3.05 o                         
  14   4   5         13.39         14.00         3.66 o                         
  16   4   5         26.05         28.09         4.20 o                         
  18   4   5         35.94         25.17         5.64 o                         
  20   4   5          4.41          3.34         4.80 o                         
  22   4   5         16.33         22.26         7.30 o                         
  24   4   5          2.58          1.93         6.86 o                         
  26   4   5         12.30          1.66         6.62 o                         
  28   4   5         52.31         55.83        10.63 o                         
 -29   5   5         41.12         58.17        11.43 o                         
 -27   5   5         11.09          6.08         7.79 o                         
 -25   5   5          0.27         11.16         7.76 o                         
 -23   5   5         20.87         16.53         7.18 o                         
 -21   5   5         12.91          2.44         6.65 o                         
 -19   5   5        117.10        141.32        10.90 o                         
 -17   5   5         68.65         67.14         7.52 o                         
 -15   5   5          0.02          1.93         6.59 o                         
 -13   5   5        629.52        625.07        17.59 o                         
 -11   5   5       1694.01       1440.60        44.77 o                         
  -9   5   5          6.95         15.30         4.51 o                         
  -7   5   5        674.97        617.37        14.85 o                         
  -5   5   5        310.93        346.29        11.95 o                         
  -3   5   5        486.42        540.65        14.45 o                         
  -1   5   5         73.31         80.35         4.41 o                         
   1   5   5          2.14          4.27         2.54 o                         
   3   5   5          7.03          8.14         2.34 o                         
   5   5   5          1.72          2.02         2.59 o                         
   7   5   5        353.07        388.01        10.17 o                         
   9   5   5        413.61        413.86        11.64 o                         
  11   5   5        252.98        244.66         9.87 o                         
  13   5   5         54.87         46.23         4.90 o                         
  15   5   5        106.96        103.87         7.04 o                         
  17   5   5         29.14         24.79         4.67 o                         
  19   5   5          0.02          2.04         4.06 o                         
  21   5   5          5.83         12.41         6.88 o                         
  23   5   5          1.80          8.90        10.54 o                         
  25   5   5          9.39          5.75         7.44 o                         
  27   5   5         34.80         25.03         9.51 o                         
 -28   6   5          0.02         -1.53        11.28 o                         
 -26   6   5         12.39          4.92         8.71 o                         
 -24   6   5          0.35         -6.87         7.21 o                         
 -22   6   5          9.30          8.62         6.84 o                         
 -20   6   5         14.25         15.03         9.34 o                         
 -18   6   5        196.88        179.36        12.28 o                         
 -16   6   5          5.19         11.73         4.44 o                         
 -14   6   5        637.15        567.27        17.91 o                         
 -12   6   5         14.85         12.13         3.29 o                         
 -10   6   5       2566.55       2524.11        39.42 o                         
  -8   6   5         15.61          8.92         4.55 o                         
  -6   6   5        732.84        757.72        23.16 o                         
  -4   6   5        221.54        242.09        10.76 o                         
  -2   6   5        526.09        546.76        14.73 o                         
   0   6   5         26.89         17.23         3.75 o                         
   2   6   5         22.16         15.92         2.83 o                         
   4   6   5        162.90        154.81         7.07 o                         
   6   6   5          0.28         -3.79         3.79 o                         
   8   6   5         71.00         71.21         6.02 o                         
  10   6   5         86.33         75.71         6.19 o                         
  12   6   5        122.47        132.66         8.37 o                         
  14   6   5        153.66        146.90         8.30 o                         
  16   6   5        545.25        575.36        15.89 o                         
  18   6   5        444.08        436.60        17.01 o                         
  20   6   5         11.01          4.78         5.19 o                         
  22   6   5         13.56         11.32         7.54 o                         
  24   6   5         14.67         15.12         6.73 o                         
  26   6   5          8.29          1.25         8.03 o                         
 -25   7   5          9.72          5.36         9.48 o                         
 -23   7   5         45.58         59.17        12.79 o                         
 -21   7   5          7.85         15.46         8.99 o                         
 -19   7   5         31.16         21.38         6.60 o                         
 -17   7   5         52.50         46.57         7.13 o                         
 -15   7   5        466.78        374.22        14.95 o                         
 -13   7   5       1035.46        935.58        30.17 o                         
 -11   7   5         54.37         54.39         9.27 o                         
  -9   7   5        257.12        230.87        15.39 o                         
  -7   7   5        561.18        514.03        17.78 o                         
  -5   7   5        251.62        248.73        12.17 o                         
  -3   7   5        378.22        381.68        14.78 o                         
  -1   7   5        145.69        163.98         9.90 o                         
   1   7   5         16.32         24.19         2.82 o                         
   3   7   5        281.77        297.31        10.50 o                         
   5   7   5        137.16        128.07         7.71 o                         
   7   7   5         23.94         31.18         5.43 o                         
   9   7   5         57.56         67.23         9.63 o                         
  11   7   5         20.77         28.84         6.24 o                         
  13   7   5        220.39        200.83        12.70 o                         
  15   7   5         34.78         26.86         5.68 o                         
  17   7   5        669.95        711.62        26.06 o                         
  19   7   5         42.27         49.16         7.26 o                         
  21   7   5         97.91        124.53        12.67 o                         
  23   7   5          1.67         10.57         7.08 o                         
  25   7   5          1.74          9.19        11.00 o                         
 -24   8   5          5.39         10.00        10.18 o                         
 -22   8   5         77.82        112.73        17.85 o                         
 -20   8   5          0.00         -8.72        11.78 o                         
 -18   8   5         37.26         55.23        13.42 o                         
 -16   8   5         95.57         82.60        14.62 o                         
 -14   8   5        449.51        390.42        27.67 o                         
 -12   8   5          0.73         -0.21         5.41 o                         
 -10   8   5         62.70         38.19         9.34 o                         
  -8   8   5        384.23        363.81        17.78 o                         
  -6   8   5        134.79        127.73        10.88 o                         
  -4   8   5          0.00          2.15         5.74 o                         
  -2   8   5        706.10        746.42        26.86 o                         
   0   8   5        807.81        715.70        32.20 o                         
   2   8   5         41.20         41.03         5.72 o                         
   4   8   5        938.28        967.43        20.70 o                         
   6   8   5         89.72         73.15         6.81 o                         
   8   8   5         44.94         49.93         6.48 o                         
  10   8   5         27.14         21.59         5.80 o                         
  12   8   5          5.55          0.35         5.02 o                         
  14   8   5         22.92         16.99         7.27 o                         
  16   8   5         30.69         40.35         7.18 o                         
  18   8   5        156.28        151.78        13.02 o                         
  20   8   5          9.55         22.90         7.69 o                         
  22   8   5          3.53          5.87        10.02 o                         
 -21   9   5         21.16         36.25        20.63 o                         
 -19   9   5         14.07          5.85         9.54 o                         
 -17   9   5          7.83         -7.35        17.73 o                         
 -15   9   5          7.51         32.12        11.22 o                         
 -13   9   5         41.40         30.08        28.85 o                         
 -11   9   5         32.66         37.97        10.04 o                         
  -9   9   5         11.07         20.63         6.57 o                         
  -7   9   5          5.21          5.14         6.11 o                         
  -5   9   5        132.69        152.95        12.74 o                         
  -3   9   5        144.55        164.77        13.15 o                         
  -1   9   5        274.28        301.33        20.17 o                         
   1   9   5         17.41         28.48         9.35 o                         
   3   9   5        550.41        611.43        26.00 o                         
   5   9   5        139.40        156.08        12.19 o                         
   7   9   5         31.98         24.45         6.54 o                         
   9   9   5        228.54        248.51        18.41 o                         
  11   9   5         15.98         11.60         6.16 o                         
  13   9   5          8.21         13.81         7.21 o                         
  15   9   5          7.73          2.15         6.23 o                         
  17   9   5         16.14         26.66         8.54 o                         
  19   9   5          2.84         11.20        12.26 o                         
  21   9   5          0.05         -8.96        10.29 o                         
 -18  10   5          7.12          3.99        10.61 o                         
 -16  10   5         17.31         11.53        10.16 o                         
 -14  10   5         19.86         46.28        13.41 o                         
 -12  10   5         97.88        157.50        26.48 o                         
 -10  10   5         32.00         50.57         9.22 o                         
  -8  10   5         16.35         20.70         6.44 o                         
  -6  10   5          0.28         -5.85         5.85 o                         
  -4  10   5        108.59         94.91        11.07 o                         
  -2  10   5         18.95         34.20        18.17 o                         
   0  10   5         15.29         18.97         9.52 o                         
   2  10   5          8.33         27.70        10.17 o                         
   4  10   5          4.03         13.69         7.78 o                         
   6  10   5         91.21        102.92        11.66 o                         
   8  10   5          8.15         12.28         6.17 o                         
  10  10   5         10.28         11.09         7.87 o                         
  12  10   5          9.87         25.18         9.06 o                         
  14  10   5         12.23         32.72        12.68 o                         
  16  10   5          2.01         15.84         7.94 o                         
  18  10   5          1.46          9.88         8.73 o                         
 -13  11   5         94.49        111.12        23.70 o                         
 -11  11   5        150.95        234.41        30.43 o                         
  -9  11   5          8.20         27.47        15.98 o                         
  -7  11   5          0.93          1.87         9.31 o                         
  -5  11   5          0.16        -10.41        12.56 o                         
  -3  11   5          2.62         12.18        13.49 o                         
  -1  11   5          4.42          5.95        19.67 o                         
   1  11   5         11.22          8.29         9.29 o                         
   3  11   5          3.18         12.42        10.44 o                         
   5  11   5         24.13         30.82        10.66 o                         
   7  11   5          0.11         -4.67        11.87 o                         
   9  11   5          2.51         11.68         9.66 o                         
  11  11   5         69.44        121.49        18.13 o                         
  13  11   5          0.32         -2.08        16.64 o                         
  -6  12   5          5.96        -15.38        15.38 o                         
  -4  12   5          2.27         -3.17        12.28 o                         
  -2  12   5          0.39         -3.23        12.44 o                         
   0  12   5         18.45         -4.71        28.25 o                         
   2  12   5          2.79          4.42         9.64 o                         
   4  12   5          0.34         -5.22         9.54 o                         
 -30   0   6        155.39        186.79        27.33 o                         
 -28   0   6        122.86        191.85        29.03 o                         
 -26   0   6          0.04         19.44        17.57 o                         
 -24   0   6        306.29        366.76        45.82 o                         
 -22   0   6        566.66        726.50        61.93 o                         
 -20   0   6         15.26         28.94        18.11 o                         
 -18   0   6       2132.25       2142.52        58.77 o                         
 -16   0   6        951.46        896.98        37.77 o                         
 -14   0   6         12.30         18.66         5.29 o                         
 -12   0   6       1531.72       1603.75        32.71 o                         
 -10   0   6         80.33         59.36         7.08 o                         
  -8   0   6        759.51        833.82        18.44 o                         
  -6   0   6       3664.10       3701.61        36.47 o                         
  -4   0   6          0.78          7.10         2.74 o                         
  -2   0   6        955.35       1135.52        19.50 o                         
   0   0   6          2.37         15.46         3.36 o                         
   2   0   6       1239.26       1237.99        25.88 o                         
   4   0   6        355.06        344.17         9.62 o                         
   6   0   6        338.42        340.15        14.16 o                         
   8   0   6        273.70        287.17         9.03 o                         
  10   0   6       1346.07       1361.59        22.47 o                         
  12   0   6        350.39        356.83        12.25 o                         
  14   0   6        198.22        191.53        10.23 o                         
  16   0   6         53.62         39.01         5.48 o                         
  18   0   6        159.06        129.90        13.05 o                         
  20   0   6          0.46         -4.52         7.20 o                         
  22   0   6         10.87         22.42         8.26 o                         
  24   0   6         34.27         27.56         8.86 o                         
  26   0   6          6.82         -0.66        11.03 o                         
  28   0   6          4.47         -6.23        14.47 o                         
  30   0   6          4.18         -8.65        13.50 o                         
 -31   1   6          1.30         24.31         9.76 o                         
 -29   1   6         51.63         57.73        11.82 o                         
 -27   1   6          0.35          5.39         8.39 o                         
 -25   1   6          1.34         -1.26         8.33 o                         
 -23   1   6        208.34        193.69        19.51 o                         
 -21   1   6         47.68         52.60         8.14 o                         
 -19   1   6        625.64        681.96        23.08 o                         
 -17   1   6       3816.23       3850.02        47.03 o                         
 -15   1   6        314.07        297.04        13.33 o                         
 -13   1   6        228.42        207.95         8.62 o                         
 -11   1   6         43.83         41.74         4.38 o                         
  -9   1   6        191.72        233.24         7.86 o                         
  -7   1   6       1090.29       1078.61        16.24 o                         
  -5   1   6       2225.50       2386.54        22.61 o                         
  -3   1   6        225.65        277.90         6.55 o                         
  -1   1   6        263.96        223.68         4.85 o                         
   1   1   6       2788.53       2799.33        19.12 o                         
   3   1   6         95.18         87.42         3.13 o                         
   5   1   6         68.49         67.68         3.72 o                         
   7   1   6       1631.84       1594.42        16.76 o                         
   9   1   6       1116.33        997.40        20.06 o                         
  11   1   6       2033.90       1976.55        16.94 o                         
  13   1   6        555.99        538.25        10.20 o                         
  15   1   6       1032.80        996.95        16.76 o                         
  17   1   6        156.63        154.64         7.97 o                         
  19   1   6          0.13         -1.01         3.29 o                         
  21   1   6         55.28         55.16         6.12 o                         
  23   1   6          0.94          6.30         4.91 o                         
  25   1   6         42.04         18.66         5.43 o                         
  27   1   6          0.57          7.65         6.30 o                         
  29   1   6          9.85         31.09        18.38 o                         
 -30   2   6          0.85         23.76        10.66 o                         
 -28   2   6         21.27         40.43        11.89 o                         
 -26   2   6          0.13         -5.21         7.43 o                         
 -24   2   6         22.35         22.78         5.92 o                         
 -22   2   6         10.45         10.05         5.89 o                         
 -20   2   6         48.47         32.16        13.01 o                         
 -18   2   6       2978.56       2809.42        50.76 o                         
 -16   2   6       2374.96       2499.89        41.75 o                         
 -14   2   6         66.75         87.39         8.83 o                         
 -12   2   6         98.71         89.93         7.35 o                         
 -10   2   6         11.75          5.35         3.23 o                         
  -8   2   6         14.28         12.32         3.27 o                         
  -6   2   6       1487.34       1595.58        20.48 o                         
  -4   2   6       1733.79       1808.58        19.50 o                         
  -2   2   6          6.01          2.28         2.24 o                         
   0   2   6         27.22         18.70         1.81 o                         
   2   2   6          4.65          1.93         2.04 o                         
   4   2   6          9.45         12.03         1.76 o                         
   6   2   6         80.93         96.48         4.37 o                         
   8   2   6        611.11        544.57         9.31 o                         
  10   2   6        600.88        537.88         9.98 o                         
  12   2   6        342.11        360.71         7.99 o                         
  14   2   6       1726.59       1768.79        19.40 o                         
  16   2   6        132.61        114.29         5.84 o                         
  18   2   6          2.78         -0.51         3.13 o                         
  20   2   6        277.57        296.47        10.23 o                         
  22   2   6         88.48        109.09         9.61 o                         
  24   2   6         25.79         28.15         8.23 o                         
  26   2   6         17.14         11.54         5.86 o                         
  28   2   6          3.38         10.45         6.61 o                         
 -29   3   6         29.07         38.60         8.40 o                         
 -27   3   6          1.62          5.41         9.98 o                         
 -25   3   6          0.34         11.12         7.66 o                         
 -23   3   6        377.81        347.30        16.76 o                         
 -21   3   6          0.23         -1.78         4.30 o                         
 -19   3   6        575.73        466.47        15.44 o                         
 -17   3   6       1133.17       1008.79        23.52 o                         
 -15   3   6        221.54        202.35        11.98 o                         
 -13   3   6        966.45        878.34        22.86 o                         
 -11   3   6        397.03        387.93        11.86 o                         
  -9   3   6         64.14         58.48         4.08 o                         
  -7   3   6        142.46        164.51         5.42 o                         
  -5   3   6        204.58        190.37         6.83 o                         
  -3   3   6        487.20        508.74        10.15 o                         
  -1   3   6          9.65          5.82         1.97 o                         
   1   3   6         86.32         57.97         3.21 o                         
   3   3   6        237.22        212.02         5.98 o                         
   5   3   6         48.31         62.32         3.85 o                         
   7   3   6       1112.10       1079.49        15.20 o                         
   9   3   6         80.25         82.23         4.72 o                         
  11   3   6         95.95         79.37         3.91 o                         
  13   3   6        132.68        153.10         6.01 o                         
  15   3   6        246.43        258.10         8.72 o                         
  17   3   6          2.68          1.39         2.86 o                         
  19   3   6         90.57         85.58         6.39 o                         
  21   3   6        121.74        109.77         9.09 o                         
  23   3   6          0.68          4.81         5.38 o                         
  25   3   6          1.86         16.18         6.96 o                         
  27   3   6          8.35         11.64         5.91 o                         
  29   3   6          2.80         11.39        10.49 o                         
 -28   4   6        117.56        160.67        16.56 o                         
 -26   4   6         71.26         27.70        10.74 o                         
 -24   4   6         34.73         18.03         7.77 o                         
 -22   4   6         59.79         68.40        10.41 o                         
 -20   4   6        260.35        251.30        14.57 o                         
 -18   4   6          4.74         -1.32         3.70 o                         
 -16   4   6         10.15          5.89         4.33 o                         
 -14   4   6         31.32         34.11         4.82 o                         
 -12   4   6        395.02        365.02        12.60 o                         
 -10   4   6          0.39          2.71         1.64 o                         
  -8   4   6          1.42          3.86         2.69 o                         
  -6   4   6        988.07        956.09        19.10 o                         
  -4   4   6       1919.24       1881.44        23.96 o                         
  -2   4   6         54.14         96.54         6.56 o                         
   0   4   6        101.61         92.44         4.47 o                         
   2   4   6        406.29        414.14        10.09 o                         
   4   4   6         12.74         18.08         2.49 o                         
   6   4   6         11.66         15.79         3.00 o                         
   8   4   6        397.55        411.33         9.14 o                         
  10   4   6        204.03        215.45         7.08 o                         
  12   4   6          6.78          8.29         2.70 o                         
  14   4   6        565.60        572.27        12.20 o                         
  16   4   6        123.35        123.77         6.75 o                         
  18   4   6         14.52         22.94         5.92 o                         
  20   4   6         43.11         40.10         7.93 o                         
  22   4   6          0.24         -1.87         6.03 o                         
  24   4   6          8.77          7.40         7.00 o                         
  26   4   6         29.29          6.04         9.46 o                         
  28   4   6          0.92        -11.94        11.94 o                         
 -27   5   6         42.92         57.49        12.89 o                         
 -25   5   6        107.11         98.65        16.99 o                         
 -23   5   6          0.80         10.19         6.81 o                         
 -21   5   6         18.06          6.67         7.39 o                         
 -19   5   6         71.44         43.76         6.87 o                         
 -17   5   6          4.44         11.01         4.72 o                         
 -15   5   6        286.32        249.18        12.03 o                         
 -13   5   6        205.27        170.81         8.60 o                         
 -11   5   6         98.50         88.98         7.65 o                         
  -9   5   6        341.16        348.25        13.69 o                         
  -7   5   6       1235.45       1168.47        23.59 o                         
  -5   5   6        347.40        365.71        13.19 o                         
  -3   5   6         47.42         47.41         5.91 o                         
  -1   5   6        377.36        423.98        14.68 o                         
   1   5   6        717.36        748.29        17.76 o                         
   3   5   6         45.81         41.43         3.43 o                         
   5   5   6        121.67        131.41         7.02 o                         
   7   5   6          4.40          2.05         3.18 o                         
   9   5   6          4.88         14.14         3.50 o                         
  11   5   6         10.45          6.69         4.09 o                         
  13   5   6         16.74         24.61         4.13 o                         
  15   5   6          0.00         -1.99         3.19 o                         
  17   5   6         73.30         57.56         5.90 o                         
  19   5   6         82.51         83.34         7.75 o                         
  21   5   6          0.42          8.10         6.83 o                         
  23   5   6         17.88         14.69         7.24 o                         
  25   5   6          0.81         -9.01         9.01 o                         
  27   5   6          3.56         14.42         9.04 o                         
 -26   6   6          3.10         12.48         9.75 o                         
 -24   6   6         54.03         76.64        19.36 o                         
 -22   6   6          8.58         -0.01         8.34 o                         
 -20   6   6        122.39        114.73        16.63 o                         
 -18   6   6        203.51        194.31        13.69 o                         
 -16   6   6         82.02         64.04         6.59 o                         
 -14   6   6        160.54        132.69        11.97 o                         
 -12   6   6        297.43        272.90        15.49 o                         
 -10   6   6         17.88         13.79         4.79 o                         
  -8   6   6       3055.00       3015.67        48.17 o                         
  -6   6   6       1490.10       1399.54        32.39 o                         
  -4   6   6        114.74        108.71         9.71 o                         
  -2   6   6        426.64        386.49        16.58 o                         
   0   6   6        610.83        556.46        19.38 o                         
   2   6   6         14.50         10.16         2.17 o                         
   4   6   6         79.46         78.37         5.29 o                         
   6   6   6         11.89         10.32         3.22 o                         
   8   6   6          8.10          4.97         3.72 o                         
  10   6   6         51.44         53.13         6.08 o                         
  12   6   6         44.10         40.08         5.65 o                         
  14   6   6         15.95         21.45         4.82 o                         
  16   6   6         26.36         22.81         4.16 o                         
  18   6   6        120.54        129.68         9.94 o                         
  20   6   6         20.16         29.49         7.85 o                         
  22   6   6         16.81         21.06        12.30 o                         
  24   6   6         43.16         31.08        10.67 o                         
  26   6   6          4.12         -1.04         8.18 o                         
 -25   7   6         95.81         96.98        17.32 o                         
 -23   7   6         66.66         93.34        16.39 o                         
 -21   7   6          0.65         11.64         9.99 o                         
 -19   7   6         13.24         22.90        11.51 o                         
 -17   7   6        100.07         69.48        12.60 o                         
 -15   7   6        196.32        138.32        16.77 o                         
 -13   7   6          0.22         -5.22         9.35 o                         
 -11   7   6        216.06        215.28        14.38 o                         
  -9   7   6         21.67          7.40         8.15 o                         
  -7   7   6        111.70         98.30        10.16 o                         
  -5   7   6        538.72        588.93        22.03 o                         
  -3   7   6         95.00         72.85         6.00 o                         
  -1   7   6          9.10          7.06         4.52 o                         
   1   7   6        150.47        161.45         8.80 o                         
   3   7   6         44.38         46.51         3.80 o                         
   5   7   6          0.51          3.37         3.10 o                         
   7   7   6         13.31         10.70         4.81 o                         
   9   7   6        329.73        311.25        12.61 o                         
  11   7   6        138.87        134.68         9.52 o                         
  13   7   6         20.70         19.11         5.69 o                         
  15   7   6         19.02         17.57         4.55 o                         
  17   7   6         15.73         18.49         5.87 o                         
  19   7   6         62.91         75.30         9.92 o                         
  21   7   6         84.94         88.73        13.45 o                         
  23   7   6         11.01         31.19        12.04 o                         
 -22   8   6          0.48          7.52        11.60 o                         
 -20   8   6         44.93         67.50        15.69 o                         
 -18   8   6         13.21         -0.95         9.41 o                         
 -16   8   6          1.33         -6.09        18.61 o                         
 -14   8   6         34.21         24.12         9.73 o                         
 -12   8   6          0.84          8.52         9.39 o                         
 -10   8   6         13.06         27.21         8.66 o                         
  -8   8   6         16.20          8.97         7.76 o                         
  -6   8   6          5.07          5.74         6.77 o                         
  -4   8   6         26.60         20.52         4.41 o                         
  -2   8   6          8.59          9.22         5.94 o                         
   0   8   6          2.84          7.98         4.83 o                         
   2   8   6          2.07          2.77         2.21 o                         
   4   8   6        415.46        409.17        12.23 o                         
   6   8   6         40.45         31.56         4.83 o                         
   8   8   6          3.66          7.09         4.40 o                         
  10   8   6         36.87         33.78         5.56 o                         
  12   8   6         42.14         48.61         7.95 o                         
  14   8   6         55.72         61.47         8.52 o                         
  16   8   6         74.45         63.65         8.73 o                         
  18   8   6         30.87         36.32        10.21 o                         
  20   8   6         12.80         12.66         8.88 o                         
  22   8   6         26.42         40.94        10.63 o                         
 -19   9   6          8.09         30.98        12.28 o                         
 -17   9   6          0.92         17.31        16.28 o                         
 -15   9   6         14.22         -3.40        10.98 o                         
 -13   9   6         48.53         62.73        11.99 o                         
 -11   9   6          1.14          7.08         7.93 o                         
  -9   9   6         30.53         16.05         8.17 o                         
  -7   9   6          0.68          0.83         7.44 o                         
  -5   9   6          5.53          2.83         4.96 o                         
  -3   9   6         23.89         32.24         6.43 o                         
  -1   9   6         23.40         23.83         9.15 o                         
   1   9   6        255.96        286.20        16.74 o                         
   3   9   6        199.09        182.01        13.29 o                         
   5   9   6        647.55        699.13        23.66 o                         
   7   9   6         40.55         45.97         7.02 o                         
   9   9   6          1.09         -2.33         5.95 o                         
  11   9   6          3.66          9.28         6.05 o                         
  13   9   6          0.16         -2.17         5.67 o                         
  15   9   6          3.37         -0.13         6.66 o                         
  17   9   6          0.33         13.75        10.00 o                         
  19   9   6          0.60         25.10        17.17 o                         
 -16  10   6          0.02          8.73         9.94 o                         
 -14  10   6          3.54         13.55         8.25 o                         
 -12  10   6         16.94         29.91         9.66 o                         
 -10  10   6         45.57         61.88        11.33 o                         
  -8  10   6          8.17          9.81         8.17 o                         
  -6  10   6          0.47          3.85         8.22 o                         
  -4  10   6          2.81          3.26        10.16 o                         
  -2  10   6          0.89          0.47         9.19 o                         
   0  10   6         82.56         85.45        16.04 o                         
   2  10   6         26.97         21.57        19.24 o                         
   4  10   6        476.94        518.58        30.55 o                         
   6  10   6         37.41         23.22         8.71 o                         
   8  10   6         23.26         27.91        12.38 o                         
  10  10   6          3.66          4.87         8.82 o                         
  12  10   6          4.83          2.99         9.73 o                         
  14  10   6          0.49         -2.33        10.12 o                         
 -11  11   6          1.87         22.43        12.86 o                         
  -9  11   6          9.40         38.24        13.91 o                         
  -7  11   6         32.19         49.92        13.03 o                         
  -5  11   6          1.03         -1.22         8.95 o                         
  -3  11   6          6.36         -6.68        20.56 o                         
  -1  11   6         24.76         20.17        10.29 o                         
   1  11   6          1.35        -10.40        10.40 o                         
   3  11   6        114.39        157.19        32.47 o                         
   5  11   6         72.75         56.00        12.35 o                         
   7  11   6          1.40         -6.65        25.07 o                         
   9  11   6          3.00         -7.65        10.73 o                         
 -29   1   7        148.15        210.30        22.50 o                         
 -27   1   7        122.64        170.41        22.48 o                         
 -25   1   7         34.22         42.75        13.14 o                         
 -23   1   7         35.06         33.04         9.66 o                         
 -21   1   7          8.14         23.65         7.52 o                         
 -19   1   7        300.90        341.77        15.76 o                         
 -17   1   7        499.04        521.81        18.80 o                         
 -15   1   7         28.58         27.70         5.66 o                         
 -13   1   7        105.08        113.60         6.74 o                         
 -11   1   7        257.25        282.91         9.77 o                         
  -9   1   7         15.86         18.50         3.35 o                         
  -7   1   7        500.48        511.69        11.60 o                         
  -5   1   7        147.93        145.97         5.26 o                         
  -3   1   7        144.53        166.94         5.16 o                         
  -1   1   7         91.32         85.20         3.81 o                         
   1   1   7        713.31        735.64         9.81 o                         
   3   1   7        124.01        128.54         4.37 o                         
   5   1   7         70.63         61.76         3.84 o                         
   7   1   7         52.27         45.16         3.49 o                         
   9   1   7        448.17        433.97         9.75 o                         
  11   1   7         47.79         38.47         3.43 o                         
  13   1   7       1091.22       1044.34        14.56 o                         
  15   1   7         15.70         16.48         3.00 o                         
  17   1   7         73.44         72.24         5.46 o                         
  19   1   7         27.27         25.89         4.43 o                         
  21   1   7          2.50          3.04         4.92 o                         
  23   1   7         23.83         22.05         5.71 o                         
  25   1   7          1.79          9.98         8.68 o                         
  27   1   7         25.36         18.72        12.10 o                         
 -28   2   7         65.13         68.98        13.86 o                         
 -26   2   7         10.39         18.27         8.48 o                         
 -24   2   7         17.89         33.79         6.68 o                         
 -22   2   7          3.20          0.21         9.45 o                         
 -20   2   7          0.29         -5.99         5.99 o                         
 -18   2   7        646.08        616.96        22.61 o                         
 -16   2   7         26.24         39.12        11.03 o                         
 -14   2   7       1278.56       1183.62        39.23 o                         
 -12   2   7        509.74        512.98        14.91 o                         
 -10   2   7       2462.70       2438.32        30.78 o                         
  -8   2   7        617.32        646.29        15.33 o                         
  -6   2   7         36.73         42.84         3.39 o                         
  -4   2   7        108.20        123.12         5.62 o                         
  -2   2   7         46.80         41.32         3.02 o                         
   0   2   7        131.23        141.39         4.89 o                         
   2   2   7          9.40          6.05         1.78 o                         
   4   2   7         18.24         18.96         2.09 o                         
   6   2   7          2.52         -1.28         2.20 o                         
   8   2   7         25.65         23.90         2.62 o                         
  10   2   7          4.78          5.57         2.30 o                         
  12   2   7       2270.76       2202.86        27.90 o                         
  14   2   7        102.12         81.34         4.37 o                         
  16   2   7        468.05        457.21        10.84 o                         
  18   2   7          0.22          8.80         3.69 o                         
  20   2   7         15.69         14.37         6.02 o                         
  22   2   7         17.74         17.69         5.29 o                         
  24   2   7         45.36         48.74        13.58 o                         
  26   2   7         21.87         29.75        18.57 o                         
  28   2   7          8.44         16.83        11.56 o                         
 -27   3   7          0.28          9.41         8.96 o                         
 -25   3   7         10.00          8.88        10.30 o                         
 -23   3   7          8.58         12.31         5.69 o                         
 -21   3   7          7.98          7.82         5.87 o                         
 -19   3   7          7.13          5.61         4.52 o                         
 -17   3   7         20.36         11.68         5.48 o                         
 -15   3   7        664.98        670.78        21.72 o                         
 -13   3   7         13.43         23.17         4.29 o                         
 -11   3   7       1139.89       1144.21        19.24 o                         
  -9   3   7         71.27         74.62         4.83 o                         
  -7   3   7        248.28        235.42         8.45 o                         
  -5   3   7        338.59        347.12         9.24 o                         
  -3   3   7          0.18          1.99         2.57 o                         
  -1   3   7         23.10         30.31         2.74 o                         
   1   3   7         32.53         33.48         3.21 o                         
   3   3   7         39.30         41.74         3.53 o                         
   5   3   7          0.27          1.20         1.89 o                         
   7   3   7        644.03        604.74        10.51 o                         
   9   3   7          1.23          0.32         2.33 o                         
  11   3   7        221.34        241.63         7.57 o                         
  13   3   7         13.31          8.27         2.36 o                         
  15   3   7          3.23          5.68         2.45 o                         
  17   3   7          1.83          3.54         3.56 o                         
  19   3   7          1.77          4.33         3.84 o                         
  21   3   7          6.21          9.05         6.52 o                         
  23   3   7         10.40         14.62         6.87 o                         
  25   3   7         28.69         21.88        10.89 o                         
  27   3   7          0.05         13.30        10.51 o                         
 -28   4   7         28.88          8.28        16.73 o                         
 -26   4   7         22.54         20.03        14.54 o                         
 -24   4   7         12.77          8.44         9.69 o                         
 -22   4   7          1.40          2.38         4.87 o                         
 -20   4   7         90.37         68.22         9.68 o                         
 -18   4   7        143.74        153.38         9.91 o                         
 -16   4   7          0.36         -3.88         3.88 o                         
 -14   4   7        186.42        186.46         8.21 o                         
 -12   4   7        135.18        121.11         6.91 o                         
 -10   4   7         20.66         18.08         4.12 o                         
  -8   4   7        213.58        194.14        10.57 o                         
  -6   4   7          5.12          7.39         3.47 o                         
  -4   4   7        359.71        360.73        11.36 o                         
  -2   4   7         19.92         16.17         3.49 o                         
   0   4   7        497.89        455.28         9.83 o                         
   2   4   7       1206.90       1183.35        20.62 o                         
   4   4   7        474.03        509.76        14.19 o                         
   6   4   7         37.44         39.09         3.97 o                         
   8   4   7          0.18          0.31         2.98 o                         
  10   4   7         43.90         48.82         4.36 o                         
  12   4   7        132.57        136.89         6.63 o                         
  14   4   7          2.35          2.42         2.38 o                         
  16   4   7          6.16         10.58         2.73 o                         
  18   4   7          0.91         -0.60         3.98 o                         
  20   4   7         26.56         31.55         7.29 o                         
  22   4   7         13.04         35.89         9.94 o                         
  24   4   7         20.91          9.38        12.70 o                         
  26   4   7          2.86         13.14        11.01 o                         
 -25   5   7         77.87         94.38        16.73 o                         
 -23   5   7         43.29         37.60        12.95 o                         
 -21   5   7          0.46          2.35         9.17 o                         
 -19   5   7         22.71         18.86        10.61 o                         
 -17   5   7          0.71          1.94         7.13 o                         
 -15   5   7         23.96         23.58         4.19 o                         
 -13   5   7        471.86        476.83        19.23 o                         
 -11   5   7        242.82        233.83        11.20 o                         
  -9   5   7         48.49         28.39         6.77 o                         
  -7   5   7       1136.76       1173.67        25.82 o                         
  -5   5   7        846.70        858.06        21.25 o                         
  -3   5   7        106.37         90.31         6.84 o                         
  -1   5   7        347.52        343.35        13.38 o                         
   1   5   7        737.17        764.85        18.16 o                         
   3   5   7       1442.32       1443.47        22.23 o                         
   5   5   7        124.20        113.07         5.62 o                         
   7   5   7        181.89        158.03         7.65 o                         
   9   5   7         51.03         44.81         4.49 o                         
  11   5   7          0.00          2.14         2.73 o                         
  13   5   7         11.85         12.99         3.26 o                         
  15   5   7         19.17         14.18         3.85 o                         
  17   5   7          2.72         13.71         4.30 o                         
  19   5   7         15.51         24.47         7.96 o                         
  21   5   7         63.29         72.28        11.29 o                         
  23   5   7         39.30         32.18        16.63 o                         
  25   5   7          0.24         -2.43        17.19 o                         
 -24   6   7         20.21         36.65        12.54 o                         
 -22   6   7         27.40         45.11        14.03 o                         
 -20   6   7         10.63          1.70         9.26 o                         
 -18   6   7         27.21         30.91        10.40 o                         
 -16   6   7          4.00         -3.97         8.61 o                         
 -14   6   7         26.47         40.07        10.66 o                         
 -12   6   7        340.08        382.43        17.27 o                         
 -10   6   7        198.53        170.77        12.81 o                         
  -8   6   7        284.62        279.90        15.52 o                         
  -6   6   7        473.45        509.98        20.00 o                         
  -4   6   7        134.93        143.61        11.45 o                         
  -2   6   7        389.22        381.60        17.07 o                         
   0   6   7        552.81        542.27        19.43 o                         
   2   6   7        338.68        316.90        13.92 o                         
   4   6   7          1.38          1.56         3.83 o                         
   6   6   7          1.60          6.30         4.32 o                         
   8   6   7        116.68        135.14         7.14 o                         
  10   6   7        133.49        134.44         7.79 o                         
  12   6   7         53.90         54.08         6.43 o                         
  14   6   7         74.21         80.72         8.41 o                         
  16   6   7          4.51         19.21         6.00 o                         
  18   6   7         65.25         60.28         8.79 o                         
  20   6   7         35.20         47.87        12.57 o                         
  22   6   7        207.10        242.33        19.86 o                         
  24   6   7          4.15          1.35        10.45 o                         
 -23   7   7         16.80         17.42        11.35 o                         
 -21   7   7          8.54          6.61        10.13 o                         
 -19   7   7          8.77         14.20        10.21 o                         
 -17   7   7         37.85         55.84        13.87 o                         
 -15   7   7          0.77         -2.37        19.15 o                         
 -13   7   7        124.36        110.46        15.13 o                         
 -11   7   7          0.05          2.33         7.71 o                         
  -9   7   7       1267.74       1203.97        38.57 o                         
  -7   7   7         50.45         39.79         7.00 o                         
  -5   7   7        162.80        168.06        12.85 o                         
  -3   7   7          5.71          6.80         8.16 o                         
  -1   7   7          1.01          1.28         5.01 o                         
   1   7   7         71.78         74.80         8.79 o                         
   3   7   7         82.86         82.95         8.99 o                         
   5   7   7         11.03         12.30         3.15 o                         
   7   7   7          1.27          5.94         3.21 o                         
   9   7   7         73.05         80.92         7.42 o                         
  11   7   7         14.61         30.99         5.63 o                         
  13   7   7         38.11         17.58         9.07 o                         
  15   7   7         58.89         56.24        10.31 o                         
  17   7   7         62.10         69.05         9.68 o                         
  19   7   7         83.02        105.02        13.60 o                         
  21   7   7        114.07        142.34        16.23 o                         
 -20   8   7         32.10          4.83        10.64 o                         
 -18   8   7          0.79         -8.80         9.85 o                         
 -16   8   7          4.82          5.79        11.04 o                         
 -14   8   7          0.00         -0.85        10.33 o                         
 -12   8   7          0.40         -5.94         8.53 o                         
 -10   8   7        295.01        235.29        19.32 o                         
  -8   8   7        209.44        180.05        14.51 o                         
  -6   8   7         96.72         77.52        11.82 o                         
  -4   8   7         56.19         60.42         8.89 o                         
  -2   8   7         96.09         92.78        10.14 o                         
   0   8   7         30.53         20.74         6.58 o                         
   2   8   7          1.42          0.63         7.06 o                         
   4   8   7        198.42        191.60        15.25 o                         
   6   8   7        118.06        120.84        12.21 o                         
   8   8   7         60.32         56.35         6.76 o                         
  10   8   7        129.19        135.50        14.27 o                         
  12   8   7         14.18         14.99         7.87 o                         
  14   8   7         30.37         13.99         7.02 o                         
  16   8   7          8.72          5.43         6.88 o                         
  18   8   7         13.69         11.06         8.03 o                         
  20   8   7          0.00          6.71         8.02 o                         
 -17   9   7          0.22          6.90        10.37 o                         
 -15   9   7          0.36          6.43         8.69 o                         
 -13   9   7         61.63         79.89        12.62 o                         
 -11   9   7          5.83          1.78        10.32 o                         
  -9   9   7          0.18          3.03         8.47 o                         
  -7   9   7          9.87          3.52         7.88 o                         
  -5   9   7          1.34         -4.55         8.08 o                         
  -3   9   7          1.79         16.78         7.44 o                         
  -1   9   7         26.49         32.84         9.24 o                         
   1   9   7         30.90         33.98         9.28 o                         
   3   9   7         90.73         99.27        13.04 o                         
   5   9   7        177.10        213.88        17.12 o                         
   7   9   7          0.42         13.92         7.71 o                         
   9   9   7         54.34         58.02        12.11 o                         
  11   9   7          4.79        -10.46        12.29 o                         
  13   9   7          0.91         14.25        10.58 o                         
  15   9   7          2.69        -11.01        11.01 o                         
  17   9   7          0.25          7.16        13.35 o                         
 -12  10   7         51.46         49.63        12.28 o                         
 -10  10   7         21.05         12.46         8.75 o                         
  -8  10   7         85.95        108.32        14.34 o                         
  -6  10   7          2.21          2.93         8.42 o                         
  -4  10   7          6.20          5.27         8.04 o                         
  -2  10   7         44.45         55.36        11.71 o                         
   0  10   7          8.86         18.12         9.35 o                         
   2  10   7         79.78         96.35        13.83 o                         
   4  10   7        116.13        146.83        17.07 o                         
   6  10   7         10.40         29.10        10.87 o                         
   8  10   7         42.11         33.71        10.62 o                         
  10  10   7         11.88         15.73         9.35 o                         
  12  10   7          3.26          3.31         9.12 o                         
  -5  11   7         31.35         53.11        12.04 o                         
  -3  11   7          5.02          6.04         8.53 o                         
  -1  11   7         42.92         56.24        17.29 o                         
   1  11   7          1.64         20.37         9.89 o                         
   3  11   7          0.75          1.91        19.15 o                         
   5  11   7          1.85         -0.94        10.67 o                         
 -28   0   8        397.08        477.07        58.49 o                         
 -26   0   8         10.53         24.81        14.47 o                         
 -24   0   8        220.33        268.24        29.02 o                         
 -22   0   8         29.98         38.33        10.35 o                         
 -20   0   8        142.57        135.09        15.46 o                         
 -18   0   8        857.92        803.83        55.80 o                         
 -16   0   8        123.58        153.40        12.92 o                         
 -14   0   8        948.80        897.55        34.48 o                         
 -12   0   8       1869.01       1896.21        35.87 o                         
 -10   0   8         23.15         16.82         4.64 o                         
  -8   0   8         52.60         70.90         6.16 o                         
  -6   0   8         51.97         59.93         6.00 o                         
  -4   0   8        435.55        443.72        13.78 o                         
  -2   0   8       3371.46       3337.62        40.98 o                         
   0   0   8       2297.78       2109.69        28.80 o                         
   2   0   8        507.99        457.31        14.59 o                         
   4   0   8          9.00          9.09         4.30 o                         
   6   0   8       1622.84       1569.06        36.02 o                         
   8   0   8         74.77         60.03         7.71 o                         
  10   0   8        332.52        345.18        19.96 o                         
  12   0   8         17.69          6.47         3.23 o                         
  14   0   8         64.66         75.49         7.46 o                         
  16   0   8          3.65         -4.71         5.81 o                         
  18   0   8         10.89         17.24         8.49 o                         
  20   0   8         10.26         23.80         8.84 o                         
  22   0   8         51.14         65.32        12.86 o                         
  24   0   8         74.14         99.96        14.44 o                         
  26   0   8          2.33        -11.14        21.15 o                         
 -27   1   8         21.51         43.62        12.26 o                         
 -25   1   8         91.12         83.38        20.01 o                         
 -23   1   8         20.68         22.88         8.16 o                         
 -21   1   8          1.06          1.92         6.56 o                         
 -19   1   8        104.10         97.56        10.00 o                         
 -17   1   8         59.91         57.18         6.72 o                         
 -15   1   8         99.03         99.16         8.26 o                         
 -13   1   8        992.60        953.03        21.08 o                         
 -11   1   8        273.11        269.45         9.80 o                         
  -9   1   8        462.95        454.42        12.84 o                         
  -7   1   8        359.21        418.96        10.37 o                         
  -5   1   8         95.91         84.37         4.70 o                         
  -3   1   8        334.80        351.92         8.34 o                         
  -1   1   8       1128.61       1113.54        13.97 o                         
   1   1   8        229.40        220.05         6.56 o                         
   3   1   8         52.85         57.69         4.74 o                         
   5   1   8        332.41        321.08         8.67 o                         
   7   1   8          7.34          3.43         4.24 o                         
   9   1   8         38.00         44.36         4.09 o                         
  11   1   8        594.52        580.17        13.43 o                         
  13   1   8          3.76          0.05         3.57 o                         
  15   1   8        364.00        352.66         9.85 o                         
  17   1   8         68.67         64.76         7.89 o                         
  19   1   8         70.09         58.33        10.53 o                         
  21   1   8         12.39         33.26         9.06 o                         
  23   1   8          0.74         -2.26         5.94 o                         
  25   1   8         23.54         30.94         9.41 o                         
 -26   2   8          7.43          2.29         8.31 o                         
 -24   2   8         10.39         22.34        10.73 o                         
 -22   2   8          2.47          7.76         7.16 o                         
 -20   2   8         44.06         45.25         9.21 o                         
 -18   2   8        195.85        150.28        13.66 o                         
 -16   2   8        343.44        352.62        15.80 o                         
 -14   2   8        741.93        710.86        21.53 o                         
 -12   2   8       2388.75       2524.83        42.31 o                         
 -10   2   8        320.80        341.01        13.99 o                         
  -8   2   8         51.24         41.67         3.91 o                         
  -6   2   8         94.57         85.80         4.37 o                         
  -4   2   8        442.29        501.85        11.61 o                         
  -2   2   8          0.42         -2.23         2.23 o                         
   0   2   8         97.26        105.81         4.81 o                         
   2   2   8          7.06          0.08         2.62 o                         
   4   2   8         10.33         14.91         2.54 o                         
   6   2   8         10.94          9.73         2.63 o                         
   8   2   8        109.24        118.64         6.31 o                         
  10   2   8         52.44         51.90         4.73 o                         
  12   2   8         11.04         13.19         3.79 o                         
  14   2   8        388.83        376.06        10.62 o                         
  16   2   8        102.46         95.27         6.52 o                         
  18   2   8        175.82        158.35        10.95 o                         
  20   2   8        108.84        120.51        14.06 o                         
  22   2   8          0.46         -0.94         9.76 o                         
  24   2   8          0.44          2.25        16.56 o                         
  26   2   8         35.99         37.21        18.34 o                         
 -27   3   8          0.04          6.93        10.64 o                         
 -25   3   8        111.64        107.59        23.99 o                         
 -23   3   8          4.91          7.21         8.89 o                         
 -21   3   8          0.76          8.32         6.31 o                         
 -19   3   8        349.80        349.67        21.20 o                         
 -17   3   8        370.26        337.19        20.53 o                         
 -15   3   8         56.10         63.59        10.01 o                         
 -13   3   8       2874.17       2799.19        39.99 o                         
 -11   3   8        814.68        767.57        17.62 o                         
  -9   3   8        223.14        213.57        10.28 o                         
  -7   3   8          0.31          2.76         2.92 o                         
  -5   3   8        579.63        557.72        12.75 o                         
  -3   3   8          0.01          0.18         2.30 o                         
  -1   3   8          7.11          5.31         1.62 o                         
   1   3   8        391.16        365.42         9.10 o                         
   3   3   8         99.29        124.97         5.20 o                         
   5   3   8          1.33         -0.02         2.21 o                         
   7   3   8        164.11        164.70         7.54 o                         
   9   3   8        619.36        632.59        13.71 o                         
  11   3   8          2.36          3.46         2.87 o                         
  13   3   8        200.61        177.57         8.03 o                         
  15   3   8         80.34         64.14         5.51 o                         
  17   3   8        160.30        147.43        11.12 o                         
  19   3   8        155.36        127.44        14.12 o                         
  21   3   8          6.93          4.40         9.43 o                         
  23   3   8          0.95         17.99        12.52 o                         
  25   3   8         16.90         22.73        13.68 o                         
 -26   4   8          5.10         31.10        19.84 o                         
 -24   4   8        238.15        294.53        26.19 o                         
 -22   4   8          3.86          1.96         6.94 o                         
 -20   4   8          7.80         -5.96         7.37 o                         
 -18   4   8        101.39         92.58        10.39 o                         
 -16   4   8         97.31         88.53         9.03 o                         
 -14   4   8        246.09        210.80        12.20 o                         
 -12   4   8        141.44        120.08         6.63 o                         
 -10   4   8         48.22         15.64        16.34 o                         
  -8   4   8         78.46         92.34         7.20 o                         
  -6   4   8         17.74         25.44         5.13 o                         
  -4   4   8        236.44        227.77         9.26 o                         
  -2   4   8         50.33         54.73         4.63 o                         
   0   4   8        661.11        640.72        14.85 o                         
   2   4   8         11.25         13.83         3.13 o                         
   4   4   8        201.56        183.44         7.91 o                         
   6   4   8        136.29        114.45         5.23 o                         
   8   4   8          0.00          5.45         2.46 o                         
  10   4   8         65.12         64.36         4.75 o                         
  12   4   8         50.04         51.01         5.05 o                         
  14   4   8         12.56          6.66         4.07 o                         
  16   4   8          4.86         11.10         5.77 o                         
  18   4   8         41.35         41.55         8.10 o                         
  20   4   8          4.38         23.86        11.89 o                         
  22   4   8          0.00         -9.12         9.74 o                         
  24   4   8          6.67          7.87        11.01 o                         
 -23   5   8        130.79        160.07        25.69 o                         
 -21   5   8          6.18         18.96         9.02 o                         
 -19   5   8          4.26         -4.12        10.33 o                         
 -17   5   8         10.94         10.49         8.76 o                         
 -15   5   8         64.13         45.27        15.73 o                         
 -13   5   8         14.22         23.67         9.35 o                         
 -11   5   8         66.14         73.08         9.65 o                         
  -9   5   8          5.19         -3.73         4.94 o                         
  -7   5   8        336.02        325.29        15.65 o                         
  -5   5   8          1.16         -0.40         4.39 o                         
  -3   5   8       1147.65       1167.48        23.80 o                         
  -1   5   8          6.84         11.49         3.40 o                         
   1   5   8        226.53        224.94         8.72 o                         
   3   5   8        277.63        304.03        12.17 o                         
   5   5   8        134.52        164.50         9.67 o                         
   7   5   8          1.51          0.92         4.51 o                         
   9   5   8          0.06          5.64         4.78 o                         
  11   5   8          2.76          4.79         7.38 o                         
  13   5   8         13.51         10.56         5.81 o                         
  15   5   8          5.53          1.19         5.13 o                         
  17   5   8          4.84          3.07         5.98 o                         
  19   5   8          0.98         13.60        12.54 o                         
  21   5   8          7.76         -2.11        10.61 o                         
  23   5   8         51.89         77.09        22.97 o                         
 -22   6   8          0.55         -3.71        11.88 o                         
 -20   6   8         91.21         89.37        15.38 o                         
 -18   6   8          7.25          9.88         8.96 o                         
 -16   6   8         12.78          5.53         8.16 o                         
 -14   6   8          3.67          1.14         9.31 o                         
 -12   6   8          5.02         18.59         8.60 o                         
 -10   6   8         61.96         44.60         7.85 o                         
  -8   6   8        118.62        127.52        11.46 o                         
  -6   6   8        435.07        423.48        18.39 o                         
  -4   6   8        234.07        231.33        12.44 o                         
  -2   6   8        754.71        676.15        20.02 o                         
   0   6   8         20.08         19.98         6.09 o                         
   2   6   8         27.78         36.91         5.59 o                         
   4   6   8         85.34         81.35         6.75 o                         
   6   6   8          0.80         -1.10         4.92 o                         
   8   6   8         29.05         24.65         5.30 o                         
  10   6   8          0.29         -2.42         8.39 o                         
  12   6   8          0.56         -0.19         5.66 o                         
  14   6   8         32.55         29.14         6.81 o                         
  16   6   8         37.37         56.43         8.30 o                         
  18   6   8         32.41         70.54        14.42 o                         
  20   6   8         22.74         29.99        10.22 o                         
  22   6   8          0.58         17.49        14.83 o                         
 -21   7   8         60.93         65.90        15.72 o                         
 -19   7   8        232.94        281.48        26.41 o                         
 -17   7   8         17.42         27.81        13.29 o                         
 -15   7   8          5.44         11.02         8.47 o                         
 -13   7   8          0.46         -6.02         8.32 o                         
 -11   7   8         22.57          4.59         8.09 o                         
  -9   7   8         51.61         39.52         9.21 o                         
  -7   7   8         18.89         21.04         6.21 o                         
  -5   7   8         49.12         53.56         7.72 o                         
  -3   7   8         26.48         30.36         6.13 o                         
  -1   7   8        125.16        117.18        10.59 o                         
   1   7   8        251.68        262.08        19.15 o                         
   3   7   8          7.29          2.99         6.43 o                         
   5   7   8          0.51         -1.09         8.42 o                         
   7   7   8          9.68          8.10         7.54 o                         
   9   7   8         63.94         61.14         8.44 o                         
  11   7   8          0.29          8.82         6.45 o                         
  13   7   8          0.75         -4.08         6.53 o                         
  15   7   8         56.47         59.48         9.94 o                         
  17   7   8         19.35         18.58         9.48 o                         
  19   7   8          7.20         22.31        10.57 o                         
 -18   8   8         48.30         97.12        15.99 o                         
 -16   8   8         44.88         14.21        13.46 o                         
 -14   8   8         25.83          9.16         9.30 o                         
 -12   8   8         33.68         22.49         8.89 o                         
 -10   8   8          1.00          2.41         7.33 o                         
  -8   8   8         44.14         59.34        10.31 o                         
  -6   8   8        123.81        131.03        12.99 o                         
  -4   8   8         75.60         77.11        12.43 o                         
  -2   8   8          3.66          1.63         9.06 o                         
   0   8   8          3.09          6.02         8.00 o                         
   2   8   8          1.23         -0.91         7.70 o                         
   4   8   8         54.08         59.95        12.24 o                         
   6   8   8         18.63         34.64         8.34 o                         
   8   8   8         47.52         66.53        10.64 o                         
  10   8   8          8.69         18.64        10.09 o                         
  12   8   8          1.02          2.10         8.20 o                         
  14   8   8         35.63         42.21        11.34 o                         
  16   8   8          4.17         23.69        12.14 o                         
 -15   9   8         38.93         40.82        12.33 o                         
 -13   9   8          6.28         10.54        16.36 o                         
 -11   9   8          2.87         26.86        10.12 o                         
  -9   9   8          1.56          9.62         8.57 o                         
  -7   9   8          7.74          4.84         7.10 o                         
  -5   9   8          2.39         19.31        10.11 o                         
  -3   9   8          5.27          2.94         8.68 o                         
  -1   9   8         26.12         16.74         9.52 o                         
   1   9   8          7.41         -5.14         9.63 o                         
   3   9   8         24.06         44.30        10.72 o                         
   5   9   8         61.67         61.58        10.65 o                         
   7   9   8          0.04          1.39        10.14 o                         
   9   9   8        161.49        154.36        18.44 o                         
  11   9   8         30.15         37.10        10.32 o                         
  13   9   8          3.66          2.29         9.47 o                         
  -8  10   8         32.53         44.26        10.81 o                         
  -6  10   8          2.23         12.99         9.06 o                         
  -4  10   8          0.05         13.92        10.11 o                         
  -2  10   8         21.55         18.06        12.03 o                         
   0  10   8         25.45         26.51        10.31 o                         
   2  10   8         17.87         29.63         9.63 o                         
   4  10   8         68.28         54.11        12.01 o                         
   6  10   8         85.75        104.37        21.33 o                         
   8  10   8        118.85        119.05        18.79 o                         
 -25   1   9          0.21         17.05        10.93 o                         
 -23   1   9        114.26        138.76        14.46 o                         
 -21   1   9         15.74         25.12         7.29 o                         
 -19   1   9          1.55          8.84         6.63 o                         
 -17   1   9         17.15          7.10         6.18 o                         
 -15   1   9         74.62         79.14         8.42 o                         
 -13   1   9        513.70        487.28        18.02 o                         
 -11   1   9         58.81         43.47         5.66 o                         
  -9   1   9          9.60          5.94         2.98 o                         
  -7   1   9        420.49        427.49        10.73 o                         
  -5   1   9          3.33          3.77         2.71 o                         
  -3   1   9         10.63         10.02         5.41 o                         
  -1   1   9        201.12        170.59         7.72 o                         
   1   1   9        451.83        497.13        12.32 o                         
   3   1   9        376.84        387.86        12.99 o                         
   5   1   9        273.12        257.39        14.04 o                         
   7   1   9          0.10          2.01         2.48 o                         
   9   1   9         24.62         27.19         4.33 o                         
  11   1   9        102.23         89.43         6.38 o                         
  13   1   9         33.32         21.25         6.36 o                         
  15   1   9         37.48         20.44         9.58 o                         
  17   1   9         63.21         54.61        13.09 o                         
  19   1   9        115.92        147.51        17.97 o                         
  21   1   9          3.60          6.73         7.48 o                         
  23   1   9         22.68         28.75         8.04 o                         
 -24   2   9        115.68        131.29        23.10 o                         
 -22   2   9         33.12         20.38         9.30 o                         
 -20   2   9         21.77         -1.63         6.94 o                         
 -18   2   9         13.59         -1.67         8.38 o                         
 -16   2   9         32.68         34.85         7.10 o                         
 -14   2   9        419.30        442.87        18.46 o                         
 -12   2   9       1026.22       1068.31        24.22 o                         
 -10   2   9         61.14         46.92         4.52 o                         
  -8   2   9        117.86        116.42         5.88 o                         
  -6   2   9        290.05        303.71        10.41 o                         
  -4   2   9        115.01        140.09         6.87 o                         
  -2   2   9        118.22        101.49         5.59 o                         
   0   2   9         76.83         68.38         5.27 o                         
   2   2   9          1.13         -2.67         3.66 o                         
   4   2   9        102.72        100.09         6.56 o                         
   6   2   9         70.54         72.50         5.36 o                         
   8   2   9          2.41          1.57         3.10 o                         
  10   2   9        115.26        102.81         7.53 o                         
  12   2   9         18.19         11.91         4.99 o                         
  14   2   9        305.64        349.56        22.00 o                         
  16   2   9         22.99          1.79         7.38 o                         
  18   2   9        126.00         97.73        13.14 o                         
  20   2   9          6.77         26.15         8.69 o                         
  22   2   9         34.05         30.74        13.94 o                         
  24   2   9          2.34          8.13        10.57 o                         
 -23   3   9         69.56         80.08        15.20 o                         
 -21   3   9          1.35          3.57         7.11 o                         
 -19   3   9         26.15         32.48        10.55 o                         
 -17   3   9          0.50          3.41         8.98 o                         
 -15   3   9         63.61         80.58        16.30 o                         
 -13   3   9        136.59        160.03        14.76 o                         
 -11   3   9        394.27        412.90        13.10 o                         
  -9   3   9        236.77        248.43        10.95 o                         
  -7   3   9        546.80        586.13        14.54 o                         
  -5   3   9         26.79         29.38         3.37 o                         
  -3   3   9          3.43          5.67         2.31 o                         
  -1   3   9        174.33        170.28         7.44 o                         
   1   3   9          4.04          4.96         2.45 o                         
   3   3   9          0.31         -1.77         4.38 o                         
   5   3   9         21.31         24.52         4.75 o                         
   7   3   9        174.80        153.52         5.65 o                         
   9   3   9        150.63        135.41         7.16 o                         
  11   3   9         16.42         17.98         7.09 o                         
  13   3   9          3.17          0.67         6.86 o                         
  15   3   9          0.29         13.83         7.05 o                         
  17   3   9         35.66         22.24        15.34 o                         
  19   3   9          2.77         -4.19         9.99 o                         
  21   3   9         17.65         11.36         9.03 o                         
  23   3   9          0.08        -12.41        12.41 o                         
 -22   4   9          5.18          3.40         9.34 o                         
 -20   4   9          0.01        -10.71        10.71 o                         
 -18   4   9          0.38          5.00        15.73 o                         
 -16   4   9          6.22          5.86        10.70 o                         
 -14   4   9          5.33          8.41         8.98 o                         
 -12   4   9         44.71         31.19         7.95 o                         
 -10   4   9        420.99        363.57        17.51 o                         
  -8   4   9         28.12         42.31         9.00 o                         
  -6   4   9        417.87        397.10        13.89 o                         
  -4   4   9          1.91          7.72         3.11 o                         
  -2   4   9        149.07        143.00         6.76 o                         
   0   4   9          4.92         11.03         3.39 o                         
   2   4   9         29.26         43.37         4.16 o                         
   4   4   9         24.31         33.29         3.41 o                         
   6   4   9        141.51        156.58         9.24 o                         
   8   4   9        166.44        167.40        10.74 o                         
  10   4   9         84.77         88.14         6.90 o                         
  12   4   9          2.79          1.73         6.29 o                         
  14   4   9          7.90         20.12         7.69 o                         
  16   4   9          0.01         -2.51         7.80 o                         
  18   4   9          2.38          2.35         7.22 o                         
  20   4   9          3.05         17.01        10.04 o                         
  22   4   9         13.56         16.65        14.01 o                         
 -21   5   9         27.37         36.88         9.37 o                         
 -19   5   9         53.02         76.77        15.66 o                         
 -17   5   9         17.86         25.92        10.39 o                         
 -15   5   9         98.85         74.04        13.67 o                         
 -13   5   9         54.93         58.26        10.31 o                         
 -11   5   9          0.28         -1.48         9.53 o                         
  -9   5   9        130.13        116.48        10.30 o                         
  -7   5   9          0.48          1.02         4.53 o                         
  -5   5   9        567.96        529.19        17.19 o                         
  -3   5   9          8.80         10.64         4.27 o                         
  -1   5   9        596.78        559.01        21.23 o                         
   1   5   9         17.35         23.86         5.76 o                         
   3   5   9         39.35         36.73         4.42 o                         
   5   5   9        209.24        214.90         9.18 o                         
   7   5   9        340.37        319.90        13.03 o                         
   9   5   9         19.87         22.05         6.59 o                         
  11   5   9          0.83         14.61         6.53 o                         
  13   5   9         11.21         18.03         7.29 o                         
  15   5   9         29.84         25.50         8.84 o                         
  17   5   9          0.32         16.54         9.16 o                         
  19   5   9          0.24         -5.07         8.56 o                         
  21   5   9          1.87          7.43        12.65 o                         
 -20   6   9         12.38         18.64        11.85 o                         
 -18   6   9          3.27         -0.48         9.47 o                         
 -16   6   9          3.79         10.65        10.54 o                         
 -14   6   9         63.65         82.62        13.11 o                         
 -12   6   9          6.64         -0.50         8.34 o                         
 -10   6   9         10.57         16.46         8.86 o                         
  -8   6   9        148.74        130.77        12.74 o                         
  -6   6   9         35.90         20.76         9.43 o                         
  -4   6   9        510.67        511.79        23.98 o                         
  -2   6   9         13.81         12.93         6.55 o                         
   0   6   9        141.71        164.54        12.70 o                         
   2   6   9          5.01          7.72        11.89 o                         
   4   6   9         70.91         66.58         7.76 o                         
   6   6   9        238.81        213.53        16.00 o                         
   8   6   9         74.77         60.22         9.48 o                         
  10   6   9          8.43         19.25         6.94 o                         
  12   6   9          1.44         -1.60         6.45 o                         
  14   6   9          1.17         -0.50        12.47 o                         
  16   6   9          0.15          3.59         7.96 o                         
  18   6   9         24.44         18.95         8.66 o                         
 -17   7   9         53.81         38.91        12.16 o                         
 -15   7   9         28.63         34.00        11.71 o                         
 -13   7   9          8.60         16.81         8.63 o                         
 -11   7   9         42.19         43.53         9.42 o                         
  -9   7   9         25.80         26.21         8.45 o                         
  -7   7   9         62.17         51.32         9.98 o                         
  -5   7   9        132.62        125.50        13.46 o                         
  -3   7   9         92.14        103.33        11.04 o                         
  -1   7   9          0.04         -2.04         7.84 o                         
   1   7   9         31.85         42.93         7.55 o                         
   3   7   9         50.73         59.48         9.62 o                         
   5   7   9         12.01         10.93         7.20 o                         
   7   7   9         23.86         39.77         8.66 o                         
   9   7   9         12.75          5.63         6.99 o                         
  11   7   9         19.26         16.51         8.55 o                         
  13   7   9          1.89         17.91         9.36 o                         
  15   7   9          0.72          7.24        11.30 o                         
  17   7   9          3.27          2.72        13.34 o                         
 -14   8   9         48.95         49.53        11.51 o                         
 -12   8   9          5.33         10.88         9.12 o                         
 -10   8   9         13.63         13.88         8.32 o                         
  -8   8   9          7.31         -0.59         7.68 o                         
  -6   8   9         34.06         29.78         9.85 o                         
  -4   8   9        143.44        139.58        13.45 o                         
  -2   8   9          1.78          1.20         8.39 o                         
   0   8   9         28.26         38.49        10.11 o                         
   2   8   9          1.05         -2.55        11.07 o                         
   4   8   9          0.67         -7.80         8.06 o                         
   6   8   9          0.00         -8.46         8.46 o                         
   8   8   9          9.32         22.01         8.64 o                         
  10   8   9         50.13         42.68        12.21 o                         
  12   8   9         18.38         50.62        12.69 o                         
  -9   9   9          0.20         -7.07         9.60 o                         
  -7   9   9         67.79         83.13        16.99 o                         
  -5   9   9         29.88         33.14        10.17 o                         
  -3   9   9          2.98         12.75         7.02 o                         
  -1   9   9         13.81         20.06        10.77 o                         
   1   9   9          3.04         -0.49         8.68 o                         
   3   9   9         19.62         28.19         9.79 o                         
   5   9   9         41.92         42.44        10.44 o                         
   7   9   9          2.62         14.65        10.73 o                         
   9   9   9         48.34         54.02        11.83 o                         
 -22   0  10         10.60         19.87        26.55 o                         
 -20   0  10         13.57         -4.66        19.15 o                         
 -18   0  10          9.50         19.05        12.64 o                         
 -16   0  10          0.04         -9.51         9.51 o                         
 -14   0  10         65.21         71.60        15.06 o                         
 -12   0  10          6.24          1.07         5.30 o                         
 -10   0  10         45.63         59.08         7.18 o                         
  -8   0  10        487.24        498.50        17.27 o                         
  -6   0  10         15.01         11.81         4.55 o                         
  -4   0  10         15.89         15.96         3.86 o                         
  -2   0  10         80.43         88.00         7.32 o                         
   0   0  10        347.87        347.08        17.85 o                         
   2   0  10        201.51        165.23        13.87 o                         
   4   0  10       1823.07       1749.05        44.00 o                         
   6   0  10         17.31         15.39        10.77 o                         
   8   0  10        119.36        159.28        15.40 o                         
  10   0  10          5.30        -10.45        11.45 o                         
  12   0  10          0.54          6.39        10.81 o                         
  14   0  10          0.00          2.58        10.21 o                         
  16   0  10         19.15         10.05        10.58 o                         
  18   0  10          4.31         -2.22        11.03 o                         
  20   0  10          3.78         -7.31        11.81 o                         
  22   0  10          0.21          2.68        12.51 o                         
 -23   1  10         75.01         75.32        12.73 o                         
 -21   1  10         92.07        129.18        14.59 o                         
 -19   1  10         48.40         61.78         9.94 o                         
 -17   1  10          0.73          9.53         6.17 o                         
 -15   1  10          0.12          1.71         6.33 o                         
 -13   1  10          1.58         -1.21         5.29 o                         
 -11   1  10          9.20          9.17         4.05 o                         
  -9   1  10        335.65        360.37        11.09 o                         
  -7   1  10         66.05         63.68         5.10 o                         
  -5   1  10         57.96         56.02         4.09 o                         
  -3   1  10        245.12        221.20         7.41 o                         
  -1   1  10          0.78          2.71         4.59 o                         
   1   1  10          7.62         12.91         3.86 o                         
   3   1  10        223.32        178.89        12.38 o                         
   5   1  10         48.91         54.35         7.68 o                         
   7   1  10         21.48         19.53         6.58 o                         
   9   1  10         59.32         63.39        12.15 o                         
  11   1  10         40.09         59.84        20.67 o                         
  13   1  10          7.53          7.47         9.08 o                         
  15   1  10         48.53         39.83        11.69 o                         
  17   1  10         31.21         56.99        12.83 o                         
  19   1  10         26.10         25.86         9.66 o                         
  21   1  10         16.14         12.47        11.88 o                         
 -22   2  10          6.71         -0.55        12.48 o                         
 -20   2  10          8.56          8.85         9.61 o                         
 -18   2  10         22.32         14.64         7.88 o                         
 -16   2  10         35.18         47.84         9.63 o                         
 -14   2  10         33.48         36.60         6.97 o                         
 -12   2  10        287.82        288.08        13.76 o                         
 -10   2  10          3.49          5.27         4.34 o                         
  -8   2  10        768.97        797.40        19.82 o                         
  -6   2  10        351.29        351.91        11.42 o                         
  -4   2  10         14.13         11.21         3.01 o                         
  -2   2  10         93.74         92.11         7.05 o                         
   0   2  10         40.55         42.87         7.32 o                         
   2   2  10          7.44         -1.23         4.18 o                         
   4   2  10          9.92          8.75         4.91 o                         
   6   2  10         11.43          6.20         6.33 o                         
   8   2  10          5.18          3.55         6.43 o                         
  10   2  10         41.22         55.91        10.43 o                         
  12   2  10         51.53         54.76        10.19 o                         
  14   2  10        146.70        164.86        19.11 o                         
  16   2  10         86.56         84.45        12.78 o                         
  18   2  10         17.15         15.08        12.43 o                         
  20   2  10         48.20         45.50        20.27 o                         
 -21   3  10         71.87         77.37        18.41 o                         
 -19   3  10         73.07         79.58        11.86 o                         
 -17   3  10         22.28         21.69         7.49 o                         
 -15   3  10          7.21         15.36         6.21 o                         
 -13   3  10        325.55        322.27        16.29 o                         
 -11   3  10        134.20        115.70         9.48 o                         
  -9   3  10        416.91        422.43        16.88 o                         
  -7   3  10       1693.54       1812.16        29.73 o                         
  -5   3  10        163.34        162.44         8.72 o                         
  -3   3  10          4.05          5.36         4.11 o                         
  -1   3  10        241.04        262.98        10.99 o                         
   1   3  10          0.15          4.96         3.35 o                         
   3   3  10          2.08         -1.16         5.88 o                         
   5   3  10          5.98         18.75         5.65 o                         
   7   3  10         32.72         36.49         8.60 o                         
   9   3  10          0.31         -2.95         6.21 o                         
  11   3  10          2.09         -3.28         7.14 o                         
  13   3  10         80.71         84.55        11.32 o                         
  15   3  10        222.64        231.79        17.48 o                         
  17   3  10          9.67          2.33         8.42 o                         
  19   3  10         86.89         55.23        11.81 o                         
 -20   4  10         93.82         85.25        13.11 o                         
 -18   4  10         53.01         57.93        11.49 o                         
 -16   4  10         18.53         37.50        21.18 o                         
 -14   4  10        134.52        154.23        14.95 o                         
 -12   4  10         23.44         28.55         8.35 o                         
 -10   4  10        349.41        374.64        19.05 o                         
  -8   4  10        592.11        646.77        21.03 o                         
  -6   4  10        183.79        177.94         9.61 o                         
  -4   4  10        112.93        134.48         9.42 o                         
  -2   4  10        288.58        307.56        13.20 o                         
   0   4  10         38.42         49.73         6.00 o                         
   2   4  10        276.02        254.13        13.10 o                         
   4   4  10        182.48        185.17        11.54 o                         
   6   4  10         64.62         56.10         7.03 o                         
   8   4  10         54.81         47.48         7.91 o                         
  10   4  10         29.61         39.43         7.49 o                         
  12   4  10         13.91         25.37         7.80 o                         
  14   4  10         33.50         45.70         9.37 o                         
  16   4  10          8.37         20.57         8.35 o                         
  18   4  10         13.72         10.32         8.76 o                         
 -19   5  10         32.52         41.02        12.85 o                         
 -17   5  10          1.64          7.35         9.24 o                         
 -15   5  10          0.63          4.71         7.30 o                         
 -13   5  10          1.72          7.17         7.10 o                         
 -11   5  10          6.02         11.32         7.32 o                         
  -9   5  10         83.27         85.39        11.66 o                         
  -7   5  10          0.15         -1.54         5.75 o                         
  -5   5  10          5.82          0.76         5.84 o                         
  -3   5  10        275.75        300.01        17.35 o                         
  -1   5  10        334.99        376.13        18.60 o                         
   1   5  10        234.21        225.86        17.57 o                         
   3   5  10        285.59        329.38        20.26 o                         
   5   5  10         55.53         59.11         8.34 o                         
   7   5  10          3.91          0.15         7.26 o                         
   9   5  10         68.66         85.82        11.84 o                         
  11   5  10          4.22          0.50         8.53 o                         
  13   5  10          1.35          4.17         7.56 o                         
  15   5  10          2.25         12.33         8.48 o                         
  17   5  10          5.22         15.70         8.24 o                         
 -16   6  10         41.30         45.06         9.31 o                         
 -14   6  10         25.83         22.33        11.31 o                         
 -12   6  10          8.22         17.22        11.48 o                         
 -10   6  10         11.35         26.51         8.87 o                         
  -8   6  10         10.57         17.59         7.32 o                         
  -6   6  10         33.77         20.57         6.38 o                         
  -4   6  10          0.77          4.86         8.41 o                         
  -2   6  10         28.35         17.61         6.59 o                         
   0   6  10          2.33          8.57         8.85 o                         
   2   6  10         39.20         24.75         7.46 o                         
   4   6  10          5.79         -3.55         7.27 o                         
   6   6  10         21.63         20.68         7.13 o                         
   8   6  10         77.73        103.11        12.45 o                         
  10   6  10          0.25          6.77         9.46 o                         
  12   6  10          4.29         11.00        11.45 o                         
  14   6  10          0.23         -5.70        10.49 o                         
 -13   7  10          2.17         12.79        16.13 o                         
 -11   7  10         41.75         54.90        11.11 o                         
  -9   7  10          1.08          8.31        13.78 o                         
  -7   7  10          4.29          1.16         6.75 o                         
  -5   7  10          1.23         -0.66         6.42 o                         
  -3   7  10          3.96         -4.79         9.60 o                         
  -1   7  10          9.21         13.70        11.44 o                         
   1   7  10         28.78         20.45         8.73 o                         
   3   7  10          3.39          8.57         7.45 o                         
   5   7  10          0.42         -7.62         7.62 o                         
   7   7  10          9.09          6.59         8.11 o                         
   9   7  10          3.86          5.55         8.48 o                         
  11   7  10          0.44          2.10         8.85 o                         
 -10   8  10         26.47         54.82        11.25 o                         
  -8   8  10          0.59          3.50        11.25 o                         
  -6   8  10         44.83         70.99        12.04 o                         
  -4   8  10          3.10          0.59        10.40 o                         
  -2   8  10          9.36          4.41        10.75 o                         
   0   8  10          1.60         -4.67         8.28 o                         
   2   8  10          1.29          0.33         7.93 o                         
   4   8  10          0.08          1.91         9.08 o                         
   6   8  10          0.00          3.21         9.50 o                         
   8   8  10          6.98         -7.00         8.98 o                         
 -19   1  11          0.00          6.91         9.54 o                         
 -17   1  11          5.23         16.30         6.80 o                         
 -15   1  11         27.59         20.57         8.76 o                         
 -13   1  11          7.04          4.08         5.19 o                         
 -11   1  11         64.95         83.39         8.77 o                         
  -9   1  11        129.81        135.28        10.44 o                         
  -7   1  11         50.91         46.42         6.99 o                         
  -5   1  11          0.91         -4.98         5.38 o                         
  -3   1  11         72.75         79.25         8.32 o                         
  -1   1  11         10.81          9.64         4.44 o                         
   1   1  11          0.67          6.72         5.87 o                         
   3   1  11         28.46         32.04         7.27 o                         
   5   1  11         39.04         40.36         8.17 o                         
   7   1  11          0.02         -2.99         7.01 o                         
   9   1  11         38.50         24.53        12.78 o                         
  11   1  11          0.16        -10.92        10.92 o                         
  13   1  11          0.13          4.19        10.18 o                         
  15   1  11          6.54          8.07         8.22 o                         
  17   1  11          0.85         -8.16         8.46 o                         
 -18   2  11         77.47         89.68        15.28 o                         
 -16   2  11         82.39         73.48         8.96 o                         
 -14   2  11         83.02         83.34         8.79 o                         
 -12   2  11         35.79         36.72         6.08 o                         
 -10   2  11         34.39         57.36         7.33 o                         
  -8   2  11        459.92        493.65        19.79 o                         
  -6   2  11          1.15         -3.45         6.88 o                         
  -4   2  11         19.67         16.50         6.92 o                         
  -2   2  11          6.21         10.93         7.55 o                         
   0   2  11          5.11         -1.64         6.48 o                         
   2   2  11         85.24         82.92        10.91 o                         
   4   2  11         11.10         14.00         6.42 o                         
   6   2  11          7.25         13.25         8.08 o                         
   8   2  11         19.87         27.03         8.33 o                         
  10   2  11          3.86         10.72         9.06 o                         
  12   2  11         12.69         16.93        11.23 o                         
  14   2  11          0.69         -2.98         9.37 o                         
  16   2  11          8.36         -0.49        15.15 o                         
  18   2  11         26.54         26.73        15.17 o                         
 -17   3  11         30.35         21.58         6.97 o                         
 -15   3  11         17.04         13.49         7.09 o                         
 -13   3  11          3.52          1.73         5.43 o                         
 -11   3  11         22.53         17.39         5.97 o                         
  -9   3  11        306.78        324.74        17.30 o                         
  -7   3  11          2.59          3.69         7.41 o                         
  -5   3  11        215.19        192.53        15.83 o                         
  -3   3  11         24.71         11.88         7.37 o                         
  -1   3  11         40.64         38.20         9.70 o                         
   1   3  11         36.82         40.13         7.55 o                         
   3   3  11         10.53         20.66         7.56 o                         
   5   3  11          0.00          0.55         6.83 o                         
   7   3  11          3.60          4.47         6.94 o                         
   9   3  11          0.10         -0.85         7.57 o                         
  11   3  11          9.60          6.11         7.58 o                         
  13   3  11         18.29         39.64        10.05 o                         
  15   3  11          2.57         12.99        11.24 o                         
  17   3  11          2.29        -10.92        10.92 o                         
 -16   4  11          7.14          1.42         6.75 o                         
 -14   4  11         43.91         38.78         9.28 o                         
 -12   4  11          3.95          2.93         6.99 o                         
 -10   4  11         41.16         45.00         9.45 o                         
  -8   4  11          0.03          1.41         8.10 o                         
  -6   4  11        259.44        278.62        19.35 o                         
  -4   4  11        161.90        187.44        15.95 o                         
  -2   4  11        468.20        517.90        33.88 o                         
   0   4  11        380.15        464.89        23.98 o                         
   2   4  11         25.62         22.82         7.64 o                         
   4   4  11         42.98         48.72        13.96 o                         
   6   4  11          9.44          3.65         8.12 o                         
   8   4  11         42.20         35.71        10.94 o                         
  10   4  11          0.01         13.21         9.59 o                         
  12   4  11         37.84         48.41        11.39 o                         
  14   4  11         53.51         50.37        11.57 o                         
 -15   5  11          8.19         34.55        10.94 o                         
 -13   5  11         11.00         14.40         7.56 o                         
 -11   5  11          0.47          4.04         7.05 o                         
  -9   5  11        103.80        103.51        15.65 o                         
  -7   5  11         23.17         13.78         8.85 o                         
  -5   5  11         15.33         15.42        13.81 o                         
  -3   5  11         17.77         -6.07         8.65 o                         
  -1   5  11        289.94        308.84        29.38 o                         
   1   5  11        392.88        442.64        26.46 o                         
   3   5  11         24.58         46.79        14.96 o                         
   5   5  11         27.39         18.61         7.50 o                         
   7   5  11          6.74         27.93        10.39 o                         
   9   5  11         12.38          7.88         8.85 o                         
  11   5  11         66.23         51.73        13.36 o                         
  13   5  11         46.99         88.15        15.12 o                         
 -12   6  11          3.32         12.37        13.41 o                         
 -10   6  11         12.45         18.01         9.83 o                         
  -8   6  11          0.79         -4.89        12.57 o                         
  -6   6  11          9.35         12.25         9.32 o                         
  -4   6  11         17.42         18.75        10.75 o                         
  -2   6  11          0.01         -3.57         9.17 o                         
   0   6  11        110.34        104.71        15.04 o                         
   2   6  11         46.32         39.24        14.99 o                         
   4   6  11          0.14          1.82         8.76 o                         
   6   6  11          3.42          1.19        12.53 o                         
   8   6  11          2.18        -10.23        10.23 o                         
  10   6  11         53.29         41.88        20.02 o                         
  -7   7  11         20.18         -0.48        17.35 o                         
  -5   7  11          0.26          8.15         9.41 o                         
  -3   7  11          8.00         15.59        10.40 o                         
  -1   7  11         13.10         20.04        10.34 o                         
   1   7  11         32.10         43.61        12.78 o                         
   3   7  11          3.42         -8.51         8.51 o                         
   5   7  11          0.57          3.59         9.89 o                         
 -16   0  12         46.77         43.59        19.57 o                         
 -14   0  12          2.50         12.05        15.92 o                         
 -12   0  12          0.76         41.96        23.90 o                         
 -10   0  12         33.63         70.71        24.16 o                         
  -8   0  12         79.49        126.18        28.66 o                         
  -6   0  12         32.16         44.62        15.71 o                         
  -4   0  12         29.74         -2.08        10.90 o                         
  -2   0  12         19.31          7.98        11.14 o                         
   0   0  12          8.12         -5.64        13.32 o                         
   2   0  12          0.16          1.76        15.27 o                         
   4   0  12        171.78        146.27        21.90 o                         
   6   0  12          5.07         14.86        12.06 o                         
   8   0  12        144.89        121.14        49.19 o                         
  10   0  12         33.81          2.11        13.54 o                         
  12   0  12         14.53         44.85        19.89 o                         
  14   0  12          4.25          4.92        10.85 o                         
 -15   1  12         30.44         28.50        13.23 o                         
 -13   1  12          3.23          7.50        21.90 o                         
 -11   1  12          0.26         11.25        16.89 o                         
  -9   1  12         37.46         27.62        13.44 o                         
  -7   1  12         18.41         21.33        11.79 o                         
  -5   1  12         37.51         31.08        11.37 o                         
  -3   1  12          6.92        -11.56        11.56 o                         
  -1   1  12          7.46         -8.96        22.40 o                         
   1   1  12         26.62         53.37        23.75 o                         
   3   1  12         99.10        121.31        13.39 o                         
   5   1  12         51.58         41.37         9.37 o                         
   7   1  12         35.39         26.48         8.96 o                         
   9   1  12         52.85         41.27        11.00 o                         
  11   1  12          0.08         23.74        11.05 o                         
  13   1  12          1.59         -8.44         8.44 o                         
 -14   2  12          7.92         15.11        10.81 o                         
 -12   2  12         62.59         54.94        17.81 o                         
 -10   2  12          7.62          5.51        10.32 o                         
  -8   2  12         54.04         81.77        18.10 o                         
  -6   2  12         30.89         30.37         9.27 o                         
  -4   2  12        152.53        185.69        17.91 o                         
  -2   2  12        142.58        147.40        18.87 o                         
   0   2  12         33.24         34.10        11.50 o                         
   2   2  12         59.25         60.35        12.58 o                         
   4   2  12         23.86         39.77        12.00 o                         
   6   2  12          0.57         -0.04         6.63 o                         
   8   2  12          9.32          5.81         7.98 o                         
  10   2  12          7.23         14.52         7.91 o                         
  12   2  12          0.04          0.99         9.74 o                         
 -13   3  12         19.30         23.32         8.11 o                         
 -11   3  12         32.37         19.85         7.08 o                         
  -9   3  12          0.24          9.51         7.42 o                         
  -7   3  12        114.95        125.45        17.98 o                         
  -5   3  12          0.26          6.07        10.07 o                         
  -3   3  12        481.54        518.53        36.89 o                         
  -1   3  12        257.96        302.57        28.42 o                         
   1   3  12         78.60         81.49        18.44 o                         
   3   3  12          2.29         12.22        10.56 o                         
   5   3  12         18.59         17.57        14.75 o                         
   7   3  12          4.39         10.48         9.02 o                         
   9   3  12          3.96         -9.01        11.62 o                         
  11   3  12          0.07        -12.27        12.27 o                         
 -10   4  12          4.51          3.22        13.08 o                         
  -8   4  12         82.61        106.40        19.95 o                         
  -6   4  12          9.91          3.08        15.59 o                         
  -4   4  12        215.13        246.09        23.27 o                         
  -2   4  12         59.06         55.91        12.35 o                         
   0   4  12          0.67          1.78        13.25 o                         
   2   4  12        247.30        308.71        26.04 o                         
   4   4  12         43.28         90.11        17.22 o                         
   6   4  12        120.42        118.47        19.78 o                         
   8   4  12         28.04         34.54        16.30 o                         
  10   4  12          2.66          2.66         9.31 o                         
  -7   5  12         17.90         12.85        15.35 o                         
  -5   5  12         76.26         58.66        20.95 o                         
  -3   5  12         36.06         21.89        11.04 o                         
  -1   5  12         49.36         50.42        22.08 o                         
   1   5  12          0.44         -0.97        12.80 o                         
   3   5  12        233.77        248.60        33.28 o                         
   5   5  12          0.61          5.37        10.24 o                         
  -7   1  13         24.50         50.87        15.59 o                         
  -5   1  13          1.92        -10.81        11.01 o                         
  -3   1  13          2.23          8.48         8.53 o                         
  -1   1  13          0.13          0.41        13.25 o                         
   1   1  13          6.49         18.28        10.97 o                         
   3   1  13          2.16         17.50        11.05 o                         
   5   1  13          3.90          5.70         9.31 o                         
  -6   2  13          4.21         -3.53         8.95 o                         
  -4   2  13         29.29         16.72        22.66 o                         
  -2   2  13          3.88         16.02        12.70 o                         
   0   2  13          6.07         13.98        10.89 o                         
   2   2  13          1.44          5.92        12.45 o                         
   4   2  13          7.32          0.76        13.21 o                         
  -1   3  13         41.24         14.02        16.33 o                         
                                                                                
