# Supplementary material for: Crystal structure of trans-N,N′-bis­(3,5-di-tert-butyl-2-hy­droxy­phen­yl)oxamide methanol monosolvate
Source: Acta Crystallogr E Crystallogr Commun. 2016 Jun 10;72(Pt 7):918–21. doi: 10.1107/S205698901600880X (PMC4992906; doi:10.1107/S205698901600880X)
Supplement: Supplementary file 3 [file e-72-00918-Isup3.cml]

<?xml version="1.0" ?>
<cml>
<molecule title="N,N&#39;-Bis(3,5-di-tert-butyl-2-hydroxyphenyl)ethanediamide&#59; methanol" id="m1">
  <atomArray>
    <atom id="a1" elementType="C" />
    <atom id="a2" elementType="C" />
    <atom id="a3" elementType="C" />
    <atom id="a4" elementType="C" />
    <atom id="a5" elementType="C" />
    <atom id="a6" elementType="C" />
    <atom id="a7" elementType="C" />
    <atom id="a8" elementType="N" />
    <atom id="a9" elementType="C" />
    <atom id="a10" elementType="O" />
    <atom id="a11" elementType="C" />
    <atom id="a12" elementType="O" />
    <atom id="a13" elementType="N" />
    <atom id="a14" elementType="C" />
    <atom id="a15" elementType="C" />
    <atom id="a16" elementType="O" />
    <atom id="a17" elementType="C" />
    <atom id="a18" elementType="C" />
    <atom id="a19" elementType="C" />
    <atom id="a20" elementType="C" />
    <atom id="a21" elementType="C" />
    <atom id="a22" elementType="C" />
    <atom id="a23" elementType="C" />
    <atom id="a24" elementType="C" />
    <atom id="a25" elementType="C" />
    <atom id="a26" elementType="C" />
    <atom id="a27" elementType="C" />
    <atom id="a28" elementType="C" />
    <atom id="a29" elementType="C" />
    <atom id="a30" elementType="O" />
    <atom id="a31" elementType="C" />
    <atom id="a32" elementType="C" />
    <atom id="a33" elementType="C" />
    <atom id="a34" elementType="C" />
    <atom id="a35" elementType="C" />
    <atom id="a36" elementType="C" />
    <atom id="a37" elementType="C" />
    <atom id="a38" elementType="O" />
  </atomArray>
  <bondArray>
    <bond atomRefs2="a1 a2" order="1" />
    <bond atomRefs2="a2 a3" order="1" />
    <bond atomRefs2="a2 a4" order="1" />
    <bond atomRefs2="a2 a5" order="1" />
    <bond atomRefs2="a5 a6" order="2">
      <bondStereo>T</bondStereo>
    </bond>
    <bond atomRefs2="a6 a7" order="1" />
    <bond atomRefs2="a7 a8" order="1" />
    <bond atomRefs2="a8 a9" order="1" />
    <bond atomRefs2="a9 a10" order="2" />
    <bond atomRefs2="a9 a11" order="1" />
    <bond atomRefs2="a11 a12" order="2" />
    <bond atomRefs2="a11 a13" order="1" />
    <bond atomRefs2="a13 a14" order="1" />
    <bond atomRefs2="a14 a15" order="2">
      <bondStereo>C</bondStereo>
    </bond>
    <bond atomRefs2="a15 a16" order="1" />
    <bond atomRefs2="a15 a17" order="1" />
    <bond atomRefs2="a17 a18" order="2">
      <bondStereo>C</bondStereo>
    </bond>
    <bond atomRefs2="a18 a19" order="1" />
    <bond atomRefs2="a19 a20" order="2">
      <bondStereo>C</bondStereo>
    </bond>
    <bond atomRefs2="a14 a20" order="1" />
    <bond atomRefs2="a19 a21" order="1" />
    <bond atomRefs2="a21 a22" order="1" />
    <bond atomRefs2="a21 a23" order="1" />
    <bond atomRefs2="a21 a24" order="1" />
    <bond atomRefs2="a17 a25" order="1" />
    <bond atomRefs2="a25 a26" order="1" />
    <bond atomRefs2="a25 a27" order="1" />
    <bond atomRefs2="a25 a28" order="1" />
    <bond atomRefs2="a7 a29" order="2">
      <bondStereo>T</bondStereo>
    </bond>
    <bond atomRefs2="a29 a30" order="1" />
    <bond atomRefs2="a29 a31" order="1" />
    <bond atomRefs2="a31 a32" order="2">
      <bondStereo>C</bondStereo>
    </bond>
    <bond atomRefs2="a5 a32" order="1" />
    <bond atomRefs2="a31 a33" order="1" />
    <bond atomRefs2="a33 a34" order="1" />
    <bond atomRefs2="a33 a35" order="1" />
    <bond atomRefs2="a33 a36" order="1" />
    <bond atomRefs2="a37 a38" order="1" />
  </bondArray>
</molecule>
</cml>
